# Supplementary material for: Triiodothyronine (T3) Induces Limited Transcriptional and DNA Methylation Reprogramming in Human Monocytes
Source: Biomedicines. 2022 Mar 4;10(3):608. doi: 10.3390/biomedicines10030608 (PMC8945024; doi:10.3390/biomedicines10030608)
Supplement: Supplementary file 1 [file biomedicines-10-00608-s001.zip]

Archive with 8 entries (7 files):
- biomedicines-1585612-supplementary proof/
- biomedicines-1585612-supplementary proof/Supplementary_Figures_1-4.pdf
- biomedicines-1585612-supplementary proof/Table S2. T3-attenuating DMPs, differentiation and T3 specific.xlsx
- biomedicines-1585612-supplementary proof/Table S3. T3-specificDMRs and differentiationDMRs affected with T3.xlsx
- biomedicines-1585612-supplementary proof/Table S4. LPS-induced DMPs attenuated or unaffected by T3.xlsx
- biomedicines-1585612-supplementary proof/Table S5. T3+LPS-induced DMPs and DMRs.xlsx
- biomedicines-1585612-supplementary proof/Table S6. DEGs - LPS-induced and effect of T3+LPS.xlsx
- biomedicines-1585612-supplementary proof/Table_S1. T3-attenuated differentiation DEGs and T3-specific DEGs.xlsx
