# Supplementary material for: Triiodothyronine (T3) Induces Limited Transcriptional and DNA Methylation Reprogramming in Human Monocytes
Source: Biomedicines. 2022 Mar 4;10(3):608. doi: 10.3390/biomedicines10030608 (PMC8945024; doi:10.3390/biomedicines10030608)
Supplement: Supplementary file 1 [file biomedicines-10-00608-s001.zip › biomedicines-1585612-supplementary proof/Table S2. T3-attenuating DMPs, differentiation and T3 specific.xlsx]

## Sheet: T3-specific GAIN
T3-induced gain of methylation DMPs (T3 vs 0hr and T3 vs RPMI p-val < 0.05, change in methylation (dB) > 5%
Probe	chr	pos	Nearest Gene	Distance to TSS	UCSC_RefGene_Name	0h_mean	RPMI_mean	T3_mean	0hr_vs_T3_dB	RPMI_vs_T3_dB
cg22392857	chr1	151129088	TNFAIP8L2	17	TNFAIP8L2	0.2659	0.282817	0.609058	0.343158	0.326241
cg15308050	chr6	84422333	SNAP91	3207		0.5	0.64528	0.923086	0.423086	0.277806
cg00029855	chr4	21197393	PACRGL	495358	KCNIP4;KCNIP4;KCNIP4;KCNIP4	0.5	0.626646	0.895336	0.395336	0.26869
cg15469624	chr3	64458771	ADAMTS9	214905		0.697986	0.601541	0.860603	0.162616	0.259061
cg17828218	chr10	133913355	JAKMIP3	4820		0.596625	0.589272	0.805644	0.209019	0.216372
cg03562919	chr11	47244773	DDB2	8281	DDB2;DDB2	0.788569	0.686905	0.8935	0.104931	0.206595
cg01353621	chr1	224562110	CNIH4	17559	CNIH4;CNIH4;CNIH4;CNIH4;CNIH4;CNIH4	0.683982	0.656908	0.828572	0.14459	0.171664
cg14732654	chr4	106780589	NPNT	36009		0.694803	0.632912	0.792867	0.0980645	0.159955
cg16010122	chr6	128718886	PTPRK	122842	PTPRK;PTPRK;PTPRK;PTPRK;PTPRK;PTPRK	0.738694	0.649603	0.808735	0.070041	0.159132
cg05139449	chr6	159572469	FNDC1	17960		0.116501	0.0505143	0.185518	0.0690163	0.135003
cg15620908	chr12	131133528	RIMBP2	131119		0.714544	0.640994	0.774795	0.0602511	0.133801
cg00989059	chr10	7622410	ITIH5	86524	ITIH5;ITIH5;ITIH5	0.663648	0.61189	0.743843	0.0801952	0.131952
cg11209454	chr1	9149112	SLC2A5	19338		0.634701	0.589876	0.721291	0.0865907	0.131415
cg03591565	chr11	47244761	DDB2	8269	DDB2;DDB2	0.787969	0.756548	0.887782	0.0998132	0.131234
cg09754508	chr4	173075817	GALNTL6	341164	GALNTL6	0.83582	0.758739	0.889386	0.053566	0.130647
cg23364541	chr5	1178961	SLC6A19	22749		0.634583	0.611025	0.735286	0.100703	0.124261
cg02159635	chr4	81462245	FGF5	274493	C4orf22;C4orf22	0.48327	0.475325	0.596612	0.113342	0.121287
cg20383526	chr8	124423636	WDYHV1	5329		0.574947	0.548143	0.669171	0.0942242	0.121028
cg05508478	chr11	9482677	ZNF143	166	ZNF143	0.0972491	0.103452	0.22072	0.123471	0.117268
cg01961683	chr11	90889862	CHORDC1	933331		0.648957	0.626926	0.742419	0.0934617	0.115493
cg16551665	chr17	30814028	CDK5R1	392	CDK5R1	0.117413	0.117258	0.231372	0.113959	0.114114
cg22420249	chr8	108298379	ANGPT1	211859	ANGPT1	0.81783	0.806204	0.920241	0.10241	0.114036
cg12688418	chr8	142123427	DENND3	15293		0.6279	0.648887	0.761607	0.133708	0.11272
cg16312516	chr1	36642875	MAP7D1	21073	MAP7D1;MAP7D1;MAP7D1	0.853442	0.826001	0.935424	0.0819821	0.109423
cg02157626	chr6	29648736	ZFP57	3806		0.476258	0.476084	0.584873	0.108616	0.108789
cg11048082	chr11	11177935	CSNK2A3	196969		0.630616	0.721668	0.830189	0.199573	0.108521
cg25341423	chr2	105468486	POU3F3	3483		0.220679	0.186785	0.294962	0.0742835	0.108177
cg10318313	chr11	3014937	NAP1L4	1331	NAP1L4	0.458793	0.460415	0.568434	0.109641	0.108019
cg00920864	chr7	106836340	HBP1	26881	HBP1;HBP1	0.839499	0.788008	0.895487	0.0559885	0.10748
cg08997191	chr8	133788834	PHF20L1	1205	PHF20L1;PHF20L1;PHF20L1	0.874018	0.82204	0.929438	0.0554208	0.107398
cg12184384	chr9	37159134	ZCCHC7	38599	ZCCHC7;ZCCHC7;ZCCHC7;ZCCHC7;ZCCHC7	0.832465	0.800485	0.90735	0.0748855	0.106866
cg23960325	chr20	37526124	FAM83D	28831	PPP1R16B;PPP1R16B	0.483772	0.498477	0.604389	0.120617	0.105912
cg16823927	chr12	105900263	APPL2	270403		0.526923	0.517736	0.622591	0.0956681	0.104855
cg04342458	chr10	104781910	CNNM2	103861	CNNM2;CNNM2	0.829067	0.825341	0.929942	0.100875	0.1046
cg23366556	chr10	21787598	MLLT10	35674	CASC10	0.720069	0.728255	0.832571	0.112501	0.104316
cg15803092	chr7	126018786	GRM8	874562		0.685407	0.665804	0.769923	0.0845166	0.104119
cg09495491	chr11	33706373	C11orf91	15974		0.814898	0.777922	0.8814	0.0665013	0.103477
cg05682528	chr6	111417685	SLC16A10	8905	SLC16A10	0.571782	0.560214	0.663524	0.0917421	0.103311
cg24949436	chr1	95729714	RWDD3	30004		0.811832	0.787373	0.890245	0.078413	0.102872
cg05951042	chr9	274353	DOCK8	59489	DOCK8;DOCK8;DOCK8	0.719375	0.695338	0.79649	0.0771145	0.101152
cg06043640	chr2	196933313	DNAH7	223	DNAH7	0.154663	0.1384	0.238988	0.0843245	0.100588
cg01992936	chr2	180727533	ZNF385B	1302	ZNF385B	0.608811	0.589448	0.690017	0.0812064	0.10057
cg10307060	chr10	64144210	ZNF365	10260	ZNF365;ZNF365;ZNF365	0.659724	0.684876	0.785089	0.125366	0.100214
cg01357956	chr9	4738840	AK3	2478	AK3	0.761743	0.7132	0.812477	0.0507335	0.0992767
cg02095324	chr11	130641967	C11orf44	99117		0.729577	0.760258	0.858978	0.1294	0.0987196
cg16306821	chr17	25546353	WSB1	74753		0.340231	0.370944	0.468763	0.128532	0.0978194
cg25772735	chr1	210075986	SYT14	35552		0.847514	0.804508	0.902149	0.0546351	0.0976417
cg13546658	chr2	162164472	PSMD14	77	PSMD14	0.153211	0.384083	0.481702	0.328491	0.0976195
cg12146009	chr6	79523233	IRAK1BP1	53956		0.785037	0.744679	0.84168	0.0566435	0.0970017
cg10354380	chr6	52109397	IL17F	63	IL17F	0.829273	0.802081	0.898524	0.0692511	0.096443
cg19001435	chr8	120878979	DEPTOR	6978		0.837039	0.810273	0.906469	0.0694296	0.0961955
cg22231602	chr1	241176676	RGS7	343854	RGS7	0.401375	0.386482	0.482497	0.0811229	0.0960154
cg04948475	chr4	69810056	UGT2A3	7453	UGT2A3;UGT2A3	0.534416	0.539031	0.633842	0.0994258	0.0948107
cg05235540	chr6	30582174	PPP1R10	2847	PPP1R10	0.763848	0.735353	0.830105	0.066257	0.0947521
cg23530511	chr2	51662360	NRXN1	402824		0.432086	0.439909	0.534018	0.101932	0.0941096
cg18635970	chr11	124254537	OR8B2	1280	OR8B2	0.683331	0.688182	0.781989	0.0986576	0.093807
cg00119964	chr1	116248380	CASQ2	63022	CASQ2	0.369759	0.3682	0.461459	0.0916996	0.0932584
cg09817985	chr20	25054507	VSX1	8489		0.598448	0.58263	0.675801	0.0773529	0.0931706
cg26639887	chr6	113783039	MARCKS	395502		0.755744	0.745731	0.838769	0.0830244	0.0930381
cg06170269	chr18	40976094	SYT4	118480		0.61504	0.620137	0.712907	0.097867	0.0927696
cg25361092	chr3	149258223	TM4SF4	66463	WWTR1;WWTR1;WWTR1	0.843431	0.829912	0.922647	0.0792159	0.092735
cg03637007	chr6	86548232	SYNCRIP	195230		0.675785	0.657647	0.750287	0.0745013	0.0926401
cg09715793	chr3	189750618	LEPREL1	88100	LEPREL1;LEPREL1	0.779707	0.743598	0.836068	0.056361	0.0924701
cg08449717	chr17	30549946	RHBDL3	43249	RHOT1;RHOT1;RHOT1;RHOT1;RHOT1;RHOT1;RHOT1;RHOT1	0.772911	0.806893	0.898961	0.126049	0.0920678
cg11885173	chr10	29679151	LYZL1	101162		0.435148	0.438634	0.530364	0.0952157	0.0917296
cg13171149	chr15	75823526	PTPN9	48104	PTPN9	0.775145	0.763777	0.855146	0.0800009	0.0913691
cg00190549	chr9	117902972	2001-12-01	1125	2001-12-01	0.731166	0.725526	0.81681	0.085644	0.091284
cg00567588	chr3	12596831	MKRN2	1682		0.723101	0.736447	0.827614	0.104513	0.0911677
cg10218199	chr2	96196600	TRIM43	61166		0.667448	0.665621	0.756618	0.0891692	0.0909968
cg12622520	chr3	49192768	KLHDC8B	16276	LAMB2L	0.845778	0.833907	0.924673	0.0788948	0.0907652
cg05535321	chr1	186416665	PDC	13589	LOC102724919;PDC;PDC;MIR548F1	0.836825	0.820192	0.910381	0.0735556	0.0901891
cg14570210	chr5	87195085	TMEM161B	369580		0.54144	0.531672	0.621776	0.080336	0.0901044
cg06993230	chr7	12584325	SCIN	25987		0.825108	0.787356	0.876875	0.0517672	0.0895193
cg17131837	chr12	66251661	HMGA2	33751	HMGA2;HMGA2	0.618496	0.617376	0.706336	0.0878399	0.0889602
cg23746283	chr1	247352073	ZNF124	16756		0.850558	0.836452	0.925412	0.0748538	0.08896
cg11262772	chr3	28359207	AZI2	31411	CMC1	0.421326	0.471994	0.559342	0.138016	0.0873486
cg19237045	chr5	116244509	SEMA6A	333880		0.527486	0.500047	0.587259	0.0597724	0.0872114
cg08902683	chr5	178748193	ADAMTS2	24238	ADAMTS2;ADAMTS2	0.828631	0.820589	0.907578	0.0789465	0.086988
cg27315109	chr2	100677411	AFF3	44634	AFF3;AFF3	0.535253	0.5409	0.627597	0.0923438	0.0866965
cg26009180	chr11	16080955	SOX6	416980	SOX6;SOX6;SOX6;SOX6	0.69242	0.724438	0.811111	0.118691	0.0866728
cg25836827	chr4	57684784	SPINK2	3124	SPINK2	0.695531	0.669535	0.756181	0.0606495	0.0866461
cg15817752	chr8	54714451	ATP6V1H	41371	ATP6V1H;ATP6V1H;ATP6V1H;ATP6V1H;ATP6V1H;ATP6V1H	0.903947	0.882089	0.968419	0.0644727	0.0863302
cg25643644	chr11	118210017	CD3D	3442	CD3D;CD3D	0.495171	0.519759	0.605472	0.1103	0.0857125
cg21830223	chr6	31943267	DXO	3201	STK19;STK19;STK19	0.770575	0.778392	0.864054	0.0934787	0.0856618
cg14320087	chr8	74005537	SBSPON	31	C8orf84	0.188335	0.180496	0.266085	0.0777499	0.0855888
cg13561855	chr14	52735840	PTGDR	1410	PTGDR	0.194273	0.172982	0.25813	0.0638573	0.0851484
cg11543937	chr5	147443347	SPINK5	188	SPINK5;SPINK5;SPINK5	0.761768	0.753197	0.837995	0.0762262	0.0847979
cg09034467	chr21	16031333	SAMSN1	75611		0.825994	0.826467	0.910835	0.0848403	0.0843672
cg01348756	chr12	19599161	AEBP2	6554	AEBP2;AEBP2;AEBP2	0.900166	0.86754	0.951753	0.051587	0.0842135
cg14741423	chr22	45299488	PHF21B	106093	PHF21B;PHF21B;PHF21B;PHF21B	0.651435	0.639383	0.723576	0.072141	0.0841933
cg27545407	chr16	86775296	FOXL1	163182		0.135592	0.113777	0.197958	0.062366	0.0841807
cg01038484	chr8	145910546	ZNF251	70444		0.131506	0.124792	0.208746	0.0772402	0.0839542
cg08576623	chr6	36165635	BRPF3	1115	BRPF3	0.31545	0.299692	0.383516	0.0680652	0.0838234
cg10061567	chr6	30293151	TRIM39	1470	TRIM39;HCG18;HCG18	0.314149	0.295789	0.379517	0.065368	0.0837282
cg10064484	chr1	44028433	PTPRF	31887	PTPRF;PTPRF	0.766629	0.743421	0.82713	0.0605005	0.0837084
cg00984696	chr3	124128381	KALRN	314854	KALRN;KALRN	0.401384	0.396098	0.479675	0.0782913	0.083577
cg21359950	chr12	94083470	CRADD	11978	CRADD	0.745036	0.741598	0.825018	0.0799817	0.0834196
cg07089366	chr1	192280294	RGS21	5828		0.689692	0.69938	0.782629	0.0929378	0.0832488
cg26307233	chr6	157238348	ARID1B	139286	ARID1B;ARID1B	0.877227	0.858179	0.941295	0.0640679	0.0831164
cg19643042	chr18	43792005	C18orf25	38013	C18orf25;C18orf25	0.0754952	0.0796081	0.162684	0.0871885	0.0830755
cg22213475	chr2	175245419	CIR1	15024	CIR1	0.533744	0.560246	0.643035	0.109291	0.082789
cg19282952	chr6	139312528	REPS1	3131		0.720486	0.696632	0.7792	0.0587148	0.0825686
cg15463686	chr1	115294759	CSDE1	1949	CSDE1;CSDE1;CSDE1	0.730431	0.712867	0.795367	0.064936	0.0825
cg10725441	chr10	44865736	CXCL12	14761	CXCL12	0.782267	0.767159	0.849612	0.0673445	0.0824528
cg09673910	chr10	11133858	CELF2	73966	CELF2;CELF2;CELF2-AS2	0.697824	0.719134	0.801482	0.103658	0.0823478
cg16160753	chr20	57750244	ZNF831	15831		0.462587	0.498122	0.580198	0.117611	0.0820763
cg10897282	chr20	5510749	GPCPD1	80923		0.681246	0.713509	0.795363	0.114117	0.0818543
cg16931392	chr1	26395442	TRIM63	1319	TRIM63	0.62254	0.616188	0.698025	0.0754854	0.0818375
cg07219416	chr8	1606300	CLN8	105628	DLGAP2;DLGAP2	0.327651	0.358782	0.440561	0.11291	0.081779
cg16764909	chr17	57233385	PRR11	526	SKA2;SKA2;PRR11	0.0428496	0.0417059	0.12334	0.0804901	0.0816338
cg17436656	chr12	53627106	RARG	1071	RARG	0.474713	0.48331	0.564756	0.090043	0.081446
cg20683960	chr1	157272837	ETV3	164679		0.685183	0.715154	0.795857	0.110674	0.0807026
cg13875382	chr15	78621684	CRABP1	10982		0.624784	0.644952	0.725447	0.100663	0.0804954
cg21265853	chr22	32779470	RFPL3	25617	LOC339666	0.732308	0.715937	0.796161	0.0638537	0.0802245
cg08223887	chr15	68234272	PIAS1	112245		0.471046	0.485246	0.565357	0.0943112	0.0801115
cg13569486	chr11	8290738	LMO1	5334		0.3475	0.340482	0.420299	0.0727985	0.0798165
cg23855752	chr12	10322040	OLR1	2697	OLR1;OLR1;OLR1;TMEM52B	0.594632	0.573445	0.653134	0.0585012	0.0796886
cg09022490	chr1	33104339	ZBTB8OS	11846	ZBTB8OS;ZBTB8OS;ZBTB8OS;ZBTB8OS;ZBTB8OS;ZBTB8OS;ZBTB8OS;ZBTB8OS	0.676111	0.669885	0.749437	0.0733266	0.0795524
cg11223730	chr8	101276363	RNF19A	39124	RNF19A;RNF19A;RNF19A	0.888385	0.888142	0.96759	0.0792049	0.0794477
cg18782286	chr5	79053490	CMYA5	67791	CMYA5	0.808673	0.799568	0.87864	0.0699675	0.0790721
cg08292485	chr20	29993663	DEFB121	406	DEFB121	0.41755	0.426269	0.505271	0.0877207	0.0790012
cg07681211	chr1	38577156	POU3F1	64707		0.47227	0.482671	0.561569	0.0892994	0.0788976
cg26248518	chr8	105716684	LRP12	115451		0.589152	0.574474	0.653106	0.063954	0.0786315
cg03846767	chr1	3607292	TP73	38209	TP73;TP73;TP73;TP73;TP73;TP73;TP73	0.656697	0.648969	0.727301	0.0706032	0.0783312
cg14607484	chr1	112182305	RAP1A	19901	RAP1A;RAP1A;RAP1A	0.8733	0.869522	0.947783	0.0744826	0.0782605
cg11099797	chr7	120702718	CPED1	73988	CPED1;CPED1	0.775488	0.773985	0.852185	0.0766969	0.0781994
cg18313542	chr4	77343669	SHROOM3	12584		0.827543	0.829724	0.907802	0.0802596	0.0780784
cg05934778	chr6	30308355	RPP21	4553	TRIM39;TRIM39	0.795278	0.793453	0.871496	0.0762181	0.0780434
cg08625773	chr7	30371218	ZNRF2	47296	ZNRF2	0.811492	0.834597	0.912588	0.101097	0.0779914
cg00182994	chr16	2234571	CASKIN1	11955	CASKIN1	0.76817	0.788617	0.866543	0.0983737	0.0779261
cg17727597	chr5	118159086	DTWD2	165154		0.616933	0.658666	0.736199	0.119266	0.0775331
cg24691911	chr2	150991316	RND3	352865		0.814651	0.797726	0.875178	0.0605266	0.0774523
cg24761638	chr4	125399353	ANKRD50	234534		0.673289	0.697183	0.774633	0.101344	0.07745
cg01064804	chr8	95365677	FSBP	83493		0.53473	0.530293	0.607702	0.0729718	0.0774083
cg20730219	chr17	3720410	ITGAE	15874	C17orf85	0.864527	0.837439	0.914587	0.0500606	0.0771481
cg14288661	chr6	56702491	BEND6	117599	DST;DST;DST	0.909243	0.890911	0.967298	0.0580552	0.0763869
cg13127820	chr10	75226948	PPP3CB	28834	PPP3CB;PPP3CB;PPP3CB;PPP3CB;PPP3CB	0.733098	0.741347	0.817693	0.0845948	0.0763459
cg06943996	chr9	104137897	BAAT	7904	BAAT;BAAT	0.69369	0.722827	0.799139	0.105449	0.0763122
cg05005756	chr14	63658683	RHOJ	12443		0.750906	0.75351	0.829673	0.078768	0.0761639
cg06749502	chr20	36558911	VSTM2L	27406	VSTM2L	0.680233	0.673766	0.749797	0.0695645	0.0760309
cg12770425	chr6	33585071	ITPR3	3071		0.487454	0.495338	0.571295	0.0838418	0.0759577
cg04499931	chr5	78856828	HOMER1	46789		0.711073	0.688435	0.764268	0.0531951	0.075833
cg21659980	chr16	10899474	TVP23A	13168	TVP23A	0.634595	0.635016	0.710729	0.0761337	0.0757126
cg08546425	chr2	68459491	PPP3R1	20172	PPP3R1	0.787874	0.764802	0.840466	0.0525926	0.0756647
cg01729116	chr16	89254724	SLC22A31	13348	CDH15	0.829181	0.820612	0.896055	0.0668741	0.0754433
cg01007370	chr8	141276070	TRAPPC9	192608	TRAPPC9;TRAPPC9	0.895422	0.878179	0.953452	0.0580297	0.0752721
cg05917537	chr7	117270621	CFTR	150605	CFTR	0.638133	0.646429	0.721646	0.0835128	0.0752169
cg17656890	chr7	155855572	SHH	250606		0.697965	0.699167	0.774299	0.0763343	0.0751323
cg04749873	chr8	71039880	PRDM14	56319	NCOA2	0.737671	0.766584	0.841467	0.103795	0.074883
cg12763944	chr6	108366593	OSTM1	29348	OSTM1	0.865259	0.852922	0.927498	0.0622385	0.074576
cg07716635	chr7	41715093	INHBA	27613		0.679912	0.669173	0.743742	0.0638295	0.074568
cg23911417	chr1	226448825	MIXL1	37507	LIN9	0.674626	0.687986	0.762446	0.0878201	0.0744597
cg11103476	chr8	56675443	TGS1	10258	TMEM68;TMEM68;TMEM68;TMEM68	0.803282	0.80731	0.881569	0.0782876	0.0742589
cg01882498	chr4	83934956	LIN54	2975	LIN54	0.621162	0.624881	0.69879	0.0776284	0.073909
cg21469259	chr1	172350469	C1orf105	39359	DNM3;DNM3	0.641266	0.685459	0.759076	0.117809	0.0736169
cg13480043	chr3	45984883	CXCR6	1628	CXCR6;FYCO1	0.586531	0.602555	0.676118	0.0895869	0.0735627
cg02707114	chr5	53620693	ARL15	14291		0.780673	0.775807	0.849275	0.068602	0.0734674
cg03268737	chr11	9405806	IPO7	363	IPO7	0.246375	0.223052	0.29647	0.0500944	0.073418
cg14083800	chr10	43903270	HNRNPF	10992	HNRNPF;HNRNPF;HNRNPF;HNRNPF;HNRNPF	0.349316	0.355767	0.429086	0.0797696	0.0733188
cg00397871	chr7	31692686	PPP1R17	33643	CCDC129	0.54149	0.552847	0.62602	0.0845295	0.0731728
cg10766282	chr6	106630507	PRDM1	96313		0.752258	0.737521	0.81045	0.0581924	0.0729291
cg19848478	chr12	44904546	NELL2	366334	NELL2;NELL2;NELL2;NELL2;NELL2	0.441012	0.460048	0.532872	0.0918601	0.0728241
cg10016121	chr2	180611025	ZNF385B	115207	ZNF385B;ZNF385B	0.766853	0.75365	0.826392	0.059539	0.0727415
cg05660681	chr19	53233083	ZNF611	5224	ZNF611;ZNF611;ZNF611;ZNF611;ZNF611	0.687285	0.676305	0.748934	0.0616498	0.0726292
cg11639550	chr14	48140415	ENSG00000272781	3584	MDGA2	0.538013	0.543172	0.615591	0.0775774	0.0724187
cg08994177	chr8	57125281	CHCHD7	967	PLAG1;PLAG1;PLAG1;CHCHD7;CHCHD7;CHCHD7;CHCHD7;CHCHD7;CHCHD7	0.172154	0.169483	0.24158	0.0694258	0.0720972
cg03683612	chr12	70194900	RAB3IP	61731	RAB3IP;RAB3IP;RAB3IP;RAB3IP;RAB3IP;RAB3IP;RAB3IP;RAB3IP	0.825095	0.804633	0.876609	0.0515137	0.0719755
cg22330467	chr20	42143015	L3MBTL1	6696	L3MBTL;L3MBTL	0.468191	0.460777	0.532545	0.0643549	0.0717684
cg17047222	chr7	100277741	GNB2	6588	GIGYF1	0.789148	0.790603	0.862223	0.0730753	0.0716204
cg22841328	chr1	95585272	TMEM56-RWDD3	1794	TMEM56;TMEM56;TMEM56-RWDD3	0.690847	0.701956	0.773501	0.0826541	0.0715445
cg25689728	chr4	146424193	SMAD1	20231	SMAD1-AS2;SMAD1;SMAD1	0.714239	0.698829	0.770281	0.0560416	0.0714515
cg13184811	chr9	107368897	OR13C2	947	OR13C2	0.660725	0.695007	0.766425	0.1057	0.0714177
cg08993055	chr12	43547905	ADAMTS20	397819		0.594691	0.596277	0.667679	0.0729885	0.0714022
cg21397403	chr18	23229659	ZNF521	297544		0.640219	0.625234	0.696614	0.0563949	0.0713797
cg19720411	chr1	81351759	LPHN2	914323		0.836121	0.832585	0.903896	0.0677746	0.0713108
cg14249078	chr11	117665480	DSCAML1	2496	DSCAML1	0.752078	0.772899	0.844166	0.0920883	0.0712672
cg22853813	chr6	157743451	TMEM242	1182	C6orf35	0.84482	0.853637	0.924794	0.0799737	0.0711565
cg13439946	chr1	991708	RNF223	17979		0.738877	0.742516	0.813568	0.0746911	0.0710515
cg19149114	chr2	112411201	ANAPC1	231066		0.595111	0.594885	0.665874	0.0707629	0.0709892
cg26742470	chr1	207585588	CR2	41987		0.594603	0.647991	0.718959	0.124356	0.0709685
cg14485651	chr3	23622488	UBE2E1	224906	UBE2E2;MIR548AC	0.739561	0.741986	0.812767	0.0732067	0.0707812
cg20368444	chr2	74868534	M1AP	6630	M1AP;M1AP;M1AP	0.835534	0.836682	0.907395	0.071861	0.0707131
cg13663853	chr10	23540634	C10orf115	11890		0.757643	0.770247	0.840934	0.0832907	0.0706872
cg14080457	chr7	100365750	EPO	47328	ZAN;ZAN;ZAN;ZAN;ZAN	0.625386	0.648623	0.719147	0.0937605	0.0705237
cg01805124	chr17	30814031	CDK5R1	395	CDK5R1	0.0512464	0.0713481	0.141777	0.090531	0.0704292
cg22773954	chr18	69503710	CBLN2	708064		0.844446	0.828388	0.89872	0.0542742	0.0703315
cg26232188	chr11	10822059	EIF4G2	7461	EIF4G2;EIF4G2;EIF4G2	0.55805	0.548787	0.618864	0.0608137	0.0700763
cg25071869	chr8	21867345	NPM2	14300		0.763334	0.749436	0.819425	0.0560903	0.0699886
cg00931336	chr1	30887814	MATN1	308620		0.597469	0.621072	0.690991	0.0935221	0.069919
cg15381133	chr7	136559662	CHRM2	6247	CHRM2;CHRM2;CHRM2;CHRM2;CHRM2;CHRM2;CHRM2;CHRM2	0.632589	0.661454	0.731364	0.0987748	0.0699094
cg22363224	chr11	124542398	SPA17	1342	SIAE;SPA17	0.835055	0.828804	0.898641	0.063586	0.0698372
cg09753006	chr1	196923877	CFHR2	10967	CFHR2	0.572596	0.570199	0.639849	0.0672531	0.0696497
cg10343071	chr3	66355011	LRIG1	196345	SLC25A26;SLC25A26;SLC25A26	0.698474	0.744798	0.814196	0.115722	0.0693976
cg11896764	chr15	83484137	WHAMM	5758	WHAMM	0.77747	0.775054	0.844302	0.0668315	0.0692473
cg05845592	chr16	28634766	SULT1A1	108	SULT1A1;SULT1A1	0.110117	0.131767	0.200716	0.0905987	0.0689482
cg02142792	chr3	101714679	NFKBIZ	146322	LOC152225	0.56939	0.581547	0.650383	0.0809934	0.0688359
cg09598075	chr1	248274759	OR2M5	33691		0.443976	0.461925	0.530683	0.0867068	0.0687578
cg22515411	chr2	136741047	DARS	2207	DARS;DARS	0.733928	0.761319	0.830055	0.0961264	0.0687357
cg15476774	chr9	10632627	PTPRD	598838		0.809378	0.809754	0.878448	0.0690707	0.0686948
cg13588086	chr9	6644369	GLDC	1281	GLDC	0.170331	0.152809	0.221397	0.0510655	0.0685884
cg02245730	chr2	147337180	NONE			0.780768	0.773013	0.841467	0.0606985	0.068454
cg08466075	chr1	243448927	SDCCAG8	29570	SDCCAG8	0.768579	0.767921	0.83629	0.067711	0.0683691
cg16600059	chr11	86973952	TMEM135	224904	TMEM135;TMEM135;TMEM135	0.785106	0.779455	0.847765	0.0626584	0.0683095
cg00061764	chr3	67564432	SUCLG2	140602	SUCLG2	0.575529	0.578566	0.646858	0.0713286	0.0682918
cg06893851	chr3	129536813	TMCC1	62496	TMCC1;TMCC1	0.663509	0.656837	0.724975	0.0614657	0.0681382
cg10715905	chr3	71542870	EIF4E3	231656	FOXP1;FOXP1	0.448064	0.504783	0.57283	0.124766	0.0680476
cg18750347	chr6	161231191	PLG	107918		0.743443	0.738078	0.806058	0.0626147	0.0679802
cg23947175	chr13	73849496	KLF5	216567		0.608132	0.618219	0.686179	0.0780466	0.0679602
cg22996588	chr10	135331384	CYP2E1	2526		0.79822	0.790053	0.857988	0.0597678	0.0679346
cg22671567	chr20	44350023	SPINT4	967	SPINT4	0.78813	0.810614	0.87841	0.0902798	0.0677957
cg09928736	chr2	135986008	RAB3GAP1	176141	ZRANB3;ZRANB3;ZRANB3	0.756943	0.791493	0.859144	0.102201	0.0676511
cg03609427	chr7	48068758	SUN3	64	SUNC1;SUNC1	0.682508	0.695573	0.76313	0.0806219	0.0675569
cg24093964	chr10	19923599	PLXDC2	181569	MALRD1	0.763691	0.80621	0.873702	0.110011	0.0674928
cg19664150	chr4	6185621	JAKMIP1	16661	JAKMIP1;JAKMIP1;JAKMIP1;JAKMIP1	0.49308	0.539297	0.606766	0.113686	0.0674687
cg06842775	chr10	107294042	SORCS3	893184		0.539606	0.586265	0.653725	0.114119	0.0674597
cg25625457	chr1	203733042	LAX1	1262	LAX1;LAX1	0.805768	0.795858	0.863203	0.0574351	0.0673451
cg10501835	chr18	77723201	HSBP1L1	1360	HSBP1L1	0.583622	0.638658	0.705968	0.122346	0.0673094
cg05134027	chr6	154358882	OPRM1	27247	OPRM1;OPRM1;OPRM1;OPRM1;OPRM1;OPRM1;OPRM1;OPRM1	0.665813	0.681281	0.748535	0.0827224	0.067254
cg05530569	chr20	47436519	PREX1	7901	PREX1	0.672277	0.675611	0.742791	0.0705131	0.0671796
cg02665377	chr1	116028388	NGF	147532		0.713304	0.701794	0.768857	0.0555539	0.0670639
cg05939394	chr14	58471612	C14orf37	147319	C14orf37	0.567593	0.61307	0.680104	0.112511	0.0670346
cg03175849	chr11	31458270	DNAJC24	66884	IMMP1L;IMMP1L	0.800609	0.863869	0.930856	0.130247	0.0669861
cg11051931	chr13	35503295	NBEA	13129		0.580726	0.601858	0.668734	0.0880084	0.0668756
cg00126575	chr10	25239164	PRTFDC1	2369	PRTFDC1;PRTFDC1	0.62013	0.63205	0.698909	0.0787783	0.0668588
cg08259936	chr17	59659383	NACA2	9180		0.639461	0.658246	0.724958	0.0854969	0.066711
cg26977176	chr2	131730274	ARHGEF4	56051	ARHGEF4;ARHGEF4	0.631655	0.668223	0.734929	0.103274	0.0667054
cg13130979	chr13	108184801	FAM155A	334282	MIR1267;FAM155A	0.836438	0.849811	0.9165	0.0800614	0.0666893
cg06842856	chr8	72728808	MSC	27895		0.712691	0.707962	0.774585	0.0618933	0.0666231
cg05793348	chr1	50790722	DMRTA2	98450		0.720848	0.715139	0.781706	0.0608586	0.0665673
cg22406941	chr10	133753544	PPP2R2D	5590	PPP2R2D;PPP2R2D;PPP2R2D;PPP2R2D;PPP2R2D;PPP2R2D	0.807705	0.823523	0.889999	0.0822941	0.0664761
cg20543645	chr8	12923280	KIAA1456	120095		0.533624	0.564955	0.631419	0.0977945	0.0664642
cg23806017	chr1	33062875	ZBTB8OS	53310	ZBTB8A	0.802872	0.800466	0.866908	0.0640368	0.066443
cg06435926	chr4	122138470	TNIP3	10151	TNIP3;TNIP3	0.865467	0.85619	0.922611	0.057144	0.0664206
cg10293903	chr1	170851193	FMO3	208825		0.232956	0.237468	0.303785	0.0708283	0.0663165
cg04656334	chr14	101419130	RTL1	67947	SNORD114-3	0.701674	0.734273	0.800551	0.0988776	0.0662784
cg16090597	chr2	102500278	IL1R2	108028	MAP4K4;MAP4K4;MAP4K4;MAP4K4;MAP4K4	0.902601	0.890129	0.956364	0.0537634	0.066235
cg15579926	chr2	207511246	DYTN	71874	LOC200726	0.804121	0.795171	0.861405	0.0572836	0.0662343
cg24011936	chr14	54572859	BMP4	149331		0.840948	0.828026	0.89426	0.0533118	0.066234
cg13785360	chr1	211476702	TRAF5	23477	RCOR3;RCOR3;RCOR3;RCOR3	0.670381	0.661327	0.727348	0.0569663	0.0660209
cg21803927	chr8	14412919	SGCZ	682929	SGCZ	0.70205	0.694624	0.760626	0.0585761	0.0660023
cg01422243	chr10	22725309	SPAG6	90911		0.416394	0.427462	0.493397	0.0770033	0.0659355
cg26207631	chr1	247900912	OR14K1	1005		0.733614	0.726761	0.79266	0.0590458	0.0658984
cg20411036	chr2	189676438	COL3A1	162608		0.524718	0.555146	0.62097	0.0962513	0.0658239
cg09692861	chr12	80462329	PPP1R12A	133352		0.677193	0.689011	0.754832	0.0776389	0.0658209
cg18121824	chr11	8705790	RPL27A	1833	RPL27A;SNORA45B;SNORA45A	0.613445	0.633463	0.699206	0.0857608	0.0657429
cg11630152	chr7	19154096	TWIST1	3199		0.608956	0.609505	0.675179	0.0662225	0.0656733
cg11277483	chr9	97765459	C9orf3	243394	C9orf3;C9orf3	0.834106	0.853019	0.918659	0.0845533	0.0656396
cg04958252	chr8	87517638	RMDN1	3371	FAM82B	0.676991	0.682596	0.748119	0.0711281	0.0655238
cg20255319	chr11	93480487	TAF1D	5377	C11orf54;C11orf54;C11orf54;C11orf54;C11orf54;C11orf54	0.896763	0.886976	0.952328	0.0555649	0.0653516
cg17747717	chr17	6607425	SLC13A5	9461	SLC13A5;SLC13A5;SLC13A5;SLC13A5	0.664073	0.679609	0.744908	0.0808349	0.0652984
cg24511950	chr8	126139866	NSMCE2	35772	NSMCE2	0.861838	0.874187	0.939403	0.077565	0.0652156
cg26837268	chr12	95098261	TMCC3	53924		0.662201	0.684916	0.750051	0.0878501	0.0651355
cg10256797	chr12	28284682	CCDC91	58697		0.741834	0.762858	0.827934	0.0860997	0.0650763
cg20410171	chr19	52968397	ZNF578	11569	ZNF578	0.750221	0.743161	0.808234	0.058013	0.0650721
cg16106386	chr2	69060747	BMP10	37902		0.853822	0.856963	0.922011	0.0681886	0.0650473
cg05284888	chr3	100601844	ABI3BP	110515	ABI3BP	0.638138	0.674548	0.739584	0.101446	0.0650358
cg12305371	chr17	60243008	MED13	100366		0.701812	0.711053	0.776006	0.0741936	0.0649528
cg18383594	chr14	62263120	SNAPC1	34046	SNAPC1	0.833996	0.862644	0.927511	0.0935153	0.0648672
cg18244892	chr4	71058556	ODAM	3657		0.546944	0.580116	0.644975	0.098031	0.0648589
cg09588628	chr8	38242852	LETM2	1167	LETM2;LETM2;LETM2;LETM2;LETM2	0.0431552	0.0471551	0.111937	0.0687816	0.0647816
cg05302139	chr2	38586852	ATL2	17552	ATL2;ATL2;ATL2;ATL2	0.863436	0.867958	0.932716	0.0692798	0.0647583
cg24202018	chr2	1416378	TPO	855	TPO;TPO;TPO;TPO	0.591046	0.59196	0.656684	0.0656374	0.0647238
cg14127663	chr16	87173259	FBXO31	244104		0.572733	0.573303	0.637927	0.0651937	0.0646237
cg15089892	chr3	101568188	NFKBIZ	170	NFKBIZ;NFKBIZ	0.0912421	0.0866293	0.151181	0.0599389	0.0645517
cg00812578	chr6	31625701	APOM	2454	APOM	0.738805	0.734348	0.798836	0.0600306	0.064488
cg08231340	chr13	113285504	TUBGCP3	43024		0.797172	0.790038	0.854368	0.0571957	0.0643302
cg00160902	chr4	16944285	LDB2	43854		0.55626	0.573952	0.638197	0.0819368	0.0642447
cg22689324	chr1	1562397	MMP23B	5077	MIB2;MIB2;MIB2;MIB2;MIB2;MIB2	0.817424	0.80992	0.874007	0.056583	0.0640869
cg10832088	chr6	89792217	PNRC1	1721	PNRC1	0.0669005	0.0604017	0.12434	0.0574392	0.063938
cg03845297	chr9	93924398	AUH	199797		0.777412	0.778184	0.842101	0.0646885	0.063917
cg24222934	chr14	22600288	DAD1	457887		0.740211	0.760158	0.824056	0.0838448	0.0638974
cg27004158	chr8	82261965	FABP5	69368		0.720881	0.71186	0.775746	0.054865	0.0638865
cg20711255	chr5	160658633	GABRB2	316497		0.683477	0.731938	0.795696	0.112218	0.0637578
cg05832985	chr10	5565242	CALML3	1682	CALML3-AS1;CALML3-AS1	0.732508	0.731669	0.795333	0.062825	0.0636641
cg13211970	chr3	7531263	GRM7	628462	GRM7;GRM7	0.822338	0.812916	0.876543	0.0542051	0.0636272
cg26028074	chr17	32201533	CCL2	380771	ASIC2	0.620331	0.63172	0.695317	0.0749866	0.0635975
cg25655270	chr2	74118021	ACTG2	2114		0.790909	0.803782	0.867133	0.0762237	0.0633506
cg19651767	chr7	110182105	LRRN3	548957		0.740091	0.738599	0.801936	0.0618449	0.0633365
cg10633815	chr6	93688329	EPHA7	440915		0.779273	0.783214	0.84638	0.067107	0.0631662
cg16175792	chr1	120050104	HSD3B1	279	HSD3B1	0.672569	0.682828	0.745963	0.0733943	0.0631349
cg23824239	chr18	32224102	DTNA	50800	DTNA;DTNA;DTNA;DTNA;DTNA;DTNA;DTNA;DTNA	0.425298	0.430491	0.493548	0.0682501	0.0630572
cg22550273	chr6	10514860	GCNT2	13729		0.629842	0.653212	0.716238	0.0863962	0.0630255
cg12315025	chr19	48089149	GLTSCR1	22304		0.508727	0.5249	0.587886	0.0791585	0.0629862
cg17158455	chr2	135045134	MGAT5	167382	MGAT5	0.433156	0.450521	0.513467	0.0803105	0.062946
cg13908682	chr5	179390259	TBC1D9B	55401	RNF130;RNF130	0.811161	0.802259	0.865187	0.0540263	0.0629278
cg08079935	chr20	45332023	SLC2A10	6103		0.741922	0.740005	0.80279	0.0608679	0.0627843
cg16579185	chr3	180675406	DNAJC19	32155	FXR1;FXR1;FXR1	0.781571	0.802977	0.865729	0.0841577	0.062752
cg26522894	chr12	130389541	TMEM132D	1331	TMEM132D	0.519845	0.529119	0.591597	0.071752	0.0624785
cg26385517	chr2	101604589	RPL31	14156	NPAS2	0.682437	0.675577	0.737914	0.055477	0.0623369
cg14109822	chr9	134557074	RAPGEF1	28155	RAPGEF1;RAPGEF1	0.657428	0.701451	0.763737	0.10631	0.0622868
cg20899997	chr12	33023315	PKP2	26375	PKP2;PKP2	0.631281	0.640333	0.702556	0.0712751	0.0622221
cg24048921	chr22	41074275	MCHR1	479	MCHR1	0.606537	0.606754	0.668929	0.0623913	0.0621745
cg04880138	chr11	1007119	MUC6	29587	AP2A2	0.764513	0.77032	0.832397	0.067884	0.0620775
cg01952893	chr5	110977505	STARD4	129298	STARD4-AS1	0.69391	0.708188	0.770185	0.0762758	0.0619977
cg07487925	chr17	25620950	WSB1	156	WSB1;WSB1	0.101936	0.10894	0.17082	0.0688839	0.0618801
cg21624833	chr8	49111711	UBE2V2	190752		0.75827	0.777328	0.839161	0.0808908	0.061833
cg21276232	chr20	30305208	BCL2L1	5493	BCL2L1;BCL2L1	0.536767	0.588473	0.6503	0.113533	0.0618274
cg01056881	chr12	118125448	KSR2	281340	KSR2	0.823773	0.821039	0.882818	0.059045	0.0617788
cg07735194	chr10	11443188	USP6NL	131086		0.747692	0.777271	0.838978	0.0912851	0.061706
cg06982739	chr12	23236453	ETNK1	458445		0.677836	0.698158	0.75967	0.0818331	0.0615119
cg24539402	chr8	54510816	ATP6V1H	245006		0.763038	0.753408	0.814903	0.0518656	0.061495
cg12978798	chr17	79604978	NPLOC4	807	NPLOC4;TSPAN10	0.733789	0.739931	0.80129	0.0675011	0.0613595
cg14551928	chr4	70080815	UGT2B11	367	UGT2B11	0.767355	0.78745	0.848767	0.0814125	0.0613173
cg25979005	chr8	99794263	STK3	160536	STK3;STK3;STK3	0.590775	0.611826	0.673044	0.0822694	0.0612183
cg01875589	chr10	742639	DIP2C	7034		0.61895	0.637925	0.699099	0.0801492	0.0611743
cg22714601	chr4	71673552	GRSF1	32110	RUFY3	0.863806	0.861466	0.922469	0.0586633	0.0610033
cg16664238	chr16	70688460	MTSS1L	31509	IL34;IL34;IL34	0.81982	0.819378	0.88034	0.0605199	0.0609619
cg25420839	chr7	27675436	HIBADH	27178	HIBADH	0.509502	0.535494	0.596271	0.0867697	0.0607769
cg03603866	chr13	107027625	EFNB2	159837		0.684841	0.695012	0.755765	0.0709244	0.0607531
cg01125935	chr2	192250885	MYO1B	140771	MYO1B;MYO1B;MYO1B	0.713287	0.715548	0.776297	0.0630094	0.0607488
cg01856183	chr20	4617974	PRNP	48908		0.52972	0.547139	0.607835	0.0781153	0.0606957
cg27519703	chr5	117138905	NONE		LOC102467224	0.760452	0.809791	0.870443	0.10999	0.060652
cg07133760	chr10	135266884	MTG1	59210	LOC619207	0.722155	0.739489	0.800107	0.0779518	0.0606178
cg04900872	chr2	31803536	XDH	165956	SRD5A2	0.763224	0.783439	0.843997	0.0807731	0.0605585
cg27329109	chr1	6929898	CAMTA1	84515	CAMTA1;CAMTA1;CAMTA1;CAMTA1	0.857743	0.85046	0.911004	0.0532601	0.0605437
cg07158816	chr10	24564294	KIAA1217	66202	MIR603;KIAA1217;KIAA1217;KIAA1217	0.736718	0.746759	0.807291	0.0705729	0.0605318
cg07662121	chr16	15489794	MPV17L	159	MPV17L;MPV17L	0.110496	0.137242	0.197748	0.0872515	0.0605057
cg23728247	chr5	119781769	PRR16	18250		0.659033	0.690459	0.750912	0.0918791	0.0604532
cg10241675	chr13	31942320	B3GALTL	168248		0.577588	0.601653	0.661937	0.0843483	0.0602834
cg00449934	chr1	115518865	TSHB	53550	SYCP1;SYCP1;SYCP1;SYCP1	0.75832	0.771889	0.831941	0.0736212	0.0600519
cg23132436	chr1	173890016	SERPINC1	3501		0.847967	0.850911	0.910937	0.0629702	0.0600256
cg22513846	chr2	161693503	TANK	323305		0.651331	0.668904	0.728907	0.077576	0.0600024
cg09388140	chr7	96641477	DLX6	6618	DLX6AS	0.141969	0.146772	0.206745	0.0647759	0.059973
cg06590153	chr4	123556768	IL21	14545	IL21-AS1	0.677897	0.700851	0.760797	0.0829	0.0599463
cg23575732	chr11	43701083	HSD17B12	1176	HSD17B12	0.669121	0.669001	0.728926	0.0598047	0.0599243
cg04128583	chr9	34690407	CCL19	867	CCL19	0.591358	0.628573	0.688497	0.0971385	0.0599237
cg15977798	chr19	30862847	ZNF536	472	ZNF536	0.830349	0.82157	0.881475	0.0511262	0.0599042
cg12189389	chr5	78054648	LHFPL2	110001		0.799699	0.803806	0.863706	0.0640077	0.0598999
cg22544571	chr10	61468158	SLC16A9	1679	SLC16A9	0.762286	0.798267	0.858148	0.0958618	0.0598812
cg12341694	chr16	73178990	ZFHX3	96717	C16orf47	0.737796	0.755577	0.815456	0.0776597	0.0598788
cg23359289	chr7	122830311	SLC13A1	9729	SLC13A1	0.582865	0.595491	0.655208	0.0723431	0.0597172
cg15071029	chr8	120124666	COLEC10	45187		0.871182	0.886996	0.946699	0.0755171	0.0597031
cg14990808	chr6	28493651	GPX5	51	GPX5;GPX5	0.0804945	0.102635	0.162332	0.081837	0.0596969
cg11798358	chr17	48613081	EPN3	3178	EPN3	0.688122	0.707552	0.767206	0.0790841	0.0596542
cg09250976	chr17	37927002	GRB7	31979	IKZF3;IKZF3;IKZF3;IKZF3;IKZF3;IKZF3;IKZF3;IKZF3;IKZF3;IKZF3;IKZF3;IKZF3;IKZF3;IKZF3;IKZF3;IKZF3	0.63772	0.654665	0.714223	0.0765037	0.0595584
cg06445317	chr14	22958220	DAD1	99955		0.635255	0.663771	0.72328	0.0880247	0.0595089
cg10727923	chr8	119824968	TNFRSF11B	139471		0.657815	0.680126	0.739628	0.0818127	0.0595026
cg15997518	chr1	81814874	LPHN2	451208		0.639824	0.639426	0.69889	0.0590656	0.0594643
cg10376814	chr1	2310230	RER1	13042	MORN1	0.699336	0.733276	0.79271	0.093374	0.0594342
cg06671445	chr12	25671475	IFLTD1	34742	LMNTD1;LMNTD1;LMNTD1;LMNTD1;LMNTD1	0.716688	0.753624	0.813052	0.0963634	0.0594278
cg01388290	chr16	23359194	SCNN1B	45604	SCNN1B	0.661046	0.654592	0.713897	0.0528508	0.0593047
cg26826512	chr3	185046528	MAP3K13	34380	MAP3K13;MAP3K13	0.839799	0.844976	0.90424	0.0644408	0.0592637
cg16158905	chr7	114429409	MDFIC	132800		0.759367	0.783602	0.842842	0.0834746	0.0592395
cg24940974	chr10	98020081	BLNK	11216	BLNK;BLNK;BLNK;BLNK;BLNK;BLNK;BLNK;BLNK;BLNK	0.734647	0.754871	0.814093	0.0794457	0.0592215
cg06913345	chr2	161253423	RBMS1	96882	RBMS1;RBMS1	0.812659	0.804212	0.863242	0.050583	0.0590295
cg05425374	chr15	33022240	GREM1	12066	GREM1;GREM1;GREM1	0.764524	0.771213	0.830159	0.0656348	0.0589461
cg13285289	chr1	238721695	MTRNR2L11	613121		0.682427	0.70067	0.759433	0.0770061	0.0587631
cg19566113	chr1	204622461	LRRN2	31129	LRRN2;LRRN2	0.707118	0.730465	0.789119	0.0820009	0.0586541
cg11437505	chr20	36672164	RPRD1B	10217	RPRD1B	0.758344	0.751401	0.810005	0.0516608	0.0586044
cg09785766	chr3	138479044	PIK3CB	74550	PIK3CB	0.79357	0.809127	0.867688	0.0741182	0.0585617
cg07241908	chr8	56284622	XKR4	269674	XKR4	0.770321	0.774892	0.833425	0.0631038	0.0585327
cg24432768	chr1	158149974	CD1D	238	CD1D	0.583781	0.603489	0.662014	0.0782325	0.0585251
cg27480629	chr3	37795595	CTDSPL	108070	ITGA9-AS1;ITGA9	0.82761	0.82983	0.888304	0.0606937	0.0584732
cg02366018	chr17	68865694	KCNJ2	700019		0.805246	0.803817	0.862241	0.0569947	0.0584243
cg23628888	chr7	130002796	CPA1	17416	CPA5;CPA5;CPA5	0.746475	0.743669	0.802038	0.0555626	0.0583693
cg01601760	chr1	32891991	ZBTB8B	38679		0.564473	0.647922	0.706224	0.141751	0.0583026
cg16529229	chr6	33180402	RING1	4131	RING1	0.673378	0.712963	0.771256	0.0978775	0.0582922
cg25252132	chr8	40050046	C8orf4	39058		0.774348	0.788642	0.846932	0.0725844	0.0582905
cg02170693	chr1	166957772	MAEL	574	MAEL;MAEL;MAEL	0.880616	0.880416	0.938699	0.0580828	0.0582835
cg01462668	chr4	96292858	UNC5C	177499	UNC5C	0.656121	0.676382	0.73464	0.0785185	0.0582574
cg19225827	chr4	72579687	GC	90071		0.639664	0.64703	0.705244	0.0655804	0.0582143
cg09317877	chr5	171652589	EFCAB9	31414	UBTD2	0.665332	0.760494	0.8187	0.153368	0.0582066
cg06473288	chr6	32820102	TAP1	1653	TAP1	0.60588	0.66151	0.719663	0.113783	0.058153
cg10155628	chr2	110902558	MALL	28416	NPHP1;NPHP1;NPHP1;NPHP1	0.75313	0.794427	0.852571	0.0994408	0.0581435
cg00098182	chr15	22993172	NIPA2	41236	CYFIP1;CYFIP1	0.680362	0.705404	0.763526	0.0831634	0.0581215
cg09152136	chr1	178464723	TEX35	17489		0.750352	0.767182	0.825296	0.0749439	0.0581136
cg15121465	chr8	130428363	GSDMC	370771	CCDC26;CCDC26;CCDC26;CCDC26	0.79955	0.806652	0.864754	0.0652045	0.0581016
cg17925293	chr2	119471676	EN1	133578		0.602448	0.626547	0.684466	0.082019	0.0579196
cg11311280	chr12	63088234	MON2	227638	PPM1H	0.738998	0.769805	0.827655	0.0886573	0.05785
cg07842635	chr13	47862393	HTR2A	392221		0.669304	0.697638	0.7554	0.086096	0.0577619
cg08922515	chr6	125994809	HEY2	75917	LOC643623	0.794216	0.794859	0.85258	0.0583642	0.0577209
cg07009792	chr17	42634632	FZD2	293	FZD2	0.112741	0.119146	0.17686	0.0641192	0.0577147
cg18556939	chr10	14687288	CDNF	192783	FAM107B;FAM107B	0.650541	0.690177	0.747847	0.0973063	0.0576697
cg20083463	chr21	39601779	KCNJ15	26884	KCNJ15;KCNJ15;KCNJ15	0.723868	0.721151	0.778771	0.0549029	0.0576201
cg02791542	chr3	31777556	STT3B	203275	OSBPL10	0.712354	0.748213	0.805823	0.0934689	0.0576105
cg04049101	chr3	73047555	PPP4R2	1620	PPP4R2	0.801042	0.811486	0.869063	0.0680212	0.057577
cg26337954	chr3	111315207	ZBED2	918	CD96;ZBED2;CD96	0.745402	0.777211	0.834786	0.0893837	0.0575751
cg14764842	chr8	91030678	DECR1	17046	DECR1	0.791352	0.845188	0.902756	0.111404	0.0575681
cg13581506	chr1	99456900	ENSG00000117598	13549	LPPR5;LPPR5	0.673486	0.675488	0.732877	0.0593915	0.0573892
cg24851100	chr5	41748833	OXCT1	121788	OXCT1	0.859486	0.866121	0.923469	0.0639831	0.0573476
cg02587435	chr11	60075743	MS4A6E	26561	MS4A4A;MS4A4A	0.79011	0.787088	0.844221	0.0541108	0.0571329
cg07704773	chr12	52848481	KRT6B	2572		0.527972	0.571348	0.628433	0.100462	0.0570852
cg04809057	chr14	99159371	BCL11B	578194		0.621864	0.631163	0.688232	0.0663684	0.0570688
cg00817164	chr21	32105517	KRTAP21-2	14034		0.811777	0.818276	0.87518	0.063403	0.0569048
cg01435313	chr1	34622864	CSMD2	8579	CSMD2;CSMD2	0.573267	0.582764	0.639605	0.066338	0.0568413
cg17389149	chr7	55227884	EGFR	141091	EGFR;EGFR;EGFR	0.844194	0.843798	0.900613	0.0564195	0.0568152
cg00320301	chr5	168174689	PANK3	168085	SLIT3	0.65444	0.664605	0.72139	0.0669495	0.0567848
cg01403307	chr10	134303076	INPP5A	48248		0.768421	0.764309	0.820963	0.052542	0.0566539
cg07048132	chr11	102814444	MMP13	12019	MMP13	0.698821	0.737726	0.794327	0.0955052	0.0566004
cg03927640	chr16	54287659	IRX3	33016	LOC100996338	0.741325	0.745693	0.802239	0.0609145	0.0565467
cg23372542	chr3	79054432	ROBO1	762533	ROBO1;ROBO1;ROBO1	0.808042	0.805951	0.862486	0.0544435	0.0565347
cg21045828	chr8	89310065	MMP16	29652	MMP16;MMP16	0.710978	0.723947	0.780309	0.0693316	0.0563622
cg00588671	chr1	88066482	LMO4	272332		0.75453	0.762031	0.818379	0.063849	0.0563482
cg20151881	chr11	126031193	FAM118B	50116		0.74678	0.745106	0.801424	0.0546432	0.0563179
cg18355060	chr10	14967150	DCLRE1C	28897	DCLRE1C;DCLRE1C;DCLRE1C;DCLRE1C;DCLRE1C;DCLRE1C;DCLRE1C;DCLRE1C;DCLRE1C	0.897322	0.908667	0.964972	0.0676497	0.0563043
cg13773148	chr9	136923109	BRD3	10030	BRD3	0.725687	0.726733	0.783032	0.0573451	0.0562985
cg03513049	chr17	78704921	RPTOR	185854	RPTOR;RPTOR	0.726291	0.726317	0.782592	0.056301	0.0562744
cg02224372	chr11	70858695	SHANK2	324	SHANK2	0.705933	0.719093	0.775356	0.0694228	0.0562631
cg02172220	chr21	16334902	NRIP1	102419	NRIP1	0.747838	0.745143	0.8013	0.0534616	0.0561573
cg08097146	chr8	129140414	TMEM75	179824		0.73388	0.752019	0.808125	0.0742447	0.0561055
cg02878683	chr14	52008777	FRMD6	109888	FRMD6-AS2;FRMD6	0.802142	0.831604	0.887557	0.0854149	0.0559529
cg03097785	chr3	23250506	UBE2E2	5723	UBE2E2	0.808253	0.812794	0.868729	0.0604762	0.0559356
cg25767948	chr8	62691538	ASPH	64421		0.756906	0.780473	0.836407	0.0795015	0.0559346
cg05160592	chr4	155531247	FGG	2553	FGG;FGG	0.78255	0.782697	0.838517	0.0559678	0.05582
cg26717763	chr6	28832567	TRIM27	59199		0.816016	0.815745	0.87154	0.055524	0.0557955
cg00869533	chr2	58386677	FANCL	81808	VRK2;FANCL;VRK2;FANCL;VRK2;VRK2;VRK2;VRK2	0.864994	0.876684	0.932405	0.0674108	0.055721
cg07509145	chr12	121717203	CAMKK2	18908	CAMKK2;CAMKK2;CAMKK2;CAMKK2;CAMKK2;CAMKK2;CAMKK2;CAMKK2	0.831785	0.829455	0.885004	0.0532188	0.0555484
cg26399994	chr1	198649046	PTPRC	40877	PTPRC;PTPRC;PTPRC;PTPRC	0.647577	0.693496	0.748967	0.10139	0.0554706
cg00625436	chr11	34706961	EHF	52951		0.675142	0.689373	0.744828	0.0696861	0.0554547
cg02570298	chr13	53618826	OLFM4	15933	OLFM4	0.655744	0.665807	0.721257	0.0655127	0.0554491
cg20598218	chr12	886718	WNK1	24630	WNK1;WNK1;WNK1;WNK1	0.698084	0.722176	0.777549	0.0794657	0.0553731
cg16898619	chr1	173243793	TNFSF4	67342	LOC100506023	0.678144	0.683322	0.738665	0.0605213	0.0553432
cg03114080	chr4	969042	DGKQ	1699		0.860095	0.860154	0.915455	0.0553599	0.0553011
cg08069775	chr14	84523464	NONE			0.607102	0.684584	0.739851	0.132749	0.055267
cg10469423	chr8	15526835	TUSC3	129044	TUSC3;TUSC3	0.704024	0.699052	0.75414	0.0501162	0.0550879
cg01366622	chr5	173218550	CPEB4	96733	LINC01485	0.665806	0.663099	0.718081	0.0522749	0.0549829
cg01650905	chr2	89416981	RPIA	425820		0.739141	0.740673	0.795615	0.0564743	0.0549425
cg16820993	chr14	91030757	CALM1	167431	TTC7B	0.795243	0.815813	0.870739	0.075496	0.0549262
cg24836671	chr5	148029901	HTR4	3815	HTR4;HTR4	0.791558	0.800482	0.855275	0.0637175	0.0547934
cg00580604	chr10	1011248	GTPBP4	23090		0.759473	0.774997	0.829774	0.0703016	0.0547772
cg00052651	chr6	155981645	NOX3	204609		0.622073	0.652911	0.707566	0.085493	0.054655
cg08369916	chr15	38646588	FAM98B	99740	SPRED1	0.63438	0.643174	0.697777	0.0633971	0.0546028
cg22997856	chr9	14199114	NFIB	114552	NFIB;NFIB;NFIB	0.75165	0.753716	0.808291	0.0566404	0.0545747
cg12435247	chr2	202209873	ALS2CR12	12228	ALS2CR12;ALS2CR12;ALS2CR12;ALS2CR12	0.695556	0.699942	0.754502	0.0589455	0.0545599
cg01923140	chr6	105931006	PREP	80048		0.732491	0.73415	0.788652	0.0561611	0.0545027
cg25842786	chr2	20592445	RHOB	54390		0.750051	0.773667	0.828158	0.0781075	0.0544906
cg24807778	chr14	101405181	RTL1	53998	SNORD113-6	0.685067	0.721616	0.77596	0.0908925	0.0543441
cg19491158	chr5	161654411	GABRG2	159631		0.629542	0.665009	0.719342	0.0898002	0.0543325
cg13826191	chr6	121863966	GJA1	107129		0.83236	0.842037	0.896267	0.0639074	0.0542305
cg25807327	chr1	218599602	TGFB2	80026	TGFB2;TGFB2	0.814394	0.855873	0.910023	0.0956295	0.05415
cg23069178	chr5	57386662	PLK2	369425		0.709952	0.708613	0.762748	0.0527965	0.0541357
cg26623822	chr7	130830095	MKLN1	182524	MKLN1	0.857219	0.860683	0.914792	0.057573	0.0541093
cg16660220	chr11	46576948	AMBRA1	35966	AMBRA1	0.663584	0.674709	0.728809	0.0652245	0.0540998
cg24411294	chr16	68406165	PRMT7	61129	SMPD3	0.766795	0.767844	0.82194	0.0551454	0.0540962
cg14576955	chr22	39872869	MGAT3	19521	MGAT3-AS1;MGAT3	0.681887	0.698213	0.752219	0.0703321	0.0540062
cg13590419	chr20	43209782	PKIG	49233	PKIG;PKIG;PKIG;PKIG;PKIG	0.666211	0.699711	0.753675	0.0874641	0.0539635
cg17016922	chr5	141195365	PCDH1	62610		0.748458	0.770111	0.824049	0.0755909	0.0539381
cg13660163	chr19	11909289	ZNF491	56	ZNF491	0.199769	0.21705	0.270853	0.0710838	0.0538032
cg07318561	chr6	4210583	ECI2	74753		0.815813	0.813315	0.867115	0.0513023	0.0538005
cg26013887	chr4	172735604	GALNTL6	951	GALNTL6	0.841373	0.850978	0.904719	0.0633464	0.0537411
cg15202552	chr1	157671759	FCRL3	1113	FCRL3	0.74953	0.765046	0.818773	0.0692429	0.0537279
cg08896800	chr6	112645249	RFPL4B	23283		0.812107	0.819832	0.873508	0.061401	0.0536764
cg10318464	chr3	42978450	KRBOX1	97	KRBOX1;KRBOX1-AS1	0.811134	0.810806	0.864469	0.0533351	0.0536631
cg12372759	chr18	54179215	TXNL1	126661		0.676814	0.692128	0.745773	0.0689584	0.0536445
cg24476243	chr3	47992056	MAP4	138706	MAP4;MAP4	0.778149	0.778898	0.832536	0.0543865	0.0536375
cg10976219	chr6	44439477	CDC5L	84216		0.761387	0.777193	0.83081	0.0694228	0.0536168
cg12052122	chr10	80451110	ZMIZ1	377682		0.639732	0.657467	0.711065	0.0713326	0.0535979
cg15622527	chr10	1749494	ADARB2	30176	ADARB2	0.855044	0.859134	0.912725	0.0576817	0.0535914
cg07345374	chr17	76772464	CYTH1	5912	CYTH1;CYTH1	0.636247	0.671209	0.724793	0.0885468	0.0535845
cg26343145	chr7	134859450	C7orf49	4004		0.843508	0.842009	0.895582	0.0520743	0.0535732
cg15080351	chr6	3851517	FAM50B	1898	FAM50B	0.756941	0.773523	0.827048	0.070107	0.0535242
cg17614582	chr7	157612249	DNAJB6	482590	PTPRN2;PTPRN2;PTPRN2	0.836053	0.835481	0.888911	0.0528575	0.053429
cg27342489	chr2	189560882	COL3A1	278164		0.136739	0.134425	0.187583	0.0508445	0.0531582
cg06638723	chr1	186447018	PDC	16765	MIR548F1	0.706521	0.732111	0.78525	0.0787287	0.0531387
cg02418230	chr4	103882375	SLC9B1	58521	SLC9B1;SLC9B1;SLC9B1;SLC9B1	0.698258	0.707822	0.760854	0.0625959	0.0530319
cg10170504	chr7	130698652	KLF14	279765	FLJ43663;FLJ43663	0.730977	0.787987	0.840987	0.11001	0.0530001
cg26549185	chr6	136793098	MAP7	54512	MAP7	0.85925	0.87289	0.925809	0.0665597	0.0529195
cg09503219	chr12	49295318	CCDC65	2614		0.736646	0.761636	0.814545	0.0778991	0.0529088
cg14372885	chr4	90760483	SNCA	2194	SNCA-AS1;SNCA	0.793376	0.814441	0.867344	0.0739688	0.0529037
cg04376028	chr15	62414449	C2CD4B	43033		0.738323	0.753059	0.805826	0.0675024	0.0527672
cg20397078	chr7	28966605	CHN2	267423		0.0573466	0.0604702	0.113226	0.0558793	0.0527557
cg14168690	chr21	32819053	TIAM1	112237	TIAM1	0.139673	0.143797	0.196543	0.05687	0.0527461
cg09120724	chr17	56494602	RNF43	292	RNF43;RNF43;RNF43;RNF43	0.740467	0.783608	0.836305	0.0958372	0.0526969
cg02311723	chr1	193238531	B3GALT2	82748		0.878007	0.876049	0.928721	0.0507139	0.0526718
cg11428818	chr5	98196769	CHD1	65471	CHD1	0.874809	0.876377	0.928973	0.0541645	0.0525964
cg00205786	chr16	49669842	ZNF423	186808	ZNF423	0.752009	0.760364	0.812947	0.0609374	0.0525827
cg02045352	chr10	129291058	NPS	56555		0.79959	0.816618	0.869198	0.0696079	0.0525802
cg19128982	chr4	90431081	SNCA	327209		0.15556	0.154225	0.206802	0.0512422	0.0525767
cg01084157	chr4	40778075	NSUN7	26162	NSUN7;NSUN7	0.773541	0.802139	0.854651	0.0811098	0.0525125
cg13485746	chr1	162467911	UHMK1	279	UHMK1	0.00624699	0.0051386	0.0576493	0.0514023	0.0525107
cg11515430	chr8	101422577	RNF19A	107091		0.707414	0.737982	0.790333	0.0829191	0.0523505
cg21282134	chr11	13379959	ARNTL	80615	ARNTL;ARNTL;ARNTL;ARNTL;ARNTL;ARNTL	0.808417	0.834548	0.886718	0.0783009	0.05217
cg19174658	chr22	45018513	PRR5	54452		0.732888	0.736805	0.788928	0.0560406	0.0521233
cg10771779	chr7	157734802	DNAJB6	605143	PTPRN2;PTPRN2;PTPRN2;PTPRN2;PTPRN2	0.778792	0.803321	0.855435	0.0766431	0.0521134
cg22707750	chr9	128818525	MVB12B	270603		0.663388	0.68958	0.741684	0.0782965	0.0521043
cg02991558	chr11	114128517	NNMT	36		0.714358	0.740352	0.792403	0.0780453	0.0520508
cg15939759	chr17	38698613	CCR7	23111		0.723603	0.726944	0.77895	0.0553469	0.0520059
cg02928957	chr3	157213897	VEPH1	7319	VEPH1;VEPH1;VEPH1;VEPH1;VEPH1;VEPH1	0.81582	0.820852	0.87274	0.0569203	0.0518885
cg22926424	chr12	70721074	KCNMB4	38982	CNOT2;CNOT2;CNOT2;CNOT2	0.651719	0.691534	0.743403	0.0916837	0.0518692
cg20367258	chr8	145575569	TMEM249	3005		0.721513	0.719767	0.771623	0.0501101	0.0518561
cg05647430	chr16	23196129	SCNN1G	2094	SCNN1G	0.671652	0.704874	0.756707	0.0850552	0.0518334
cg18490648	chr2	144486069	GTDC1	507238	ARHGAP15	0.826907	0.832651	0.884436	0.0575295	0.0517855
cg15118645	chr22	50602187	PANX2	6973		0.756984	0.791388	0.843112	0.0861283	0.0517244
cg19161251	chr1	87798568	LMO4	4418	LMO4	0.743318	0.783964	0.835655	0.0923374	0.0516907
cg08034797	chr17	75306498	2009-09-01	29007	SEPT9;SEPT9	0.704042	0.730577	0.782263	0.078221	0.0516859
cg19198148	chr3	187451818	BCL6	11697	BCL6;BCL6;BCL6	0.780718	0.80053	0.851994	0.0712754	0.0514633
cg00334863	chr22	42779093	NFAM1	49308	NFAM1	0.692393	0.707201	0.758637	0.0662434	0.0514362
cg26402356	chr16	79123059	MAF	511552	WWOX;WWOX	0.69539	0.720965	0.772385	0.0769951	0.0514206
cg11986385	chr11	19628828	NAV2	106315	NAV2	0.699748	0.722737	0.774131	0.0743822	0.0513936
cg08956101	chr7	14543945	DGKB	399041	DGKB;DGKB	0.715374	0.7316	0.782966	0.0675917	0.0513655
cg22693266	chr12	28409714	CCDC91	66336	CCDC91	0.764791	0.76853	0.819894	0.0551034	0.0513634
cg15446050	chr19	3775481	RAX2	3249	MIR1268A	0.786758	0.793676	0.84494	0.0581822	0.0512645
cg25581822	chr3	64534657	ADAMTS9	139019	ADAMTS9	0.704071	0.713696	0.764953	0.060882	0.0512566
cg12629515	chr6	27859811	HIST1H2AM	1152	HIST1H3J;HIST1H2BO	0.703476	0.721628	0.772863	0.0693872	0.0512345
cg13711592	chr9	27398792	EQTN	101656	MOBKL2B	0.86097	0.874865	0.926039	0.0650687	0.0511735
cg01123725	chr12	20280903	PDE3A	241276		0.652144	0.680625	0.731781	0.0796373	0.0511561
cg08414311	chr1	18619397	IGSF21	185158	IGSF21	0.759598	0.766328	0.817426	0.0578276	0.0510977
cg17011453	chr1	81537650	LPHN2	728432		0.666251	0.692473	0.743567	0.0773165	0.0510947
cg07793372	chr13	97891291	MBNL2	16683	MBNL2;MBNL2;MBNL2	0.721052	0.783501	0.834574	0.113522	0.051073
cg04777065	chr14	81894701	STON2	954	STON2;STON2	0.897476	0.90102	0.951855	0.0543793	0.0508354
cg11036871	chr10	60315421	BICC1	42522	BICC1	0.718469	0.739909	0.790601	0.0721316	0.0506918
cg04682925	chr5	172623826	NKX2-5	38534		0.653976	0.667538	0.718173	0.064197	0.0506347
cg05778278	chr8	54505303	ATP6V1H	250519		0.685903	0.699955	0.750557	0.0646547	0.0506021
cg13837026	chr5	148784173	IL17B	25335		0.710691	0.736424	0.786928	0.0762367	0.0505043
cg16906074	chr3	187014167	MASP1	4522		0.713954	0.733473	0.783898	0.069944	0.0504257
cg17082371	chr8	84823725	RALYL	273385		0.700063	0.71672	0.767088	0.0670254	0.0503679
cg00773582	chr5	96292825	LNPEP	21658	LNPEP;LNPEP	0.802525	0.865573	0.915922	0.113398	0.0503496
cg03201004	chr1	40189724	PPIE	14849		0.797631	0.829457	0.879798	0.0821675	0.0503408
cg15097322	chr5	57418354	PLK2	337733	LOC101928569	0.883621	0.89708	0.947309	0.0636878	0.0502286
cg25033405	chr8	48610943	CEBPD	40705	KIAA0146	0.807407	0.85748	0.907708	0.100301	0.0502279
cg10630111	chr20	11282322	BTBD3	589154		0.801191	0.803779	0.853973	0.0527821	0.0501937
cg12654250	chr2	182439063	CERKL	82670	CERKL;CERKL;CERKL;CERKL;CERKL;CERKL;CERKL	0.687907	0.716786	0.766921	0.0790139	0.0501352
cg03515927	chr8	145625650	CPSF1	9103	CPSF1;MIR1234	0.785433	0.807307	0.857402	0.0719689	0.0500946
cg06713769	chr11	10589810	LYVE1	428	LYVE1	0.824739	0.830881	0.880921	0.056182	0.0500392

## Sheet: T3-specific LOSS
T3-induced loss of methylation DMPs (T3 vs 0hr and T3 vs RPMI, p-val < 0.05, change in methylation (dB) > 5%
Probe	chr	pos	Nearest Gene Name	Distance to TSS	UCSC_RefGene_Name	0h_mean	RPMI_mean	T3_mean	0h_vs_T3_dB	RPMI_vs_T3_dB
cg01202731	chr2	103377345	TMEM182	1127	TMEM182	0.484254	0.635519	0.342033	-0.142221	-0.293486
cg10576280	chr10	124133822	PLEKHA1	390	PLEKHA1	0.63336	0.5	0.219677	-0.413683	-0.280323
cg17687883	chr2	74425467	MTHFD2	222	MTHFD2;MTHFD2	0.352905	0.349394	0.0961298	-0.256775	-0.253264
cg05806819	chr11	132432637	OPCML	380929	OPCML;OPCML	0.240764	0.353964	0.151966	-0.088799	-0.201999
cg02719489	chr7	17374426	AHR	36181	AHR	0.828358	0.885974	0.688809	-0.139549	-0.197165
cg26977388	chr10	73604651	PSAP	6475	PSAP;PSAP;PSAP	0.204493	0.32213	0.138336	-0.0661578	-0.183794
cg01009586	chr21	46529308	ADARB1	34816	ADARB1;ADARB1;ADARB1;ADARB1;ADARB1;ADARB1;ADARB1;ADARB1	0.633668	0.690452	0.507778	-0.12589	-0.182674
cg15803556	chr10	120900693	SFXN4	24486	SFXN4	0.662909	0.666726	0.485023	-0.177886	-0.181703
cg17594624	chr11	77813234	NDUFC2	21970	ALG8;ALG8	0.825537	0.797207	0.620465	-0.205072	-0.176742
cg16838369	chr3	134650544	EPHB1	136441	EPHB1	0.633216	0.655397	0.487119	-0.146096	-0.168278
cg01852887	chr3	9995738	PRRT3	1661		0.772142	0.828344	0.664371	-0.107771	-0.163973
cg04743872	chr2	230135577	PID1	404	PID1;PID1	0.439576	0.476662	0.318563	-0.121012	-0.158099
cg15994137	chr1	52794329	CC2D1B	37536	ZFYVE9;ZFYVE9	0.855843	0.867835	0.709927	-0.145917	-0.157908
cg27665146	chr15	51369926	TNFAIP8L3	27547	TNFAIP8L3	0.466334	0.52986	0.373581	-0.0927538	-0.156279
cg05851396	chr17	2996872	OR1D2	583	OR1D2	0.846527	0.842036	0.686837	-0.15969	-0.155199
cg07125981	chr10	35330496	CUL2	32720	CUL2	0.837929	0.816753	0.674818	-0.163111	-0.141935
cg17807279	chr11	10063360	SBF2	252394	SBF2	0.532386	0.517286	0.375716	-0.15667	-0.14157
cg12544989	chr8	122199870	SNTB1	374358		0.857438	0.879238	0.738539	-0.118899	-0.1407
cg00116583	chr12	95945927	USP44	662	USP44	0.714345	0.740509	0.601478	-0.112867	-0.139031
cg18975156	chr1	43643537	EBNA1BP2	5297	WDR65;WDR65;WDR65;WDR65	0.360615	0.429363	0.293939	-0.0666765	-0.135425
cg09225244	chr5	102441271	GIN1	14584	GIN1	0.898373	0.944449	0.811238	-0.087135	-0.133211
cg15254366	chr5	128432563	ISOC1	2120	MIR4633;ISOC1	0.77523	0.819889	0.687147	-0.0880834	-0.132742
cg26020483	chr8	52810168	PCMTD1	1490	PCMTD1;PCMTD1;PCMTD1	0.624723	0.620098	0.489917	-0.134807	-0.130181
cg24356700	chr7	100482725	UFSP1	4614	SRRT;SRRT;SRRT;SRRT	0.868272	0.826795	0.702572	-0.1657	-0.124223
cg15387868	chr12	76345391	PHLDA1	82321		0.568812	0.583877	0.459813	-0.108999	-0.124064
cg08909835	chr1	55678994	USP24	1792	USP24	0.213372	0.218522	0.0948997	-0.118472	-0.123622
cg11737318	chr8	131440305	ASAP1	26089		0.838116	0.739438	0.61707	-0.221046	-0.122369
cg07740572	chr5	29307897	NONE			0.809602	0.85364	0.733622	-0.0759799	-0.120018
cg26795516	chr12	63234161	PPM1H	94656	PPM1H	0.625762	0.538979	0.419605	-0.206157	-0.119374
cg18077422	chr13	23314589	SGCG	440502		0.571819	0.576479	0.45821	-0.113609	-0.118269
cg03741892	chr2	228320216	AGFG1	16652		0.449583	0.469349	0.351192	-0.0983915	-0.118157
cg21586764	chr10	49860578	ARHGAP22	47582	ARHGAP22;ARHGAP22	0.516955	0.518732	0.400899	-0.116056	-0.117833
cg16813659	chr2	192187679	MYO1B	77565	MYO1B;MYO1B;MYO1B	0.350852	0.34792	0.230741	-0.120111	-0.117179
cg24074432	chr2	85505567	TGOLN2	49580	TCF7L1	0.882092	0.923419	0.806926	-0.0751663	-0.116493
cg08146441	chr4	93760996	GRID2	535447	GRID2;GRID2	0.763767	0.811677	0.698186	-0.0655809	-0.113491
cg20104018	chr19	44235559	IRGC	15398	C19orf61	0.826094	0.843324	0.730752	-0.0953415	-0.112572
cg13883027	chr2	62892060	EHBP1	40941		0.247267	0.240235	0.128071	-0.119196	-0.112165
cg16446041	chr1	235460820	ARID4B	30712	ARID4B;ARID4B;ARID4B	0.708003	0.709321	0.59849	-0.109513	-0.11083
cg02770328	chr17	15194042	PMP22	28137		0.883149	0.919224	0.808739	-0.0744092	-0.110485
cg17212881	chr16	27343638	IL4R	18405	IL4R;IL4R;IL4R;IL4R	0.471534	0.461415	0.351564	-0.11997	-0.109851
cg06727301	chr11	36514239	TRAF6	17583	TRAF6;TRAF6	0.913068	0.938044	0.829097	-0.0839704	-0.108947
cg16886756	chr10	32616651	EPC1	19462	EPC1	0.884081	0.934503	0.827567	-0.0565134	-0.106936
cg16274532	chr14	31291944	COCH	51821		0.792898	0.821035	0.714176	-0.0787226	-0.10686
cg03671360	chr3	180297596	TTC14	22322		0.798333	0.827968	0.721936	-0.0763972	-0.106032
cg02974259	chr16	71782211	PHLPP2	23608	AP1G1;AP1G1	0.868598	0.884293	0.779876	-0.0887224	-0.104417
cg09888229	chr1	8487494	SLC45A1	109609	RERE;RERE	0.489642	0.448635	0.34564	-0.144002	-0.102995
cg00100549	chr11	67849750	CHKA	38921	CHKA;CHKA	0.819058	0.824852	0.723602	-0.0954558	-0.10125
cg00507010	chr11	34911764	APIP	26282	APIP	0.486176	0.50748	0.406813	-0.0793631	-0.100667
cg22939324	chr10	91128729	IFIT1B	9084		0.796704	0.804612	0.704035	-0.0926682	-0.100577
cg22856068	chr22	18125708	BCL2L13	4353	BCL2L13;BCL2L13;BCL2L13;BCL2L13;BCL2L13;BCL2L13;BCL2L13;BCL2L13;BCL2L13;BCL2L13	0.65963	0.614719	0.514454	-0.145176	-0.100266
cg17502120	chr4	15044030	CPEB2	39733	CPEB2;CPEB2;CPEB2;CPEB2;CPEB2;CPEB2;LOC101929095	0.914813	0.955044	0.855029	-0.059784	-0.100015
cg07390411	chr3	167091871	ZBBX	5707	ZBBX;ZBBX;ZBBX	0.864023	0.843061	0.743163	-0.12086	-0.0998984
cg15231491	chr1	230223824	GALNT2	20869	GALNT2;GALNT2;GALNT2	0.821159	0.830396	0.731892	-0.0892663	-0.0985038
cg14826093	chr1	46074835	CCDC17	14894	NASP;NASP;NASP	0.644607	0.653381	0.555203	-0.0894036	-0.0981777
cg06058311	chr8	132915134	EFR3A	1201	EFR3A	0.6482	0.615347	0.517351	-0.13085	-0.0979969
cg04994980	chr7	4882608	PAPOLB	19017	RADIL	0.861075	0.871188	0.77333	-0.0877455	-0.0978585
cg17641943	chr1	11919010	NPPB	23	NPPB	0.11055	0.101963	0.00443498	-0.106115	-0.0975285
cg19953253	chr10	17717750	STAM	31627	STAM;STAM	0.6048	0.620896	0.52358	-0.0812201	-0.0973162
cg05987705	chr6	138204169	TNFAIP3	15589	TNFAIP3	0.668565	0.655166	0.558149	-0.110416	-0.0970177
cg02190390	chr14	59835873	GPR135	96187	DAAM1	0.883599	0.903693	0.807848	-0.0757507	-0.0958449
cg21887205	chr2	219525667	BCS1L	1173	BCS1L;BCS1L;BCS1L;BCS1L;BCS1L;ZNF142;ZNF142;ZNF142;BCS1L;BCS1L;BCS1L;BCS1L;BCS1L	0.905621	0.896107	0.800338	-0.105283	-0.0957689
cg05388242	chr18	24237403	KCTD1	108005	KCTD1	0.100925	0.131966	0.0362941	-0.0646308	-0.0956714
cg08718997	chr12	85554402	ALX1	119483	LRRIQ1;LRRIQ1	0.869082	0.902771	0.80809	-0.060992	-0.0946803
cg07116010	chr9	35646325	SIT1	4612		0.256296	0.219327	0.124672	-0.131624	-0.0946558
cg26246536	chr8	975053	DLGAP2	474479		0.819128	0.812798	0.718517	-0.100611	-0.0942808
cg25365055	chr3	33426832	UBP1	55038	FBXL2;FBXL2	0.836736	0.844836	0.751062	-0.0856743	-0.0937745
cg00419213	chr8	121963695	SNTB1	138183		0.159349	0.163801	0.0706785	-0.0886709	-0.0931222
cg18366199	chr14	70833186	COX16	6739	SYNJ2BP-COX16;SYNJ2BP-COX16;SYNJ2BP-COX16	0.901596	0.929619	0.836928	-0.0646677	-0.0926906
cg02336104	chr3	71481486	EIF4E3	293040	FOXP1;FOXP1	0.846895	0.840036	0.747481	-0.0994145	-0.0925551
cg03838769	chr4	168156467	SPOCK3	730	SPOCK3;SPOCK3	0.81	0.764108	0.671893	-0.138107	-0.0922146
cg17463022	chr17	31073979	MYO1D	130216	MYO1D;MYO1D	0.645629	0.668173	0.57675	-0.0688786	-0.0914235
cg21316899	chr7	38920705	VPS41	28124	VPS41;VPS41	0.918435	0.952562	0.861411	-0.0570233	-0.0911509
cg25661926	chr15	62983832	TLN2	130269	TLN2	0.840478	0.876888	0.785918	-0.0545606	-0.0909703
cg18197575	chr3	177011483	TBL1XR1	97218	LINC00501	0.79941	0.784917	0.694565	-0.104846	-0.0903522
cg03208284	chr5	85960547	COX7C	46775		0.813565	0.818345	0.728201	-0.0853645	-0.0901446
cg19070856	chr5	158534530	EBF1	7762		0.390654	0.385305	0.295321	-0.0953332	-0.0899839
cg12042057	chr18	57447294	CCBE1	82683		0.886678	0.917686	0.82814	-0.0585373	-0.0895459
cg22807026	chr21	35900624	KCNE1	17012	RCAN1;RCAN1;RCAN1;RCAN1	0.695943	0.690952	0.60161	-0.0943336	-0.0893419
cg03440426	chr6	53363773	GCLC	46154	GCLC	0.85061	0.866552	0.777566	-0.0730441	-0.088986
cg05133745	chr11	29321992	KCNA4	716578		0.686013	0.692863	0.604715	-0.0812983	-0.0881482
cg00222472	chr1	164545783	PBX1	16912	PBX1	0.860244	0.893149	0.805221	-0.055023	-0.0879276
cg10212854	chr15	96714775	NR2F2	159171	NR2F2-AS1	0.513639	0.477268	0.389391	-0.124248	-0.0878765
cg20522042	chr2	17852541	SMC6	82529	SMC6;SMC6	0.235941	0.223662	0.135898	-0.100043	-0.0877633
cg19830309	chr3	36771361	DCLK3	9991	DCLK3	0.879591	0.879514	0.791955	-0.0876352	-0.0875588
cg24331563	chr13	42143199	RGCC	111505	MIR5006;VWA8	0.713538	0.703019	0.615599	-0.0979386	-0.0874195
cg05097930	chr12	51317867	METTL7A	613	METTL7A	0.45606	0.39366	0.306308	-0.149752	-0.0873524
cg01032200	chr1	155290641	RUSC1	77	RUSC1-AS1;RUSC1;RUSC1;RUSC1;RUSC1	0.467887	0.270653	0.183576	-0.284311	-0.0870774
cg17702689	chr4	4319556	ZBTB49	27579	ZBTB49	0.860326	0.822805	0.735821	-0.124505	-0.0869839
cg03487391	chr2	219596537	TTLL4	20940	TTLL4	0.510611	0.505582	0.419646	-0.0909654	-0.0859358
cg09079273	chr12	46007305	ARID2	116143		0.742323	0.746074	0.660169	-0.0821547	-0.0859054
cg24262978	chr5	134235462	PCBD2	5348	TXNDC15	0.854751	0.829974	0.744604	-0.110147	-0.0853697
cg18648427	chr4	165707055	FAM218A	171045	LINC01207	0.72	0.717984	0.632647	-0.0873531	-0.085337
cg18000508	chr20	30979053	ASXL1	32899	ASXL1	0.573695	0.564084	0.479038	-0.0946573	-0.0850461
cg10032534	chr7	43670173	COA1	19722		0.883948	0.877567	0.792692	-0.0912566	-0.0848755
cg27482690	chr7	5411097	TNRC18	52080	TNRC18	0.879497	0.897222	0.812746	-0.066751	-0.0844754
cg11623741	chr19	1435565	RPS15	2821	DAZAP1;DAZAP1	0.860038	0.889715	0.80542	-0.0546184	-0.0842952
cg13819787	chr2	175199464	SP9	210	SP9	0.212314	0.191435	0.1073	-0.105013	-0.0841347
cg06377306	chr3	42977401	ENSG00000273291	950	KRBOX1-AS1;KRBOX1	0.89585	0.909627	0.825528	-0.0703224	-0.0840992
cg23089549	chr11	44331905	ALX4	190	ALX4	0.237275	0.210261	0.126311	-0.110963	-0.0839501
cg12416902	chr21	35208456	ATP5O	79828	ITSN1;ITSN1	0.883966	0.882558	0.799685	-0.0842809	-0.0828722
cg13469425	chr4	48175353	TXK	39081	TEC	0.588278	0.530794	0.448639	-0.139639	-0.082155
cg06556439	chr12	50665236	LIMA1	12053	LIMA1;LIMA1	0.84141	0.862808	0.780748	-0.0606616	-0.0820598
cg18414754	chr3	138668832	C3orf72	2757	C3orf72	0.20571	0.171873	0.0898261	-0.115884	-0.0820465
cg09230174	chr12	111156509	PPP1CC	24235		0.898366	0.92996	0.84818	-0.0501863	-0.0817799
cg23024959	chr6	25175465	LRRC16A	104191		0.721959	0.720794	0.639986	-0.0819732	-0.0808082
cg19598832	chr19	1646448	TCF3	6156	TCF3;TCF3	0.907443	0.88884	0.808099	-0.0993447	-0.0807415
cg14552672	chr2	111752564	BCL2L11	125942	ACOXL	0.608815	0.581893	0.501305	-0.10751	-0.0805881
cg02984617	chr11	30046617	KCNA4	8048		0.702967	0.714048	0.63346	-0.069507	-0.0805881
cg25603173	chr3	151059152	P2RY13	11817	P2RY12;P2RY12;MED12L	0.890294	0.885113	0.804824	-0.0854704	-0.0802891
cg24495004	chr1	178334114	TEX35	148098	RASAL2;RASAL2	0.877778	0.884173	0.803928	-0.0738507	-0.0802455
cg16226866	chr6	110418140	WASF1	83067		0.624315	0.580866	0.50073	-0.123585	-0.0801359
cg15451585	chr14	74444008	COQ6	27013	ENTPD5	0.921271	0.929064	0.848986	-0.0722858	-0.0800786
cg00336022	chr16	30686562	SRCAP	23900		0.877542	0.898847	0.819039	-0.0585028	-0.0798081
cg11262520	chr12	8666110	CLEC4D	26	CLEC4D	0.507641	0.446724	0.366925	-0.140716	-0.0797993
cg02234216	chr17	35655727	C17orf78	77258	ACACA;ACACA;ACACA;ACACA;ACACA	0.783821	0.718137	0.638563	-0.145258	-0.0795737
cg11036715	chr15	71185960	THAP10	837	THAP10;LRRC49;LRRC49;LRRC49;LRRC49;LRRC49;LRRC49;LRRC49	0.92728	0.918077	0.838606	-0.0886742	-0.0794715
cg00313758	chr11	73599569	COA4	11537	PAAF1;PAAF1;PAAF1;PAAF1;PAAF1	0.890344	0.910642	0.831457	-0.0588865	-0.0791849
cg03902989	chr10	75023245	MRPS16	10795	DNAJC9-AS1;CFAP70	0.927257	0.950844	0.87168	-0.0555771	-0.0791639
cg13177151	chr20	42179591	SGK2	15146		0.875699	0.896379	0.817319	-0.0583801	-0.0790599
cg18763165	chr19	1316091	EFNA2	29939		0.313166	0.334332	0.255615	-0.0575511	-0.0787169
cg06308258	chr12	117069282	MAP1LC3B2	72097		0.938551	0.932598	0.853956	-0.0845945	-0.0786416
cg08411333	chr5	122918765	CSNK1G3	70973	CSNK1G3;CSNK1G3;CSNK1G3;CSNK1G3;CSNK1G3;CSNK1G3	0.462682	0.435951	0.35754	-0.105143	-0.0784117
cg12950732	chr4	71811121	MOB1B	43027	MOB1B;MOB1B;MOB1B	0.60521	0.575556	0.4972	-0.10801	-0.0783564
cg08410604	chr7	138556982	ATP6V0A4	74042	KIAA1549;KIAA1549	0.737626	0.724785	0.646575	-0.0910503	-0.0782099
cg05467312	chr14	89086580	ZC3H14	57328	EML5	0.850098	0.8672	0.789064	-0.0610335	-0.0781354
cg19617033	chr11	82925400	PCF11	57371	ANKRD42;ANKRD42;ANKRD42;ANKRD42;ANKRD42;ANKRD42;ANKRD42	0.818105	0.838964	0.761201	-0.0569044	-0.0777631
cg07631856	chr14	21091993	ENSG00000259060	14040		0.461667	0.391207	0.313615	-0.148052	-0.0775919
cg22787724	chr6	156601006	ARID1B	498057		0.684955	0.685602	0.608119	-0.076836	-0.0774829
cg09690539	chr3	8498744	LMCD1	44649	LMCD1-AS1	0.848484	0.851353	0.774264	-0.0742208	-0.0770894
cg14970481	chr2	202271902	TRAK2	44400	TRAK2	0.533811	0.513289	0.436564	-0.0972474	-0.0767245
cg09539578	chr8	73795312	TERF1	125787	KCNB2	0.319897	0.332801	0.256121	-0.063776	-0.0766798
cg12776720	chr21	35918104	KCNE1	34492	RCAN1;RCAN1;RCAN1	0.510412	0.451646	0.375354	-0.135058	-0.0762913
cg12627485	chr3	136345694	STAG1	125516	STAG1	0.646093	0.6136	0.537465	-0.108628	-0.0761354
cg23598140	chr10	23721877	OTUD1	6321		0.557125	0.523493	0.447543	-0.109581	-0.0759501
cg25820960	chr3	141176036	RASA2	29855		0.802091	0.815787	0.739854	-0.0622368	-0.0759328
cg26001001	chr12	28701093	CCDC91	357715	CCDC91	0.942157	0.938626	0.862868	-0.0792898	-0.0757582
cg10971669	chr12	8219418	C3AR1	352	C3AR1	0.53683	0.523726	0.447971	-0.0888589	-0.0757546
cg25910355	chr8	80678831	HEY1	1261	HEY1;HEY1;HEY1	0.454529	0.455723	0.379997	-0.0745325	-0.0757257
cg07718041	chr2	174765473	SP3	64957		0.914471	0.897491	0.822035	-0.0924359	-0.0754564
cg12701865	chr2	162108575	PSMD14	55974	LOC101929512	0.897852	0.912103	0.837311	-0.0605413	-0.0747916
cg02202377	chr10	20380851	PLXDC2	275684	PLXDC2;PLXDC2	0.904966	0.923151	0.848469	-0.0564969	-0.0746821
cg25975690	chr7	27199726	HOXA7	3429		0.378744	0.33312	0.258814	-0.11993	-0.0743057
cg27470806	chr8	146205275	ZNF16	29002	ZNF252P	0.927492	0.945327	0.871419	-0.0560733	-0.0739079
cg24723693	chr14	55150514	SAMD4A	115880	SAMD4A;SAMD4A	0.821921	0.823153	0.74925	-0.072671	-0.073903
cg26567012	chr5	151202148	ATOX1	50056	GLRA1;GLRA1	0.72493	0.735843	0.662588	-0.0623425	-0.0732556
cg01900755	chr6	64350180	PHF3	4440	PHF3;PHF3	0.410121	0.419629	0.346423	-0.0636982	-0.0732062
cg22698967	chr22	47019140	GRAMD4	2842		0.868981	0.888784	0.815678	-0.0533023	-0.0731055
cg00461578	chr4	146819333	ZNF827	40290	ZNF827	0.776312	0.771639	0.698776	-0.0775363	-0.0728628
cg26592076	chr4	143217765	INPP4B	549678	INPP4B;INPP4B	0.820988	0.841284	0.768456	-0.0525317	-0.0728274
cg02579959	chr15	100890963	ADAMTS17	8754	FLJ42289;FLJ42289	0.642169	0.619285	0.546486	-0.0956828	-0.0727994
cg16426322	chr4	77328462	SHROOM3	27791	CCDC158	0.758225	0.750655	0.67803	-0.0801948	-0.072625
cg06832861	chr5	96146726	ERAP1	2924		0.906785	0.912853	0.840443	-0.0663423	-0.0724103
cg08229532	chr3	133381417	TOPBP1	681	TOPBP1	0.631854	0.601567	0.529474	-0.10238	-0.0720936
cg21832068	chr4	14889868	CPEB2	114430	LINC00504	0.527799	0.502502	0.430494	-0.0973053	-0.0720076
cg19328485	chr10	5060318	AKR1C2	14104	AKR1C2;AKR1C2	0.845467	0.857933	0.785925	-0.0595415	-0.0720076
cg04195125	chr2	88327530	KRCC1	27718	KRCC1	0.317497	0.275194	0.203342	-0.114155	-0.0718518
cg15954684	chr3	184322378	EPHB3	42807		0.293006	0.269895	0.198054	-0.0949518	-0.071841
cg03051767	chr6	101040832	SIM1	128028	ASCC3	0.597436	0.568838	0.497047	-0.100389	-0.0717911
cg10587454	chr8	132940550	EFR3A	24216	EFR3A	0.744517	0.712554	0.641139	-0.103378	-0.0714152
cg13059651	chr2	178030129	HNRNPA3	47162		0.402068	0.380762	0.309392	-0.0926765	-0.0713699
cg04300535	chr8	22167910	PIWIL2	35101	PIWIL2;PIWIL2	0.864618	0.852708	0.781611	-0.0830075	-0.0710979
cg14386496	chr4	66536463	EPHA5	403	EPHA5;EPHA5	0.174446	0.12953	0.0587956	-0.115651	-0.0707341
cg13180638	chr19	36238361	LIN37	901	LIN37	0.892347	0.906586	0.835905	-0.0564419	-0.0706808
cg05575321	chr3	147909408	AGTR1	506250		0.872119	0.885403	0.81475	-0.0573689	-0.0706531
cg19262555	chr2	232026849	ARMC9	36411	PSMD1;PSMD1;PSMD1	0.781598	0.742087	0.671559	-0.110039	-0.0705284
cg09754479	chr11	108031304	ACAT1	39062	NPAT	0.902539	0.895971	0.825624	-0.076915	-0.0703466
cg15845846	chr10	7659399	ITIH5	49535	ITIH5;ITIH5;ITIH5	0.831179	0.83646	0.766139	-0.06504	-0.0703217
cg02747577	chr3	66540925	LRIG1	10431	LRIG1	0.148703	0.143969	0.0736785	-0.0750243	-0.070291
cg24565461	chr20	1210447	RAD21L1	3684	RAD21L1	0.908191	0.919861	0.849849	-0.0583417	-0.0700121
cg22951222	chr3	130445686	PIK3R4	19987	PIK3R4	0.822156	0.833992	0.763999	-0.0581574	-0.0699934
cg19598669	chr1	185631928	HMCN1	71755		0.874804	0.894081	0.824231	-0.0505733	-0.0698505
cg22192138	chr12	12289533	BCL2L14	65661	LRP6	0.874027	0.872359	0.802584	-0.0714436	-0.0697756
cg22049368	chr15	40012715	THBS1	139422	FSIP1	0.895015	0.896467	0.826725	-0.0682898	-0.0697422
cg11373565	chr12	31359011	FAM60A	120295		0.820378	0.797535	0.727955	-0.092423	-0.0695802
cg21252282	chr9	90439702	SPATA31E1	58039		0.785264	0.792281	0.722762	-0.0625021	-0.0695194
cg18159684	chr8	103839282	AZIN1	37683	AZIN1;AZIN1	0.889292	0.907682	0.838271	-0.0510203	-0.069411
cg26559511	chr10	35104582	PARD3	334	PARD3;PARD3;PARD3;PARD3;PARD3;PARD3;PARD3;PARD3;PARD3;PARD3;PARD3;PARD3-AS1	0.218718	0.235814	0.166542	-0.0521761	-0.0692726
cg12755738	chr2	39532047	CDKL4	75375	MAP4K3;MAP4K3	0.698586	0.658323	0.589198	-0.109388	-0.0691254
cg20499101	chr11	36621276	RAG2	1491	RAG2;RAG2;RAG2;C11orf74;C11orf74;C11orf74;C11orf74;C11orf74;C11orf74;C11orf74;C11orf74	0.896373	0.813788	0.744834	-0.151539	-0.0689535
cg18773571	chr14	37883065	FOXA1	181174	MIPOL1;MIPOL1;MIPOL1	0.871417	0.870124	0.801253	-0.0701641	-0.0688711
cg01672987	chr6	123391338	CLVS2	74223	CLVS2	0.914712	0.908046	0.839193	-0.0755188	-0.0688527
cg18053871	chr8	26252977	BNIP3L	12564	BNIP3L	0.936884	0.90906	0.840402	-0.0964821	-0.0686578
cg13676806	chr2	104667265	POU3F3	804704		0.860174	0.830788	0.762448	-0.0977258	-0.0683399
cg05003890	chr8	2046752	MYOM2	53598	MYOM2	0.856996	0.873851	0.805596	-0.0514	-0.0682552
cg00981945	chr1	173977793	RC3H1	13642		0.807138	0.801508	0.733329	-0.0738091	-0.0681796
cg12725760	chr1	192873912	RGS2	95742		0.280025	0.273255	0.205265	-0.0747604	-0.0679906
cg16391294	chr2	142314829	LRP1B	574441	LRP1B	0.37501	0.368929	0.301195	-0.073815	-0.067734
cg00943269	chr8	12550523	LONRF1	62476		0.870571	0.876521	0.808878	-0.0616932	-0.0676431
cg00744866	chr3	33701209	CLASP2	58332	CLASP2	0.32917	0.298101	0.230517	-0.0986524	-0.0675837
cg06918506	chr19	35981347	KRTDAP	86	KRTDAP;KRTDAP	0.784346	0.774038	0.706647	-0.0776995	-0.0673913
cg21202551	chr14	105108721	TMEM179	36738		0.574509	0.55121	0.483838	-0.0906707	-0.0673721
cg19848940	chr12	112250795	MAPKAPK5	29635		0.286621	0.259971	0.193205	-0.0934159	-0.0667656
cg12363722	chr4	187476703	MTNR1A	18	MTNR1A	0.241966	0.25189	0.185225	-0.056741	-0.0666648
cg04490888	chr20	32127246	CBFA2T2	22925	CBFA2T2	0.719234	0.719514	0.652896	-0.0663385	-0.0666181
cg22669698	chr15	64649821	CSNK1G1	1436	CSNK1G1	0.789306	0.792653	0.72615	-0.0631568	-0.0665036
cg07394645	chr3	71891449	PROK2	57238		0.587117	0.52992	0.463429	-0.123688	-0.0664912
cg19076148	chr22	49287244	FAM19A5	401973	LINC01310	0.653863	0.637685	0.571246	-0.0826173	-0.0664392
cg00006468	chr11	102720502	MMP3	5969		0.825247	0.830207	0.763795	-0.0614522	-0.0664116
cg27024073	chr4	124317672	SPRY1	2993	SPRY1;SPRY1	0.229656	0.2015	0.135269	-0.0943875	-0.0662316
cg04604050	chr5	150007561	SYNPO	26920	SYNPO;SYNPO	0.848268	0.831076	0.765052	-0.0832162	-0.0660238
cg22335802	chr1	159001170	IFI16	21489	IFI16	0.90567	0.896506	0.830603	-0.0750673	-0.0659033
cg04355538	chr8	13066163	KIAA1456	262978	DLC1	0.361451	0.324135	0.258232	-0.103219	-0.065903
cg17458357	chr1	174988858	MRPS14	3703	MRPS14	0.88632	0.895857	0.83006	-0.0562596	-0.065797
cg19997662	chr15	101784653	CHSY1	7484	CHSY1	0.406341	0.400392	0.334734	-0.0716065	-0.0656573
cg05961294	chr2	45028264	SIX3	140638		0.267537	0.256452	0.191005	-0.0765314	-0.0654463
cg24426255	chr12	94703450	CCDC41	150278	CEP83;CEP83	0.410829	0.395116	0.329861	-0.0809677	-0.0652544
cg08825974	chr4	144293419	GAB1	35505	GAB1;GAB1	0.88796	0.899162	0.833954	-0.0540058	-0.0652081
cg04344683	chr1	43120097	PPIH	3999	CCDC30	0.797874	0.799731	0.734704	-0.0631701	-0.0650275
cg23488395	chr4	2462249	ENSG00000249428	10550		0.835696	0.849044	0.784048	-0.0516472	-0.064996
cg02707610	chr7	148984536	ZNF783	25275	ZNF783	0.902426	0.907886	0.843227	-0.059199	-0.0646595
cg08990348	chr21	27329783	APP	213189	APP;APP;APP;APP;APP;APP;APP;APP;APP;APP	0.503228	0.489295	0.425648	-0.0775794	-0.0636473
cg00742118	chr5	135359419	TGFBI	5165		0.880439	0.86529	0.80166	-0.0787793	-0.0636294
cg24835880	chr8	116600105	TRPS1	81123	TRPS1;TRPS1;TRPS1	0.836984	0.842188	0.778822	-0.0581615	-0.0633661
cg21073223	chr6	140481169	CITED2	785413		0.925212	0.929203	0.866158	-0.0590539	-0.0630447
cg12244957	chr8	144536872	MAFA	24297	ZC3H3	0.711083	0.650555	0.587601	-0.123482	-0.0629543
cg08022830	chr2	206949301	INO80D	1605	INO80D	0.110497	0.122608	0.0597951	-0.0507018	-0.0628126
cg10724969	chr3	33705968	CLASP2	53573	CLASP2	0.496717	0.45466	0.392083	-0.104634	-0.0625762
cg20174535	chr13	50659275	DLEU1	2969	DLEU1;DLEU1;DLEU2;DLEU1	0.106056	0.112664	0.0501646	-0.0558915	-0.0624995
cg16588071	chr15	45906683	SQRDL	20255		0.179494	0.155967	0.0935097	-0.0859842	-0.0624573
cg18523886	chr20	39126551	MAFB	191329		0.311043	0.310746	0.248415	-0.0626284	-0.062332
cg18764239	chr9	2014337	SMARCA2	7608	SMARCA2;SMARCA2;SMARCA2	0.31761	0.310006	0.248067	-0.0695436	-0.0619394
cg15619150	chr5	138161390	LRRTM2	49589	CTNNA1;CTNNA1;CTNNA1;CTNNA1	0.943847	0.947124	0.885252	-0.0585954	-0.0618718
cg09258965	chr6	13329625	TBC1D7	2482	TBC1D7;TBC1D7;TBC1D7;TBC1D7	0.898255	0.888508	0.826773	-0.0714815	-0.0617345
cg21082868	chr6	22828849	PRL	531120		0.18453	0.18733	0.125761	-0.0587687	-0.0615681
cg21157357	chr5	140851830	PCDHGC3	3750	PCDHGA4;PCDHGA12;PCDHGA11;PCDHGA11;PCDHGA9;PCDHGA1;PCDHGB1;PCDHGB6;PCDHGB3;PCDHGB7;PCDHGA6;PCDHGA8;PCDHGA10;PCDHGA5;PCDHGB4;PCDHGA3;PCDHGA2;PCDHGB2;PCDHGA7;PCDHGB5	0.900762	0.893788	0.832222	-0.0685398	-0.0615655
cg20079938	chr13	24419679	MIPEP	43879	MIPEP	0.778491	0.748955	0.687452	-0.0910394	-0.0615035
cg24391331	chr8	95648314	ESRP1	5043		0.732258	0.713543	0.652095	-0.0801631	-0.0614476
cg13366849	chr19	10858670	DNM2	29864	DNM2;DNM2;DNM2;DNM2	0.879876	0.883428	0.822088	-0.0577882	-0.0613399
cg22328863	chr17	291017	FAM101B	4713	FAM101B	0.769939	0.747716	0.686386	-0.0835531	-0.0613294
cg10174582	chr8	91605912	TMEM64	52399		0.904427	0.89283	0.83153	-0.0728964	-0.0612991
cg06757399	chr16	1878010	HAGH	816	HAGH;FAHD1;FAHD1;FAHD1;HAGH;FAHD1	0.453566	0.417731	0.356815	-0.0967511	-0.0609164
cg13944468	chr5	2753852	C5orf38	1591	C5orf38	0.176109	0.155872	0.0950041	-0.0811047	-0.060868
cg04415176	chr2	176957842	HOXD10	23465,	HOXD13	0.206072	0.172419	0.111589	-0.0944833	-0.0608301
cg19059132	chr4	15341060	C1QTNF7	500	C1QTNF7;LOC101929095	0.797802	0.772279	0.711561	-0.0862409	-0.0607181
cg07560922	chr3	171528828	PLD1	545	PLD1;PLD1	0.8037	0.799391	0.738742	-0.064958	-0.0606491
cg00795791	chr7	135346062	C7orf73	1207	PL-5283	0.824838	0.82958	0.768983	-0.0558556	-0.0605976
cg00692173	chr1	53217358	ZYG11B	25178	ZYG11B	0.791854	0.741687	0.681108	-0.110746	-0.0605781
cg15473360	chr17	12905287	ELAC2	16217	ELAC2;ELAC2;ELAC2	0.85898	0.845971	0.785574	-0.0734057	-0.0603968
cg02185182	chr7	2185550	MAD1L1	87328	MAD1L1;MAD1L1;MAD1L1	0.692524	0.659567	0.599346	-0.0931774	-0.0602209
cg26394282	chr8	42122810	IKBKB	6010		0.859981	0.862376	0.802296	-0.0576848	-0.0600796
cg11387709	chr16	65636127	CDH11	480027		0.803314	0.772209	0.71222	-0.0910946	-0.059989
cg05476998	chr7	148941307	ZNF212	4566	ZNF212	0.741907	0.709138	0.649191	-0.0927162	-0.0599472
cg03547517	chr8	103819572	AZIN1	57393		0.230654	0.201988	0.142055	-0.0885988	-0.0599335
cg12922892	chr1	109742692	SARS	13848	KIAA1324;KIAA1324;KIAA1324;KIAA1324;KIAA1324;KIAA1324;KIAA1324;KIAA1324	0.606203	0.586248	0.526412	-0.0797916	-0.059836
cg12580445	chr5	121414634	LOX	655	LOX	0.423429	0.386756	0.32695	-0.096479	-0.0598065
cg02256515	chr2	196894503	DNAH7	39033	DNAH7	0.922108	0.888961	0.829284	-0.092824	-0.0596772
cg22510659	chr2	101039343	CHST10	5226		0.661022	0.635726	0.576116	-0.0849065	-0.0596106
cg13872712	chr9	4994641	JAK2	9397	JAK2	0.851405	0.838254	0.778797	-0.0726077	-0.0594565
cg22828110	chr5	75919242	F2RL2	17	F2RL2;IQGAP2	0.290447	0.270351	0.210972	-0.0794742	-0.0593784
cg23116710	chr1	100222228	FRRS1	9121	FRRS1	0.877234	0.82003	0.760929	-0.116305	-0.0591004
cg11902424	chr5	2252995	IRX4	365664		0.841684	0.84608	0.786982	-0.0547024	-0.0590984
cg27021765	chr1	208117992	CD34	33246		0.892292	0.897065	0.838033	-0.054258	-0.0590317
cg22280671	chr13	22170320	MICU2	8033	EFHA1	0.359488	0.307187	0.248298	-0.111189	-0.0588889
cg01295846	chr4	13784347	BOD1L1	155001	LINC01182	0.844519	0.842479	0.783629	-0.0608904	-0.0588497
cg20554641	chr13	81553317	SPRY2	639524		0.205653	0.209231	0.150401	-0.0552526	-0.0588305
cg02195426	chr2	204448007	RAPH1	47875		0.904064	0.903044	0.84433	-0.0597344	-0.0587144
cg18794839	chr1	215256262	KCNK2	317	KCNK2;KCNK2;KCNK2	0.15343	0.145899	0.0873023	-0.0661274	-0.0585967
cg25144815	chr3	22414843	ZNF385D	621917		0.919307	0.901042	0.842527	-0.0767799	-0.058515
cg06544550	chr4	71457371	AMBN	602	AMBN	0.848261	0.83097	0.772687	-0.0755744	-0.0582835
cg14429846	chr10	75991175	ADK	80189	ADK;ADK;ADK;ADK	0.945071	0.943805	0.885655	-0.0594162	-0.0581501
cg08383029	chr5	137058028	KLHL3	13751	KLHL3;KLHL3	0.72775	0.726842	0.668726	-0.059024	-0.0581158
cg05484811	chr3	67339267	KBTBD8	290537		0.354084	0.316935	0.259095	-0.0949892	-0.0578397
cg07236076	chr6	34662875	C6orf106	1749	C6orf106;C6orf106	0.807333	0.775461	0.717696	-0.0896367	-0.0577649
cg17808825	chr10	89435397	PAPSS2	15922	PAPSS2;PAPSS2	0.916248	0.907223	0.849464	-0.0667842	-0.0577592
cg23750393	chr8	72742060	MSC	14643		0.711311	0.694138	0.636466	-0.0748455	-0.0576726
cg25216910	chr6	89606173	RNGTT	67142	RNGTT	0.916416	0.920439	0.862865	-0.0535505	-0.0575732
cg09792612	chr21	45379489	AGPAT3	34601	AGPAT3;AGPAT3	0.855582	0.847579	0.790063	-0.0655196	-0.0575167
cg11289645	chr9	134527184	RAPGEF1	58045	RAPGEF1;RAPGEF1;RAPGEF1	0.209175	0.199682	0.142483	-0.0666925	-0.0571995
cg20196141	chr8	28386962	FZD3	35190	MIR7641-2;FZD3;FZD3	0.951125	0.954995	0.8979	-0.0532247	-0.0570955
cg03822994	chr9	132494149	PTGES	21177		0.275556	0.282486	0.225504	-0.0500513	-0.0569812
cg18659290	chr4	100851818	DNAJB14	16065	DNAJB14;DNAJB14;DNAJB14	0.964951	0.935837	0.879154	-0.0857963	-0.0566829
cg12056501	chr7	142576211	TRPV6	7296	TRPV6	0.895939	0.867113	0.810465	-0.0854747	-0.0566488
cg15956983	chr14	24047578	JPH4	416	JPH4;JPH4;JPH4;JPH4	0.164101	0.169412	0.112922	-0.051179	-0.05649
cg02379352	chr2	100289284	REV1	182788	AFF3;AFF3	0.77045	0.768515	0.712374	-0.0580762	-0.0561415
cg15325044	chr3	141637979	ATP1B3	42524	ATP1B3	0.903214	0.896199	0.840129	-0.063085	-0.0560697
cg21280014	chr7	157644665	DNAJB6	515006	PTPRN2;PTPRN2;PTPRN2	0.0867257	0.0858837	0.0298489	-0.0568768	-0.0560348
cg02063166	chr6	88875651	CNR1	14770	CNR1;CNR1;CNR1;CNR1;CNR1;CNR1;CNR1;CNR1	0.225717	0.225283	0.169482	-0.0562344	-0.0558004
cg25312440	chr1	76547234	ST6GALNAC3	6831	ST6GALNAC3;ST6GALNAC3	0.269892	0.263865	0.208178	-0.0617142	-0.0556864
cg23237765	chr7	921845	GET4	5657	C7orf20	0.779519	0.77434	0.718823	-0.0606953	-0.0555165
cg21064632	chr15	59268225	RNF111	11926		0.224737	0.21	0.154722	-0.0700146	-0.0552777
cg02381521	chr21	42775934	MX1	16508	MX2	0.819848	0.818824	0.763641	-0.0562071	-0.0551824
cg14784004	chr3	10209086	IRAK2	2538	IRAK2	0.807798	0.766509	0.711406	-0.0963918	-0.0551029
cg26840082	chr2	107504349	ST6GAL2	1248	ST6GAL2;ST6GAL2	0.195998	0.182159	0.127429	-0.0685696	-0.0547304
cg23131393	chr6	37537563	CCDC167	69866		0.921973	0.926244	0.871567	-0.0504054	-0.054677
cg08143789	chr6	148605988	SASH1	57741		0.874605	0.863807	0.809356	-0.0652491	-0.0544512
cg02520087	chr16	11877212	ZC3H7A	805	ZC3H7A	0.103606	0.093858	0.0395372	-0.0640686	-0.0543209
cg27280022	chr12	97956987	NEDD1	655744	MIR135A2	0.901602	0.885938	0.831677	-0.0699246	-0.0542611
cg03935865	chr12	100041041	FAM71C	490	FAM71C;ANKS1B	0.84868	0.796769	0.742786	-0.105893	-0.0539828
cg15955165	chr13	30346278	UBL3	78543	UBL3	0.934813	0.937775	0.883848	-0.0509643	-0.0539267
cg23713147	chr8	27953759	ELP3	3405	ELP3	0.868852	0.870387	0.816654	-0.0521979	-0.053733
cg14047008	chr1	173887011	SERPINC1	496	SERPINC1	0.905969	0.883418	0.829876	-0.0760927	-0.0535414
cg19769305	chr20	10644610	JAG1	10084	JAG1;JAG1	0.9268	0.920814	0.86755	-0.05925	-0.0532639
cg06347828	chr14	73891334	NUMB	33891	NUMB;NUMB;NUMB;NUMB	0.277937	0.235827	0.182623	-0.0953137	-0.0532039
cg22825551	chr22	31701379	PIK3IP1	12866		0.873564	0.874372	0.821463	-0.0521008	-0.0529084
cg04624066	chr12	130621538	FZD10	25466		0.748441	0.74571	0.69286	-0.0555803	-0.0528491
cg01117730	chr15	63553375	APH1B	16378	RAB8B	0.91597	0.907355	0.854567	-0.0614023	-0.0527873
cg23947043	chr10	17707877	STAM	21754	STAM;STAM	0.840749	0.827069	0.774352	-0.0663977	-0.0527173
cg25252147	chr2	158050828	GALNT5	63282		0.218898	0.167501	0.114935	-0.103962	-0.0525656
cg06666590	chr14	35169161	CFL2	13873		0.906222	0.907708	0.855493	-0.0507296	-0.0522151
cg09456894	chr11	77551885	AAMDC	19711	AAMDC	0.941316	0.893929	0.841768	-0.0995487	-0.0521617
cg07486119	chr7	2596723	BRAT1	1363	BRAT1	0.813157	0.809617	0.757666	-0.0554914	-0.0519507
cg04524477	chr17	41363597	TMEM106A	297	NBR1;TMEM106A;NBR1;NBR1	0.228866	0.214759	0.162808	-0.066058	-0.0519503
cg21525098	chr17	47030369	SNF8	7891		0.221383	0.218615	0.166666	-0.0547171	-0.0519486
cg13098738	chr6	15286332	JARID2	39806	JARID2;JARID2	0.771104	0.74545	0.693551	-0.0775521	-0.0518982
cg01094108	chr7	42005385	INHBA	262680	GLI3	0.875016	0.86964	0.817871	-0.0571444	-0.0517691
cg01875052	chr6	15521020	DTNBP1	142253	JARID2	0.889173	0.889338	0.837675	-0.0514978	-0.0516633
cg09908150	chr14	100901630	WARS	58489	WDR25;WDR25	0.839213	0.830089	0.778486	-0.0607269	-0.0516025
cg06513043	chr16	31576872	AHSP	37688		0.858703	0.852808	0.801237	-0.0574662	-0.0515713
cg00409905	chr10	38381863	ZNF37A	1412	ZNF37A;ZNF37A	0.930681	0.930864	0.879313	-0.0513676	-0.0515509
cg20533672	chr8	42805290	HOOK3	53216	HOOK3	0.941057	0.911976	0.860683	-0.080374	-0.051293
cg09169291	chr3	186742457	ST6GAL1	94184	ST6GAL1;ST6GAL1;ST6GAL1	0.237719	0.206311	0.155084	-0.0826351	-0.0512269
cg01733655	chr13	34741438	RFC3	349253		0.826706	0.811292	0.760247	-0.0664589	-0.0510452
cg26684241	chr1	228331879	GUK1	3889	GUK1;GUK1;GUK1;GUK1;GUK1	0.94876	0.919059	0.868035	-0.080725	-0.0510236
cg17312424	chr4	95517497	PDLIM5	141102	PDLIM5;PDLIM5;PDLIM5;PDLIM5;PDLIM5;PDLIM5	0.903268	0.887654	0.836655	-0.066613	-0.0509995
cg02056924	chr18	14120003	ZNF519	12426	ZNF519;ZNF519	0.886644	0.880724	0.829822	-0.0568221	-0.050902
cg19079357	chr10	51045358	OGDHL	74990	PARG;PARG;PARG;PARG;PARG;PARG	0.905771	0.900961	0.85016	-0.055611	-0.0508009
cg13353626	chr17	53076712	COX11	30567	STXBP4;STXBP4	0.859433	0.844316	0.793567	-0.0658657	-0.0507488
cg04735620	chr14	75164845	AREL1	14973	AREL1	0.898194	0.88256	0.831849	-0.066345	-0.0507109
cg26375570	chr5	175298558	CPLX2	75246	CPLX2;CPLX2;CPLX2	0.123942	0.116814	0.0661056	-0.0578363	-0.0507084
cg14080063	chr6	34525026	SPDEF	936	SPDEF	0.866683	0.867196	0.816502	-0.0501805	-0.0506932
cg13782382	chr13	30425099	UBL3	279	UBL3	0.317313	0.271498	0.220839	-0.0964741	-0.0506593
cg26292258	chr5	101919700	SLCO6A1	84981	LINC00492	0.252423	0.222037	0.171453	-0.0809699	-0.0505836
cg22069588	chr4	155471681	PLRG1	95	PLRG1	0.195619	0.157836	0.107295	-0.0883245	-0.0505411
cg09480249	chr7	22627376	STEAP1B	87260		0.150144	0.129986	0.0794946	-0.0706491	-0.0504915
cg06573787	chr8	143070187	TSNARE1	414356		0.329696	0.323564	0.273098	-0.0565984	-0.0504667
cg08564025	chr14	99370477	BCL11B	367088		0.842798	0.839427	0.788974	-0.0538242	-0.0504527
cg26162150	chr13	108867244	LIG4	115	LIG4;LIG4;LIG4	0.145934	0.130361	0.0799933	-0.0659411	-0.0503675
cg15672949	chr1	28462234	PTAFR	41465		0.344795	0.281635	0.231272	-0.113523	-0.0503627
cg05900227	chr5	37737626	GDNF	98303	WDR70	0.8511	0.84179	0.791453	-0.0596465	-0.050337
cg06098530	chr10	76727919	DUPD1	90353	MYST4	0.210407	0.191139	0.140934	-0.0694732	-0.0502052
cg23291048	chr8	644521	TDRP	148741	ERICH1	0.862473	0.855699	0.805657	-0.0568159	-0.0500426

## Sheet: T3-attenuatedifferentiationGAIN
T3-attenuated differentiation-gain of methylation DMPs (0hr vs RPMI p-val < 0.05, dB > 0.05, T3 vs RPMI p-val < 0.05, dB < -0.05)
Probe	chr	pos	Nearest Gene Name	Distance to TSS	UCSC_RefGene_Name	0h_mean	RPMI_mean	T3_mean	0h_vs_RPMI_dB	RPMI_vs_T3_dB
cg04608651	chr17	40557508	STAT3	16923	PTRF	0.121745	0.687757	0.10853	0.566012	-0.579227
cg17682313	chr4	153448438	FBXW7	8815	FBXW7;FBXW7	0.0999606	0.668615	0.336819	0.568655	-0.331797
cg23256951	chr1	155163205	MUC1	500	MUC1;MUC1;MUC1;MUC1;MUC1;MUC1;MUC1	0.221699	0.479438	0.23029	0.257739	-0.249148
cg02719489	chr7	17374426	AHR	36181	AHR	0.828358	0.885974	0.688809	0.0576165	-0.197165
cg19648023	chr2	179275173	PRKRA	40785	MIR548N	0.486582	0.768268	0.584862	0.281686	-0.183406
cg01727128	chr6	125303639	RNF217	875	RNF217;RNF217;RNF217	0.714524	0.920291	0.74597	0.205767	-0.174321
cg09435729	chr2	156751807	NR4A2	437421		0.557456	0.634658	0.468372	0.077202	-0.166286
cg01852887	chr3	9995738	PRRT3	1661		0.772142	0.828344	0.664371	0.056202	-0.163973
cg23642613	chr11	120255956	ARHGEF12	48170	ARHGEF12;ARHGEF12;ARHGEF12	0.78702	0.888765	0.726446	0.101745	-0.162319
cg13012916	chr14	36973691	SFTA3	9343	SFTA3	0.0529152	0.170908	0.011915	0.117993	-0.158993
cg01433173	chr3	130531479	ATP2C1	37971		0.773876	0.889569	0.731029	0.115693	-0.158541
cg03600687	chr2	242499012	BOK	877	BOK	0.505861	0.676548	0.526961	0.170686	-0.149586
cg11825642	chr17	75798196	TNRC6C	202941		0.742737	0.838285	0.694024	0.0955475	-0.144261
cg23572371	chr5	117522158	DTWD2	802082	LOC102467224	0.708025	0.808405	0.66843	0.10038	-0.139975
cg11804350	chr12	6235155	VWF	1315	VWF	0.645148	0.812267	0.672361	0.167119	-0.139907
cg05614378	chr5	7886711	MTRR	17495	MTRR;MTRR;MTRR;MTRR	0.844187	0.92598	0.790096	0.0817927	-0.135884
cg20255085	chr12	32797492	DNM1L	34732	FGD4;FGD4;FGD4;FGD4	0.673564	0.809774	0.678364	0.13621	-0.13141
cg18135379	chr1	161981673	OLFML2B	11971	OLFML2B	0.676323	0.787659	0.657675	0.111336	-0.129985
cg26818699	chr4	80849341	ANTXR2	144376	ANTXR2;ANTXR2;ANTXR2	0.699406	0.847997	0.722693	0.14859	-0.125303
cg13081109	chr10	27723194	PTCHD3	19898		0.827085	0.919421	0.7948	0.0923365	-0.124621
cg21043820	chr19	40763527	AKT2	27775	AKT2;AKT2;AKT2	0.811597	0.913884	0.790968	0.102287	-0.122916
cg05986007	chr5	106696018	EFNA5	310578		0.770657	0.829265	0.707012	0.0586086	-0.122253
cg05393828	chr1	23034799	EPHB2	2664		0.724727	0.826242	0.704576	0.101514	-0.121666
cg24330902	chr1	38021434	DNALI1	1086	DNALI1	0.684655	0.782307	0.661511	0.0976527	-0.120796
cg23520347	chr1	206730839	RASSF5	49961	RASSF5;RASSF5;RASSF5;RASSF5	0.126681	0.249704	0.129478	0.123023	-0.120225
cg12632487	chr1	6786300	DNAJC11	24317	LOC100505887;LOC100505887	0.803909	0.90072	0.781932	0.0968116	-0.118788
cg18281562	chr7	151973509	KMT2C	159581	KMT2C	0.736359	0.837333	0.721442	0.100974	-0.115891
cg02481741	chr1	9800878	CLSTN1	83706	CLSTN1;CLSTN1	0.747402	0.919426	0.803748	0.172024	-0.115678
cg09163767	chr20	32125571	CBFA2T2	24600	CBFA2T2	0.835171	0.886811	0.773049	0.0516408	-0.113762
cg00023304	chr16	57281117	ARL2BP	2108	ARL2BP	0.827824	0.906153	0.792745	0.0783287	-0.113408
cg09773141	chr2	105682523	MRPS9	28083	MRPS9	0.881793	0.933662	0.820375	0.051869	-0.113288
cg02846790	chr7	31101520	ADCYAP1R1	1290	ADCYAP1R1	0.830944	0.917993	0.805269	0.0870489	-0.112724
cg03666441	chr17	7254671	KCTD11	537	KCTD11;ACAP1	0.0223824	0.147588	0.0348661	0.125205	-0.112722
cg19424094	chr1	90033961	LRRC8B	43500	LRRC8B;LRRC8B	0.747532	0.856883	0.74421	0.109351	-0.112673
cg01409736	chr3	73042777	PPP4R2	3159		0.801211	0.879076	0.76721	0.0778652	-0.111866
cg01868752	chr7	146894325	NONE		CNTNAP2	0.744733	0.849507	0.738731	0.104774	-0.110776
cg05740180	chr10	86189566	CCSER2	101148	CCSER2;CCSER2;CCSER2;CCSER2	0.834245	0.922326	0.812328	0.0880809	-0.109998
cg03065785	chr7	93003791	CCDC132	142139		0.505251	0.61158	0.502346	0.106329	-0.109234
cg18166979	chr6	84446247	SNAP91	27121		0.764136	0.906339	0.798448	0.142203	-0.107891
cg06673020	chr15	95974945	NR2F2	899001	LINC00924;LINC00924	0.815184	0.871523	0.76373	0.056339	-0.107793
cg21316771	chr17	2120397	SRR	86601	SMG6;SMG6;SMG6	0.754409	0.927606	0.819975	0.173197	-0.107631
cg15677188	chr11	134543316	B3GAT1	281070		0.825565	0.925993	0.818451	0.100428	-0.107542
cg16886756	chr10	32616651	EPC1	19462	EPC1	0.884081	0.934503	0.827567	0.0504223	-0.106936
cg27075055	chr3	179131551	GNB4	37827	GNB4;GNB4	0.745595	0.830223	0.72348	0.0846276	-0.106743
cg17278207	chr3	148768046	HLTF	36271	HLTF;HLTF	0.862201	0.928194	0.821785	0.0659928	-0.106409
cg17850273	chr12	39761794	KIF21A	74994	KIF21A;KIF21A;KIF21A;KIF21A	0.685047	0.822114	0.715792	0.137067	-0.106322
cg20277851	chr13	103526237	ERCC5	29044	BIVM-ERCC5;ERCC5	0.682676	0.794832	0.689295	0.112156	-0.105537
cg24820603	chr9	136155987	SURF6	47248		0.777064	0.86243	0.756952	0.0853667	-0.105478
cg12505289	chr11	122238633	BLID	251711		0.74638	0.855136	0.75154	0.108756	-0.103596
cg15071840	chr11	125473182	STT3A	10493	STT3A;STT3A;STT3A	0.780717	0.925068	0.822028	0.144352	-0.10304
cg03963919	chr6	33167187	RXRB	1204	SLC39A7;RXRB;SLC39A7	0.528539	0.610855	0.508479	0.0823159	-0.102376
cg05453679	chr6	97247912	GPR63	37427	GPR63;GPR63	0.864601	0.934888	0.832627	0.070287	-0.10226
cg08199693	chr9	33516254	NOL6	42327		0.85638	0.935764	0.833988	0.0793839	-0.101775
cg12871743	chr18	157716	USP14	892	USP14;USP14	0.645565	0.7585	0.657514	0.112935	-0.100986
cg19418162	chr12	42606873	YAF2	25165	YAF2;YAF2;YAF2;YAF2	0.828501	0.892479	0.791657	0.0639784	-0.100822
cg08986967	chr22	38521292	BAIAP2L2	14616	PLA2G6;PLA2G6;PLA2G6	0.84693	0.952677	0.852384	0.105747	-0.100293
cg26337592	chr1	153642686	ILF2	838	ILF2	0.0886357	0.225094	0.125411	0.136459	-0.099683
cg17866650	chr2	37798344	CDC42EP3	100990		0.721499	0.816731	0.717051	0.0952312	-0.0996795
cg23790837	chr7	77054092	GSAP	8376	LOC101927243	0.706344	0.82871	0.729831	0.122366	-0.0988786
cg02265325	chr9	97319983	FBP2	36092	PCAT7;PCAT7;PCAT7;PCAT7	0.815048	0.897959	0.800045	0.0829111	-0.0979141
cg11569379	chr13	80093587	NDFIP2	38301	NDFIP2;NDFIP2	0.85233	0.925306	0.827813	0.0729759	-0.0974932
cg14570433	chr12	55613670	OR10A7	1139	OR10A7	0.796111	0.912273	0.815254	0.116162	-0.0970192
cg19345940	chr8	142222121	SLC45A4	16552	SLC45A4	0.814325	0.930024	0.833093	0.1157	-0.0969319
cg09437909	chr19	58975129	ZNF324	3294		0.764083	0.87038	0.774312	0.106297	-0.0960677
cg02997080	chr1	207002193	IL19	29979	IL19;IL19	0.842159	0.924041	0.8289	0.0818819	-0.0951411
cg02790260	chr10	85986565	LRIT2	1284	LRIT2	0.689327	0.78189	0.687165	0.092563	-0.0947247
cg19103838	chr6	29562688	OR2H2	7006		0.882544	0.934466	0.840036	0.0519227	-0.0944303
cg25016219	chr12	54116683	CALCOCO1	4541	CALCOCO1;CALCOCO1;CALCOCO1	0.709536	0.824719	0.730386	0.115182	-0.0943325
cg05165779	chr14	104408135	TDRD9	13337	RD3L;TDRD9	0.736324	0.828475	0.735439	0.0921507	-0.0930359
cg14090587	chr4	113571379	LARP7	13098	LARP7;LARP7;LARP7;LARP7	0.842205	0.901731	0.808803	0.0595261	-0.0929281
cg10223549	chr15	36995676	MEIS2	396410	C15orf41;C15orf41;C15orf41;C15orf41	0.739116	0.842655	0.750223	0.103539	-0.0924322
cg18348407	chr8	8858798	ERI1	859		0.874152	0.936776	0.845018	0.0626239	-0.0917577
cg05179986	chr6	151547145	AKAP12	13989		0.712774	0.820043	0.728605	0.107269	-0.0914387
cg04049542	chr11	66532827	C11orf80	20621	C11orf80	0.624623	0.68905	0.59769	0.0644269	-0.09136
cg19635712	chr9	112082384	EPB41L4B	860	EPB41L4B;EPB41L4B	0.165709	0.24821	0.156935	0.082501	-0.0912752
cg09050030	chr10	70066710	HNRNPH3	25122	PBLD;PBLD	0.849134	0.906703	0.816182	0.0575685	-0.0905208
cg26667897	chr12	124240839	DNAH10	6203	ATP6V0A2	0.861388	0.911483	0.821163	0.0500944	-0.0903198
cg25393234	chr22	26064894	MYO18B	73226	ADRBK2	0.828507	0.901798	0.81204	0.0732915	-0.0897583
cg09765907	chr1	42284911	HIVEP3	99258	HIVEP3;HIVEP3	0.636546	0.762125	0.672572	0.125579	-0.089553
cg21648376	chr1	116311395	CASQ2	7	CASQ2;CASQ2	0.760735	0.88425	0.795339	0.123515	-0.0889109
cg01873305	chr1	36931324	MRPS15	1287	MRPS15	0.699498	0.762686	0.673942	0.0631873	-0.0887437
cg26615497	chr1	102463707	OLFM3	1122	OLFM3;OLFM3;OLFM3;OLFM3	0.590922	0.670651	0.582155	0.0797296	-0.0884961
cg17764141	chr17	56622006	2004-09-01	3828	SEPT4-AS1;C17orf47	0.752969	0.835057	0.746599	0.0820882	-0.0884576
cg03578013	chr3	24145718	NR1D2	158968	LOC152024	0.72939	0.859096	0.770666	0.129706	-0.0884295
cg24523306	chr18	32072488	DTNA	100815	DTNA;DTNA;DTNA;DTNA	0.640474	0.725307	0.637064	0.0848322	-0.0882428
cg17966245	chr8	95523925	RAD54B	36589	KIAA1429;KIAA1429	0.784932	0.916984	0.828843	0.132052	-0.0881411
cg12639611	chr6	114270559	HDAC2	21890	HDAC2;HDAC2;HDAC2	0.825118	0.912676	0.824732	0.0875583	-0.0879442
cg03311477	chr15	42722392	ZNF106	27338	ZNF106;ZNF106;ZNF106	0.843723	0.924705	0.837248	0.080982	-0.0874573
cg20830941	chr6	153017575	MYCT1	1455	MYCT1	0.594781	0.747724	0.660349	0.152943	-0.0873753
cg20607416	chr14	66472358	GPHN	501767		0.791501	0.919759	0.832577	0.128258	-0.0871817
cg05211356	chr9	19408000	ACER2	1057	ACER2	0.813473	0.875242	0.788199	0.0617698	-0.0870438
cg12305496	chr6	108250550	SEC63	28843	SEC63	0.849573	0.951302	0.864335	0.101729	-0.0869667
cg21669640	chr12	95445663	NR2C1	21816	NR2C1;NR2C1;NR2C1	0.867332	0.938764	0.852264	0.0714324	-0.0865003
cg18439162	chr10	11514416	USP6NL	59858	USP6NL;USP6NL	0.79835	0.872392	0.786388	0.0740424	-0.0860041
cg07586739	chr7	12176773	TMEM106B	74153		0.828713	0.88237	0.79659	0.0536561	-0.0857795
cg04300730	chr2	43849371	PLEKHH2	15041		0.816426	0.926146	0.840403	0.10972	-0.0857435
cg06898048	chr10	33614690	NRP1	10500	NRP1;NRP1;NRP1;NRP1;NRP1;NRP1	0.821138	0.927234	0.842755	0.106096	-0.0844789
cg19246545	chr10	21186915	NEBL	385	NEBL;NEBL;NEBL	0.828097	0.89968	0.815304	0.0715822	-0.0843755
cg03805543	chr9	96989046	ZNF169	32547		0.842673	0.905612	0.82142	0.0629389	-0.0841922
cg23604104	chr4	157985595	GLRB	11614		0.653511	0.778618	0.694862	0.125107	-0.0837564
cg25467879	chr7	133538683	LRGUK	273369	EXOC4	0.492327	0.568624	0.485113	0.0762971	-0.0835115
cg27598107	chr2	102759782	IL1R1	537		0.693614	0.76172	0.678304	0.0681056	-0.0834159
cg03477789	chr1	118381646	GDAP2	90607		0.871927	0.951814	0.868603	0.0798871	-0.0832116
cg10632760	chr6	90349860	LYRM2	1389	LYRM2;LOC101929057	0.786634	0.856662	0.773771	0.070028	-0.0828916
cg03857732	chr6	24686728	ACOT13	19430	ACOT13;ACOT13	0.788622	0.870805	0.788066	0.082183	-0.0827387
cg08884727	chr17	39679478	KRT15	814		0.683817	0.780238	0.697553	0.0964208	-0.0826847
cg06594255	chr11	10774097	CTR9	1564	CTR9	0.85579	0.946947	0.864544	0.0911572	-0.082403
cg14360023	chr1	67631857	IL23R	226	IL23R	0.783008	0.862203	0.780041	0.079195	-0.0821618
cg12072320	chr2	210310368	MAP2	133777	MAP2	0.848886	0.926422	0.845039	0.0775352	-0.0813825
cg24669364	chr15	76305453	NRG4	669	NRG4	0.761984	0.897739	0.816389	0.135755	-0.0813496
cg07612974	chr18	47019101	RPL17	196	SNORD58A;RPL17-C18orf32;SNORD58B;RPL17;RPL17-C18orf32;RPL17;RPL17;RPL17;RPL17;RPL17;RPL17;RPL17	0.198393	0.284736	0.203462	0.0863431	-0.0812744
cg11116202	chr10	61959643	ANK3	189845	ANK3;ANK3;ANK3	0.841592	0.915548	0.83436	0.073956	-0.081188
cg03331344	chr1	94662450	ARHGAP29	40671	ARHGAP29	0.766749	0.943196	0.862345	0.176447	-0.0808513
cg05502766	chr3	122604506	SEMA5B	90475	LOC100129550	0.734096	0.817785	0.737406	0.0836898	-0.0803799
cg02676580	chr16	30889049	BCL7C	17232		0.843309	0.921034	0.841008	0.0777254	-0.0800262
cg26256630	chr6	30070738	TRIM31	10145	TRIM31	0.451482	0.52122	0.441319	0.0697375	-0.0799007
cg26015356	chr17	34090484	GAS2L2	10588	C17orf50	0.88932	0.961506	0.881688	0.0721858	-0.0798178
cg21385621	chr5	81403037	ATG10	135194	ATG10;ATG10	0.504858	0.587523	0.507877	0.0826655	-0.0796458
cg15457495	chr7	107388396	CBLL1	4255	CBLL1;CBLL1;CBLL1	0.730508	0.877323	0.798091	0.146815	-0.0792321
cg03983645	chr11	20181887	DBX1	18	DBX1	0.148678	0.211818	0.13261	0.0631398	-0.0792079
cg18710798	chr15	79731970	KIAA1024	7113	KIAA1024	0.85251	0.929664	0.85062	0.0771544	-0.0790446
cg18197602	chr9	111845157	TMEM245	37068	TMEM245	0.853388	0.919344	0.840738	0.0659558	-0.0786062
cg21490808	chr1	164442378	PBX1	86494		0.766477	0.851429	0.772964	0.0849522	-0.0784648
cg19547370	chr3	142608898	PCOLCE2	854	PCOLCE2	0.68195	0.758882	0.680557	0.0769328	-0.0783259
cg21520985	chr5	75904722	F2RL2	14537	IQGAP2;IQGAP2;IQGAP2;IQGAP2	0.844321	0.897197	0.819397	0.0528759	-0.0777997
cg13644626	chr9	112545351	PALM2	2633	PALM2;PALM2-AKAP2;PALM2;PALM2-AKAP2	0.531783	0.618883	0.541298	0.0871006	-0.0775855
cg10773372	chr9	75003758	ZFAND5	23596		0.655304	0.749062	0.671623	0.0937588	-0.0774392
cg24045276	chr1	183552095	NCF2	7621	NCF2;NCF2	0.791645	0.86224	0.78496	0.070596	-0.0772809
cg21437722	chr17	27083271	TRAF4	12270	C17orf63;C17orf63	0.697152	0.79459	0.717585	0.0974374	-0.0770046
cg23089491	chr15	56976055	ZNF280D	49732	ZNF280D;ZNF280D;ZNF280D	0.864361	0.943622	0.866733	0.0792605	-0.0768891
cg09942034	chr18	21526540	CABYR	192402	LAMA3;LAMA3;LAMA3;LAMA3	0.752455	0.841579	0.765031	0.0891237	-0.076547
cg20916362	chr3	39821326	MYRIP	29770		0.785494	0.836728	0.760695	0.0512342	-0.076034
cg14771313	chr3	71161285	FOXP1	18703	FOXP1	0.822263	0.891612	0.815918	0.0693489	-0.0756941
cg19363337	chr12	95609720	FGD6	1520	FGD6	0.800182	0.863818	0.788362	0.0636366	-0.0754557
cg03343319	chr19	10780341	ILF3	15405	ILF3;ILF3;ILF3;ILF3;ILF3	0.74746	0.824375	0.749052	0.0769141	-0.0753224
cg09761281	chr12	55223670	MUCL1	24651		0.889843	0.951319	0.87626	0.0614758	-0.0750588
cg02917640	chr6	37673773	MDGA1	8008		0.140732	0.205893	0.131073	0.065161	-0.0748203
cg08912801	chr1	3399260	ARHGEF16	28271		0.262357	0.321812	0.247153	0.0594547	-0.0746581
cg27380525	chr5	17918450	BASP1	700782		0.801442	0.898372	0.823727	0.0969304	-0.0746446
cg18499123	chr12	55413034	NEUROD4	695	NEUROD4	0.831731	0.894782	0.820159	0.063051	-0.0746232
cg08992362	chr22	40768576	SGSM3	1962	SGSM3;SGSM3	0.854197	0.92912	0.854518	0.0749226	-0.0746022
cg12912919	chr7	92079392	GATAD1	2626	GATAD1	0.874893	0.970704	0.896556	0.0958108	-0.0741481
cg26267333	chr16	83614791	HSBP1	226657	CDH13;CDH13;CDH13;CDH13	0.658591	0.799164	0.725454	0.140573	-0.0737101
cg02680006	chr6	100353260	MCHR2	88839		0.584094	0.65396	0.580564	0.0698653	-0.0733956
cg00023003	chr20	15780599	KIF16B	773479	MACROD2;MACROD2	0.593875	0.657145	0.5839	0.0632693	-0.0732442
cg15306362	chr1	207254599	C4BPB	7984		0.752099	0.856487	0.783306	0.104388	-0.0731804
cg27015942	chr4	33435018	NONE			0.627758	0.724402	0.651307	0.0966437	-0.0730947
cg20118596	chr3	154037218	DHX36	5068	DHX36;DHX36	0.825415	0.891185	0.818542	0.0657695	-0.0726425
cg25032124	chr1	110946480	LAMTOR5	4084	HBXIP	0.640694	0.760498	0.687976	0.119804	-0.0725212
cg05777942	chr6	169544373	THBS2	109766		0.671698	0.779034	0.706708	0.107336	-0.0723261
cg07251540	chr2	172195881	METTL8	94715	METTL8	0.810863	0.893378	0.821114	0.0825158	-0.0722645
cg06566419	chr10	98707906	C10orf12	33135	LCOR;LCOR;LCOR	0.885214	0.974958	0.903038	0.0897446	-0.0719204
cg02773171	chr13	36787282	DCLK1	81840	SOHLH2;SOHLH2;CCDC169-SOHLH2	0.70185	0.762501	0.690794	0.0606507	-0.0717067
cg25145746	chr11	110228665	RDX	61229		0.829618	0.895748	0.824078	0.0661297	-0.0716697
cg17315310	chr16	90005163	DEF8	10020		0.707961	0.774105	0.702803	0.0661437	-0.071302
cg22109530	chr1	178310534	TEX35	171678	RASAL2;RASAL2	0.523246	0.629283	0.558283	0.106038	-0.0710007
cg14399018	chr7	126615786	GRM8	277562	GRM8;GRM8;GRM8	0.857953	0.910451	0.839517	0.0524972	-0.0709334
cg05212403	chr18	53068637	TCF4	234548	TCF4;TCF4;TCF4;TCF4;TCF4;TCF4;TCF4;TCF4;TCF4;TCF4;TCF4	0.863443	0.926868	0.856001	0.0634248	-0.0708668
cg07694384	chr5	133723703	UBE2B	16834	UBE2B	0.735404	0.832374	0.761606	0.0969701	-0.0707678
cg21185019	chr1	90077102	LRRC8C	21529		0.558015	0.630386	0.559722	0.0723707	-0.0706638
cg23403895	chr4	169533552	PALLD	115298	PALLD;PALLD	0.717599	0.814963	0.744453	0.0973639	-0.07051
cg02222394	chr8	53599413	RB1CC1	27579	RB1CC1;RB1CC1;RB1CC1;RB1CC1	0.863807	0.95797	0.88758	0.0941625	-0.0703901
cg18765464	chr6	27661785	HIST1H2BL	113924		0.128201	0.196521	0.12615	0.0683205	-0.0703711
cg27377225	chr22	42044559	XRCC6	27206	XRCC6;XRCC6;XRCC6;XRCC6	0.682127	0.769375	0.699113	0.0872477	-0.070262
cg11363742	chr12	86352135	NTS	84061		0.821524	0.902498	0.832437	0.0809739	-0.070061
cg20682742	chr11	5538321	NONE		UBQLNL	0.795758	0.860469	0.790539	0.0647118	-0.0699303
cg01445130	chr21	16545422	NRIP1	108102		0.787918	0.894237	0.824342	0.10632	-0.0698948
cg13031252	chr9	6470691	UHRF2	57369	UHRF2;UHRF2	0.837623	0.90615	0.836316	0.0685273	-0.0698342
cg05682442	chr5	154338061	MRPL22	17432	MRPL22;MRPL22	0.807165	0.915056	0.845267	0.107892	-0.0697898
cg17463271	chr9	140029488	GRIN1	4445		0.750505	0.827772	0.758107	0.0772667	-0.0696655
cg04867011	chr10	90659632	STAMBPL1	20142	STAMBPL1	0.86726	0.924766	0.855182	0.0575063	-0.0695838
cg23136495	chr5	120248381	PRR16	448363		0.81145	0.86953	0.800017	0.05808	-0.0695133
cg02384112	chr18	63194059	CDH7	224098		0.790642	0.862519	0.793034	0.0718776	-0.0694855
cg06813871	chr11	68325629	PPP6R3	97392	PPP6R3;PPP6R3;PPP6R3;PPP6R3;PPP6R3;PPP6R3	0.735503	0.847286	0.777969	0.111783	-0.0693172
cg06216309	chr7	101603359	CUX1	144069	CUX1;CUX1;CUX1	0.830637	0.918827	0.849785	0.08819	-0.0690425
cg23546115	chr3	71445914	FOXP1	265927	FOXP1;FOXP1;FOXP1;FOXP1;FOXP1	0.759348	0.815937	0.747186	0.0565885	-0.0687506
cg21432801	chr1	193005380	UCHL5	23246	UCHL5;UCHL5;UCHL5;UCHL5;UCHL5	0.873261	0.925771	0.85717	0.0525094	-0.068601
cg02421824	chr12	89393249	DUSP6	353799		0.901652	0.951656	0.883136	0.0500041	-0.0685191
cg02760962	chr11	35683421	TRIM44	932	TRIM44	0.757477	0.810821	0.743647	0.0533444	-0.0671741
cg01183860	chr14	99787620	BCL11B	50056		0.827996	0.9257	0.858569	0.0977038	-0.0671306
cg10167687	chr11	126890407	KIRREL3	19753		0.648115	0.743634	0.67652	0.0955183	-0.0671139
cg26077129	chr6	67069084	EYS	651967		0.821931	0.894931	0.827937	0.0730003	-0.0669943
cg22926960	chr10	22607068	COMMD3-BMI1	1731	COMMD3;COMMD3-BMI1	0.819831	0.935707	0.868782	0.115877	-0.0669251
cg05425535	chr6	78400449	MEI4	75	MEI4	0.879177	0.931423	0.864526	0.052246	-0.0668971
cg26824950	chr1	36097900	PSMB2	9545	PSMB2;PSMB2;PSMB2	0.908586	0.959711	0.892929	0.0511255	-0.0667819
cg22148904	chr1	7862234	PER3	17472	PER3;PER3;PER3;PER3;PER3	0.869726	0.928267	0.861495	0.0585416	-0.0667724
cg00527195	chr3	141105273	ZBTB38	1381	ZBTB38	0.834929	0.912069	0.845326	0.0771399	-0.0667428
cg00478942	chr2	75854312	MRPL19	19597		0.69104	0.765047	0.698489	0.0740078	-0.066558
cg08413738	chr4	26689671	TBC1D19	104134	TBC1D19;TBC1D19	0.861906	0.947756	0.881239	0.08585	-0.0665167
cg01521004	chr10	90759822	ACTA2	8676	FAS;FAS;FAS;FAS;FAS;FAS;FAS	0.707363	0.7709	0.704539	0.0635369	-0.0663603
cg16177573	chr1	62248597	INADL	40449	INADL	0.520599	0.652381	0.586256	0.131782	-0.0661255
cg23404052	chr16	933625	GNG13	82893	LMF1;LMF1;LMF1	0.836087	0.890369	0.824689	0.0542816	-0.0656801
cg01414824	chr5	52160870	PELO	77097	ITGA1	0.867329	0.940202	0.874571	0.0728727	-0.0656309
cg10652054	chr13	43649126	DNAJC15	51788	DNAJC15	0.686346	0.760601	0.694975	0.0742552	-0.0656255
cg18196096	chr9	122401571	BRINP1	269827		0.849159	0.907568	0.842007	0.0584085	-0.0655608
cg15815726	chr6	7129714	RREB1	21674	RREB1;RREB1;RREB1;RREB1	0.462067	0.562836	0.497416	0.100769	-0.0654199
cg07823496	chr5	20305935	CDH18	270047		0.856335	0.92551	0.86014	0.0691748	-0.0653696
cg24434938	chr17	65427688	PITPNC1	53418	PITPNC1;PITPNC1	0.0846579	0.140816	0.0755988	0.0561583	-0.0652174
cg11661235	chr1	151827551	THEM5	1379	THEM5	0.826065	0.877717	0.812599	0.0516516	-0.0651181
cg19000611	chr14	92198288	CATSPERB	142	CATSPERB;CATSPERB	0.87008	0.933774	0.868685	0.0636946	-0.0650895
cg07068255	chr8	131080753	FAM49B	128676	ASAP1;ASAP1	0.18099	0.268794	0.203735	0.0878043	-0.0650587
cg07978494	chr7	158059179	PTPRN2	321192	PTPRN2;PTPRN2;PTPRN2	0.73718	0.795958	0.73097	0.0587784	-0.0649879
cg07424038	chr13	100013640	GPR183	53982	UBAC2;UBAC2;UBAC2;MIR548AN	0.501919	0.639008	0.57402	0.137088	-0.0649876
cg08421351	chr15	93978246	RGMA	361155		0.799048	0.869748	0.805052	0.0706999	-0.0646959
cg09328286	chr7	158351400	PTPRN2	28971	PTPRN2;PTPRN2;PTPRN2;PTPRN2	0.849115	0.915157	0.850531	0.0660424	-0.0646263
cg20746459	chr1	179520181	NPHS2	24887	C1orf125;C1orf125;NPHS2	0.708296	0.790444	0.725863	0.082148	-0.0645806
cg18014277	chr10	26856664	APBB1IP	129533	APBB1IP	0.862838	0.913412	0.849014	0.0505738	-0.0643982
cg24576298	chr7	108137995	PNPLA8	28643	PNPLA8	0.795707	0.869427	0.805068	0.0737203	-0.0643597
cg08460161	chr7	47822686	C7orf69	12203	PKD1L1	0.871251	0.921852	0.857602	0.0506009	-0.0642501
cg19351533	chr12	110506707	IFT81	55475	C12orf76	0.867678	0.934972	0.870748	0.0672937	-0.0642238
cg13942826	chr12	11002609	PRR4	536	PRR4;PRR4	0.780285	0.839071	0.774858	0.0587859	-0.0642125
cg00948513	chr2	122258942	CLASP1	148110	CLASP1;CLASP1;CLASP1;CLASP1	0.773271	0.851346	0.787468	0.0780751	-0.0638779
cg20705081	chr6	34495308	PACSIN1	12645	PACSIN1	0.191393	0.248142	0.184443	0.0567493	-0.0636996
cg06298351	chr3	167197272	SERPINI2	481	WDR49	0.848786	0.903508	0.840038	0.0547212	-0.0634694
cg11958899	chr7	77093920	GSAP	48204		0.668358	0.756344	0.692984	0.0879865	-0.0633599
cg07961512	chr1	119535619	TBX15	3441		0.115025	0.198844	0.135648	0.0838193	-0.0631961
cg07169296	chr6	38652182	GLO1	18735	GLO1	0.865263	0.934109	0.87106	0.0688457	-0.0630492
cg10297497	chr20	291819	ZCCHC3	14083		0.778249	0.864988	0.801953	0.0867387	-0.0630353
cg17049213	chr14	65710636	MAX	141449		0.752333	0.806257	0.743342	0.0539241	-0.0629152
cg20597640	chr3	33600900	UBP1	119031	CLASP2;CLASP2	0.819291	0.924191	0.861286	0.1049	-0.0629053
cg20693840	chr12	93156838	PLEKHG7	26528	PLEKHG7	0.863264	0.949316	0.886472	0.0860513	-0.0628437
cg11492589	chr2	3489638	ADI1	33869		0.844695	0.906782	0.844395	0.0620867	-0.0623869
cg16436210	chr3	16705740	DAZL	59444		0.831036	0.881738	0.819445	0.050702	-0.0622933
cg21398539	chr7	95399542	DYNC1I1	2360		0.868535	0.921526	0.85938	0.0529911	-0.0621456
cg22338443	chr1	241814413	OPN3	10751	WDR64	0.878963	0.930606	0.868587	0.0516432	-0.062019
cg19107832	chr9	110061337	RAD23B	15778	RAD23B;RAD23B;RAD23B	0.776841	0.842883	0.780875	0.0660424	-0.0620084
cg06153102	chr17	58674085	PPM1D	3459		0.858523	0.944125	0.882127	0.0856019	-0.0619979
cg05253283	chr3	195717344	TFRC	91716	SDHAP1	0.135322	0.189308	0.127489	0.0539854	-0.0618186
cg13551841	chr9	140687144	CACNA1B	85097	EHMT1	0.766225	0.833275	0.77147	0.06705	-0.0618052
cg10003451	chr2	33738220	RASGRP3	36926	RASGRP3;RASGRP3;RASGRP3	0.872985	0.947396	0.885639	0.0744105	-0.0617567
cg25218104	chr17	79901558	MYADML2	3551	MYADML2	0.832789	0.896115	0.83439	0.0633267	-0.0617252
cg10511110	chr5	100153221	ST8SIA4	85749	MIR548P;ST8SIA4	0.896267	0.953722	0.892136	0.057455	-0.0615861
cg01664267	chr8	58170951	IMPAD1	264549		0.881845	0.934578	0.873004	0.0527333	-0.0615742
cg18635169	chr10	4858639	AKR1E2	9807		0.818489	0.875431	0.8141	0.0569421	-0.0613311
cg07364492	chr21	39159771	KCNJ6	128978	KCNJ6	0.804794	0.86711	0.80588	0.0623155	-0.0612299
cg02212921	chr7	139541723	TBXAS1	12772	TBXAS1;TBXAS1;TBXAS1;TBXAS1;TBXAS1;TBXAS1	0.879346	0.950782	0.889829	0.0714356	-0.0609529
cg00180684	chr6	164241413	QKI	405739		0.85933	0.916557	0.855654	0.0572269	-0.0609032
cg26572176	chr11	6383986	SMPD1	27675		0.784346	0.841707	0.78083	0.0573615	-0.0608773
cg15521579	chr2	161941692	TANK	75116		0.801609	0.868918	0.808165	0.0673084	-0.0607524
cg26585779	chr3	136676264	IL20RB	443	IL20RB	0.870225	0.92284	0.862411	0.0526155	-0.0604297
cg25606746	chr6	143916003	PHACTR2	83099		0.72616	0.780666	0.720326	0.0545061	-0.0603399
cg03237596	chr16	57287527	ARL2BP	8518	ARL2BP	0.900741	0.960614	0.900392	0.0598731	-0.060222
cg05148385	chr2	213950646	IKZF2	64412	IKZF2;IKZF2	0.81474	0.870195	0.810068	0.0554548	-0.0601263
cg01440285	chr11	59837091	MS4A3	12936	MS4A3;MS4A3;MS4A3	0.877414	0.938953	0.878866	0.0615399	-0.0600874
cg04565340	chr1	247083607	AHCTF1	11119	AHCTF1	0.852056	0.938179	0.878257	0.0861231	-0.0599222
cg23676767	chr1	226918736	ITPKB	8128	ITPKB	0.628807	0.705185	0.645348	0.0763778	-0.0598367
cg25281164	chr4	28303567	NONE			0.845937	0.899424	0.839726	0.0534868	-0.0596983
cg05265257	chr13	51579950	RNASEH2B	96137	GUCY1B2	0.767517	0.827202	0.767671	0.0596852	-0.0595306
cg16908234	chr16	46835765	C16orf87	29558		0.778638	0.899184	0.83967	0.120546	-0.0595139
cg10623230	chr18	45588391	ZBTB7C	103546	ZBTB7C	0.853062	0.925172	0.865937	0.0721095	-0.0592349
cg20512925	chr15	48235115	SLC24A5	178054		0.901185	0.963341	0.904233	0.0621567	-0.0591083
cg16100138	chr1	51983496	EPS15	1504	EPS15	0.276167	0.3391	0.280102	0.0629334	-0.0589987
cg13589487	chr6	155183881	TIAM2	30051		0.881525	0.944637	0.885721	0.0631123	-0.0589163
cg20870297	chr6	81176639	BCKDHB	360276		0.82793	0.885103	0.826294	0.0571736	-0.0588091
cg04912778	chr10	78956948	KCNMA1	440452	KCNMA1;KCNMA1;KCNMA1;KCNMA1	0.773189	0.853285	0.794854	0.0800955	-0.058431
cg05243629	chr7	143190369	TAS2R41	15404		0.822852	0.889959	0.831658	0.0671072	-0.0583014
cg20739156	chr12	6243051	VWF	9211		0.836277	0.888045	0.82999	0.0517685	-0.058055
cg24560783	chr2	163100931	FAP	887	FAP;FAP	0.780285	0.866985	0.808971	0.0866996	-0.0580137
cg14506366	chr5	1430421	SLC6A3	15124	SLC6A3	0.833225	0.892609	0.834748	0.059384	-0.0578617
cg08822494	chr15	88279757	NTRK3	519904		0.834825	0.908984	0.851221	0.0741584	-0.0577626
cg02401126	chr8	135585480	ZFAT	139801	ZFAT;ZFAT;ZFAT;ZFAT;ZFAT;ZFAT;ZFAT	0.878501	0.95734	0.8996	0.0788394	-0.0577401
cg21313498	chr6	164091806	QKI	256132		0.874313	0.934963	0.877436	0.0606503	-0.0575274
cg07216656	chr12	29506350	ERGIC2	27736	ERGIC2	0.853803	0.922686	0.865451	0.0688832	-0.0572346
cg10636896	chr1	199947580	NR5A2	49150		0.756086	0.81517	0.757942	0.0590837	-0.0572286
cg03120720	chr12	108931577	FICD	22616	SART3	0.791481	0.853344	0.796273	0.0618626	-0.0570714
cg22580483	chr10	63996462	RTKN2	32004	RTKN2	0.861201	0.957547	0.90054	0.0963469	-0.0570077
cg11397369	chr2	231920762	PSMD1	816	PSMD1	0.80696	0.858346	0.801588	0.0513857	-0.0567579
cg01425746	chr11	45671369	CHST1	15803	CHST1	0.684069	0.743328	0.686746	0.0592592	-0.0565823
cg22175943	chr7	80329687	GNAT3	188352		0.870895	0.937343	0.880931	0.0664487	-0.0564128
cg18258108	chr1	107689913	NTNG1	6472	NTNG1;NTNG1;NTNG1	0.846079	0.90305	0.846933	0.0569713	-0.0561174
cg15729062	chr6	30579288	PPP1R10	5733	PPP1R10	0.80467	0.887538	0.831433	0.0828677	-0.0561049
cg23837220	chr10	50143397	LRRC18	21121	WDFY4	0.742503	0.818049	0.762546	0.0755458	-0.0555029
cg02816732	chr7	47384337	TNS3	194862	TNS3	0.783835	0.849414	0.794066	0.0655796	-0.0553487
cg07790870	chr20	32150311	CBFA2T2	141	CBFA2T2;CBFA2T2;CBFA2T2;CBFA2T2;CBFA2T2	0.874458	0.928225	0.872878	0.0537671	-0.0553466
cg00698060	chr8	81423172	ZBTB10	25271	ZBTB10;ZBTB10;ZBTB10	0.67293	0.802418	0.747254	0.129488	-0.0551645
cg09449853	chr3	193096836	ATP13A5	205	ATP13A5	0.897933	0.949369	0.894207	0.0514361	-0.0551623
cg06590514	chr3	179132563	GNB4	36815	GNB4	0.939155	0.989614	0.935196	0.0504595	-0.0544183
cg08460717	chr6	33149789	COL11A2	10487	COL11A2;COL11A2;COL11A2	0.841271	0.90057	0.846221	0.059299	-0.0543497
cg24498417	chr2	46964839	SOCS5	38749	SOCS5;SOCS5	0.795391	0.849343	0.795108	0.0539524	-0.0542345
cg20901464	chr13	112763220	SOX1	41308		0.825933	0.894365	0.840142	0.068432	-0.0542232
cg16882323	chr18	42792171	SLC14A2	402595	SLC14A2	0.815676	0.887692	0.833508	0.0720153	-0.0541836
cg09799441	chr2	96482514	ANKRD36C	175027	LINC00342	0.835613	0.919502	0.865339	0.0838891	-0.0541636
cg16158103	chr6	5680542	NRN1	326658	LOC101927950;FARS2	0.843631	0.898575	0.844452	0.0549444	-0.0541231
cg17716773	chr18	61125032	SERPINB5	18962		0.887426	0.944335	0.890229	0.0569094	-0.0541064
cg14287551	chr3	16465335	RFTN1	89878	RFTN1	0.915128	0.968745	0.914784	0.0536175	-0.0539608
cg00723299	chr7	154775631	PAXIP1	19163	PAXIP1	0.889847	0.943094	0.88921	0.0532473	-0.0538842
cg17255277	chr20	35695192	RBL1	29206	RBL1;RBL1	0.881104	0.940898	0.887367	0.0597944	-0.0535305
cg02381552	chr4	184977586	STOX2	151078		0.855279	0.907384	0.854118	0.0521054	-0.0532664
cg16781875	chr14	93549002	ITPK1	33146	ITPK1;ITPK1;ITPK1	0.866205	0.920893	0.867713	0.0546878	-0.0531797
cg22212572	chr16	1578573	TMEM204	5001	TMEM204;IFT140	0.810423	0.86138	0.808203	0.0509563	-0.0531764
cg12711059	chr15	29415366	NDNL2	146667	FAM189A1	0.643294	0.703293	0.650362	0.0599983	-0.052931
cg08043971	chr6	94587449	EPHA7	458206		0.787231	0.844549	0.791647	0.0573184	-0.0529027
cg08168884	chr2	162035580	TANK	18773	TANK;TANK;TANK	0.827503	0.904797	0.85195	0.0772947	-0.052847
cg09052548	chr10	11047368	CELF2	12525	CUGBP2	0.872933	0.927551	0.874716	0.0546182	-0.0528352
cg16374225	chr7	151653791	GALNTL5	312	GALNTL5;GALNTL5	0.80611	0.864351	0.811957	0.0582411	-0.0523946
cg00893951	chr9	129638290	ZBTB34	3337	ZBTB34	0.782266	0.894352	0.842056	0.112086	-0.0522959
cg00981146	chr10	79117696	KCNMA1	279704	KCNMA1;KCNMA1;KCNMA1;KCNMA1	0.803089	0.858892	0.806752	0.0558033	-0.0521407
cg25903702	chr17	72739940	SLC9A3R1	4851	RAB37;RAB37;RAB37;RAB37	0.868709	0.928297	0.876261	0.0595886	-0.0520369
cg12529438	chr8	68011280	CSPP1	34678	CSPP1;CSPP1	0.893771	0.967616	0.915802	0.0738452	-0.0518136
cg23690294	chr3	108800810	MORC1	36179	MORC1	0.679972	0.749307	0.697645	0.0693342	-0.0516614
cg27536962	chr7	151819657	GALNT11	48275		0.807965	0.859076	0.807517	0.051111	-0.0515593
cg02741882	chr16	29888096	CDIPT	13040	SEZ6L2;SEZ6L2;SEZ6L2;SEZ6L2	0.141863	0.205829	0.154307	0.0639655	-0.0515221
cg09964207	chr2	231948268	PSMD1	26691	PSMD1;PSMD1;PSMD1;PSMD1;PSMD1;PSMD1	0.886713	0.941003	0.88955	0.0542896	-0.0514534
cg05295198	chr8	54959572	TCEA1	24484	LYPLA1;LYPLA1;LYPLA1;LYPLA1;LYPLA1;LYPLA1	0.785621	0.872097	0.820724	0.0864755	-0.051373
cg22715854	chr1	51076317	DMRTA2	187146	FAF1	0.790297	0.871826	0.820517	0.0815286	-0.0513088
cg12528115	chr3	115507015	GAP43	164659		0.857997	0.92666	0.875533	0.068663	-0.0511271
cg12770187	chr16	46512538	SHCBP1	143000	ANKRD26P1	0.808846	0.879434	0.828543	0.0705883	-0.0508915
cg06146261	chr10	112464891	RBM20	60737	RBM20	0.798439	0.877332	0.826817	0.0788933	-0.0505148
cg27051937	chr6	33419580	ZBTB9	2776	SYNGAP1	0.846232	0.901805	0.851467	0.0555721	-0.050338
cg15357273	chr3	191090673	UTS2B	42349	CCDC50;CCDC50	0.677597	0.794013	0.743866	0.116417	-0.0501475
cg18087143	chr7	38209440	STARD3NL	8384		0.776315	0.854436	0.804308	0.0781207	-0.0501282
cg22206913	chr16	59232652	GOT2	464392		0.828107	0.883412	0.83331	0.0553049	-0.0501023

## Sheet: T3-attenuat differentiationLOSS
T3-attenuated differentiation-loss of methylation DMPs (0hr vs RPMI p-val < 0.05, dB < -0.05, T3 vs RPMI p-val < 0.05, dB > 0.05)
Probe	chr	pos	Nearest Gene Name	Distance to TSS	UCSC_RefGene_Name	0h_mean	RPMI_mean	T3_mean	0h_vs_RPMI_dB	RPMI_vs_T3_dB
cg18554395	chr19	2555791	GADD45B	79667	GNG7	0.819488	0.301926	0.796528	-0.517562	0.494601
cg12145624	chr5	65891188	MAST4	1001	MAST4;MAST4	0.681226	0.200304	0.599713	-0.480922	0.399409
cg10086072	chr9	113775835	LPAR1	24488	LPAR1;LPAR1	0.87523	0.5	0.868464	-0.37523	0.368464
cg15469624	chr3	64458771	ADAMTS9	214905		0.697986	0.601541	0.860603	-0.0964449	0.259061
cg03562919	chr11	47244773	DDB2	8281	DDB2;DDB2	0.788569	0.686905	0.8935	-0.101665	0.206595
cg13952522	chr3	21983719	ZNF385D	190793		0.760353	0.596279	0.759592	-0.164074	0.163313
cg10892950	chr12	45626938	ANO6	17071	ANO6;ANO6;ANO6	0.477841	0.313401	0.475602	-0.16444	0.1622
cg16010122	chr6	128718886	PTPRK	122842	PTPRK;PTPRK;PTPRK;PTPRK;PTPRK;PTPRK	0.738694	0.649603	0.808735	-0.0890914	0.159132
cg18199266	chr2	71048136	CLEC4F	405	CLEC4F	0.840738	0.714076	0.872426	-0.126662	0.15835
cg05976115	chr2	183974708	NUP35	14375		0.643176	0.553288	0.710985	-0.0898876	0.157696
cg21081239	chr11	115803291	CADM1	428159		0.92089	0.620266	0.777787	-0.300624	0.157521
cg03844730	chr3	191274805	PYDC2	95854	LINCR-0002	0.548122	0.470116	0.617357	-0.0780068	0.147242
cg09970125	chr8	39381476	ADAM18	60621	ADAM3A;ADAM3A;ADAM3A;ADAM3A	0.739486	0.519115	0.662468	-0.220371	0.143353
cg22435875	chr14	62037980	HIF1A	126360	LOC101927780;LOC101927780;FLJ22447	0.636043	0.456836	0.59772	-0.179207	0.140884
cg06845811	chr12	10153020	CLEC1B	1142	CLEC1B;CLEC1B	0.84662	0.703735	0.844606	-0.142885	0.140871
cg01354003	chr8	6422103	ANGPT2	1174	ANGPT2;ANGPT2;ANGPT2;MCPH1	0.570346	0.379722	0.515226	-0.190624	0.135504
cg27475365	chr6	125476259	TPD52L1	1458	TPD52L1;TPD52L1;TPD52L1;TPD52L1	0.711574	0.596588	0.730879	-0.114986	0.134292
cg09754508	chr4	173075817	GALNTL6	341164	GALNTL6	0.83582	0.758739	0.889386	-0.0770814	0.130647
cg24934471	chr14	65278621	SPTB	11245	SPTB;SPTB	0.554066	0.46308	0.592922	-0.090986	0.129842
cg00765828	chr12	130389013	TMEM132D	803	TMEM132D	0.327573	0.116246	0.245051	-0.211327	0.128805
cg12170654	chr6	31459698	MICB	6194		0.293605	0.157561	0.285289	-0.136044	0.127728
cg11623260	chr5	34029301	C1QTNF3	14636	C1QTNF3;C1QTNF3;C1QTNF3-AMACR	0.871076	0.746224	0.873339	-0.124852	0.127115
cg02420003	chr11	55418284	OR4S2	96	OR4S2	0.716284	0.626015	0.751969	-0.0902692	0.125954
cg03186232	chr9	85882986	RASEF	204944	FRMD3;FRMD3;FRMD3;FRMD3;FRMD3	0.879729	0.801513	0.927038	-0.078216	0.125525
cg04169186	chr10	83625257	NRG3	9813		0.894685	0.787004	0.910186	-0.107681	0.123182
cg04613978	chr4	7865584	AFAP1	76069	AFAP1;AFAP1	0.873508	0.739048	0.861945	-0.13446	0.122897
cg17230471	chr7	72781549	FKBP6	39187		0.465041	0.337	0.458895	-0.128041	0.121895
cg22664150	chr15	71583954	THSD4	194664	THSD4	0.621592	0.54725	0.668471	-0.0743425	0.121222
cg10217736	chr3	15838474	ANKRD28	62804	ANKRD28;ANKRD28	0.469693	0.385697	0.505658	-0.0839964	0.119961
cg05316006	chr10	114879619	TCF7L2	169611	TCF7L2;TCF7L2;TCF7L2;TCF7L2;TCF7L2;TCF7L2	0.882721	0.759735	0.879412	-0.122986	0.119676
cg21129006	chr12	4023078	PARP11	40539		0.750066	0.697923	0.815757	-0.0521439	0.117835
cg06838546	chr22	28300038	PITPNB	15218	PITPNB;PITPNB;PITPNB	0.171007	0.10866	0.224004	-0.0623469	0.115344
cg04238038	chr3	164913073	SLITRK3	717	SLITRK3	0.168813	0.0871401	0.20204	-0.0816725	0.1149
cg06107504	chr19	39778260	IFNL1	8705		0.783903	0.649998	0.762752	-0.133904	0.112754
cg01548763	chr14	46939358	RPL10L	181670	LINC00871;LINC00871;LINC00871;LINC00871	0.657012	0.540632	0.652647	-0.116379	0.112014
cg15900936	chr5	10136545	FAM173B	113453		0.472091	0.378273	0.488812	-0.0938172	0.110538
cg24979785	chr15	90999842	IQGAP1	68393	IQGAP1	0.578064	0.43173	0.542257	-0.146333	0.110527
cg01720616	chr7	16101713	ISPD	359234		0.487669	0.413167	0.522826	-0.0745018	0.109659
cg10305875	chr10	114886149	TCF7L2	176141	TCF7L2;TCF7L2;TCF7L2;TCF7L2;TCF7L2;TCF7L2;TCF7L2;TCF7L2;TCF7L2;TCF7L2;TCF7L2;TCF7L2;TCF7L2	0.522753	0.387658	0.496405	-0.135095	0.108747
cg01264298	chr6	131722497	ARG1	171868		0.743933	0.629343	0.73788	-0.11459	0.108536
cg11368502	chr20	61447490	COL9A3	924	COL9A3	0.269528	0.17301	0.280834	-0.0965181	0.107825
cg01116498	chr4	16200728	TAPT1	27436	TAPT1	0.881836	0.800231	0.907137	-0.0816046	0.106906
cg17103666	chr1	40840256	SMAP2	888	SMAP2;SMAP2	0.130424	0.0616729	0.168419	-0.0687514	0.106746
cg02636380	chr11	111401018	LAYN	10366	C11orf88;C11orf88	0.728697	0.59349	0.69998	-0.135208	0.10649
cg01087729	chr1	217690158	GPATCH2	114266	GPATCH2	0.848146	0.760976	0.865949	-0.0871698	0.104973
cg25115455	chr17	11944836	MAP2K4	20696	MAP2K4;MAP2K4	0.580244	0.414247	0.517098	-0.165997	0.102851
cg07365708	chr2	228584221	SLC19A3	1494	SLC19A3	0.868393	0.770999	0.873619	-0.0973936	0.10262
cg11979620	chr11	132261786	NTM	480431		0.685005	0.52461	0.627169	-0.160394	0.102559
cg08968997	chr1	176174484	RFWD2	2145	RFWD2;RFWD2;RFWD2	0.249398	0.190763	0.292692	-0.058635	0.101929
cg09272923	chr1	7730096	VAMP3	101233	CAMTA1	0.523626	0.402861	0.503896	-0.120765	0.101035
cg12030221	chr2	4585037	DCDC2C	833585		0.804251	0.745456	0.845144	-0.0587954	0.0996884
cg18343881	chr5	83016717	HAPLN1	715	HAPLN1;HAPLN1	0.769339	0.713998	0.813506	-0.0553407	0.0995085
cg25494016	chr8	82607241	SLC10A5	1168	SLC10A5	0.157998	0.0665766	0.165486	-0.0914217	0.0989094
cg05491001	chr4	62066539	LPHN3	1321		0.217744	0.122986	0.221861	-0.0947577	0.0988746
cg27418280	chr8	137792923	NONE			0.562162	0.480601	0.579445	-0.0815607	0.0988442
cg08754015	chr2	164123802	KCNH7	428675		0.892722	0.802858	0.900729	-0.0898642	0.097871
cg04062468	chr7	32719333	AVL9	184233		0.815693	0.739781	0.837352	-0.0759126	0.0975712
cg07197493	chr11	9884649	SWAP70	199026	SBF2	0.597695	0.447538	0.544168	-0.150157	0.09663
cg07249860	chr13	36421844	DCLK1	283599	MIR548F5;DCLK1	0.779081	0.657159	0.752585	-0.121922	0.0954257
cg19519721	chr13	74070925	KLF5	437996		0.844912	0.760005	0.855129	-0.084907	0.0951241
cg08188437	chr1	45670856	ZSWIM5	1372	ZSWIM5	0.420754	0.32003	0.41456	-0.100724	0.0945305
cg00336471	chr12	116568279	MED13L	146864	MED13L	0.860684	0.802512	0.895367	-0.0581715	0.0928545
cg04754128	chr6	111733677	REV3L	71238	REV3L;REV3L;REV3L	0.618385	0.533704	0.626463	-0.0846812	0.092759
cg11354255	chr5	92528664	NR2F1	390379		0.647377	0.585724	0.678441	-0.0616531	0.0927165
cg24756105	chr18	76271399	SALL3	468876		0.820561	0.755683	0.848136	-0.064878	0.0924528
cg21356631	chr4	15702461	BST1	2112		0.607436	0.528548	0.620027	-0.0788877	0.0914797
cg00789793	chr3	141329863	RASA2	123973	RASA2	0.838044	0.769316	0.860029	-0.0687278	0.0907133
cg10003932	chr11	118642568	DDX6	19277	DDX6;DDX6	0.561998	0.464295	0.554553	-0.0977033	0.0902584
cg09036354	chr10	95276808	CEP55	20420	CEP55;CEP55	0.921235	0.818088	0.908209	-0.103146	0.0901202
cg11334475	chr19	42041675	CEACAM21	40926	LINC01480	0.160901	0.0754995	0.165448	-0.0854019	0.0899484
cg22235387	chr5	138620501	MATR3	8836	MATR3;MATR3;MATR3	0.889872	0.797664	0.887484	-0.0922081	0.0898198
cg05703749	chr16	88027707	BANP	24084	BANP;BANP	0.689478	0.620714	0.710326	-0.0687633	0.0896119
cg26401541	chr6	91078974	BACH2	72514		0.595965	0.538395	0.627945	-0.0575699	0.0895499
cg20023102	chr13	80055049	NDFIP2	238	NDFIP2;NDFIP2	0.157128	0.0888111	0.17808	-0.068317	0.0892688
cg01597135	chr17	58310187	CA4	82891	SCARNA20;USP32	0.770044	0.716348	0.805386	-0.0536958	0.0890382
cg20376953	chr6	117187980	RFX6	10443		0.652214	0.58793	0.676674	-0.0642844	0.0887445
cg22907030	chr4	184587761	TRAPPC11	7342	TRAPPC11;TRAPPC11	0.925591	0.849751	0.938456	-0.0758401	0.088705
cg07118891	chr7	148367164	CUL1	28840		0.649622	0.467179	0.555629	-0.182442	0.0884495
cg04920527	chr1	153505651	S100A6	3069		0.368386	0.28001	0.368063	-0.0883764	0.088053
cg09054339	chr3	188265293	LPP	334573	LPP;LPP;LPP	0.789459	0.726176	0.814161	-0.063283	0.0879854
cg26114452	chr5	140775082	PCDHGA8	2702	PCDHGA4;PCDHGA6;PCDHGA1;PCDHGA8;PCDHGA5;PCDHGB1;PCDHGB4;PCDHGA3;PCDHGA2;PCDHGA7;PCDHGB2;PCDHGB3	0.454143	0.335162	0.422904	-0.118981	0.0877419
cg02329358	chr7	142894595	TAS2R39	14084		0.574706	0.468246	0.555671	-0.106459	0.0874245
cg26496899	chr7	156682654	LMBR1	3270	LMBR1	0.784277	0.725813	0.812508	-0.0584633	0.086695
cg26796709	chr7	16138388	ISPD	322559	ISPD;ISPD	0.727929	0.66613	0.752625	-0.0617992	0.0864959
cg05661667	chr9	37239414	ZCCHC7	118879	ZCCHC7;ZCCHC7;ZCCHC7;ZCCHC7;ZCCHC7	0.926295	0.851511	0.937904	-0.0747838	0.0863933
cg06234088	chr7	27961434	TAX1BP1	181627	JAZF1	0.909242	0.776063	0.862393	-0.133179	0.08633
cg09436413	chr1	35487415	ZMYM6	10154	ZMYM6	0.802698	0.7379	0.824169	-0.0647984	0.0862687
cg14385566	chr2	233403858	CHRNG	579	CHRNG	0.575593	0.491624	0.577534	-0.0839693	0.0859103
cg00148127	chr17	80855840	ZNF750	57387	TBCD	0.668758	0.588251	0.673733	-0.080507	0.085482
cg14414873	chr9	112970463	TXN	48457	C9orf152	0.883234	0.822449	0.907814	-0.0607847	0.0853653
cg13431998	chr4	76419913	THAP6	19770	RCHY1;RCHY1;RCHY1;RCHY1;RCHY1;RCHY1;RCHY1;RCHY1;RCHY1;RCHY1;RCHY1	0.407023	0.309472	0.393529	-0.0975512	0.0840578
cg27196695	chr10	134571377	NKX6-2	28179	INPP5A	0.435775	0.332708	0.416662	-0.103068	0.083954
cg09025816	chr1	226377988	ACBD3	3558		0.825969	0.716655	0.800447	-0.109314	0.083792
cg04519541	chr14	65465663	FNTB	12226	FNTB;CHURC1-FNTB;CHURC1-FNTB	0.678765	0.597659	0.681314	-0.0811058	0.0836547
cg08153385	chr4	129839162	JADE1	108384	SCLT1	0.138674	0.0801346	0.163764	-0.0585393	0.083629
cg21406217	chr8	28748500	HMBOX1	580	INTS9;INTS9;HMBOX1;HMBOX1;INTS9;HMBOX1	0.160265	0.0450431	0.128586	-0.115222	0.0835427
cg08753678	chr18	9253905	TWSG1	80860	ANKRD12;ANKRD12;ANKRD12	0.911573	0.84027	0.922473	-0.0713028	0.0822028
cg19021144	chr1	64091139	PGM1	2376	PGM1;PGM1;PGM1	0.876693	0.79815	0.880331	-0.078543	0.0821811
cg17657285	chr11	130002365	ST14	27092	APLP2;APLP2;APLP2;APLP2;APLP2;APLP2;APLP2	0.264767	0.208314	0.290386	-0.0564524	0.0820714
cg17315940	chr7	98610544	SMURF1	131179	TRRAP	0.847297	0.783912	0.864576	-0.0633845	0.0806641
cg11112876	chr12	115799466	TBX3	678072		0.850899	0.778364	0.85889	-0.0725346	0.0805259
cg00171459	chr7	5554215	FBXL18	787	FBXL18	0.612298	0.552753	0.632974	-0.0595453	0.0802216
cg14095044	chr9	140314220	EXD3	3494	EXD3	0.824118	0.713949	0.794077	-0.110168	0.0801275
cg24735714	chr17	10074878	GAS7	26990	GAS7	0.310787	0.144031	0.224001	-0.166756	0.0799706
cg03503945	chr11	13739161	FAR1	48945	FAR1	0.824517	0.74555	0.82538	-0.0789674	0.0798303
cg07806979	chr10	129745591	PTPRE	40267	PTPRE	0.582125	0.439465	0.518497	-0.14266	0.0790325
cg25538435	chr3	64988071	ADAMTS9	314396	ADAMTS9-AS2	0.862403	0.800669	0.879604	-0.0617341	0.0789353
cg25346136	chr8	55051838	MRPL15	4069	MRPL15	0.762031	0.628424	0.707151	-0.133607	0.0787269
cg23143364	chr6	27599175	ZNF184	158279		0.104948	0.0384517	0.116992	-0.0664967	0.07854
cg05694342	chr13	113527763	MCF2L	95772	ATP11A;ATP11A	0.157739	0.0695859	0.147858	-0.0881533	0.0782718
cg09836251	chr3	10187579	VHL	4888	VHL;VHL	0.281676	0.205615	0.28379	-0.0760604	0.0781745
cg05283608	chr12	77557137	E2F7	97778		0.926053	0.825859	0.903797	-0.100194	0.0779376
cg15568069	chr8	80706015	HEY1	25924	LINC01607;LOC101927040	0.656187	0.52327	0.600942	-0.132916	0.0776714
cg17884069	chr8	102715168	GRHL2	210509	NCALD;NCALD;NCALD;NCALD;NCALD;NCALD;NCALD;NCALD	0.664396	0.527333	0.604976	-0.137064	0.0776437
cg05885132	chr13	41557157	ELF1	36293	ELF1;ELF1	0.0931334	0.0405462	0.117214	-0.0525872	0.0766678
cg22933252	chr9	91947694	SECISBP2	14274	SECISBP2;SECISBP2;SECISBP2;SECISBP2	0.898949	0.828715	0.905069	-0.0702343	0.0763543
cg05507546	chr6	33172208	HSD17B8	211	HSD17B8;SLC39A7;SLC39A7	0.122897	0.0394516	0.115309	-0.0834451	0.0758571
cg08680266	chr1	212341521	PPP2R5A	117358		0.644444	0.578327	0.654063	-0.0661174	0.0757357
cg20591165	chr8	98785454	LAPTM4B	1831		0.919014	0.853938	0.929646	-0.0650766	0.0757079
cg07131398	chr13	25338113	RNF17	177	RNF17	0.906944	0.834756	0.91039	-0.0721886	0.0756347
cg07551946	chr2	191384579	TMEM194B	14869	NEMP2	0.822188	0.745033	0.820428	-0.0771552	0.0753955
cg04867749	chr7	156812806	MNX1	9462		0.244236	0.136129	0.211096	-0.108107	0.0749663
cg11130630	chr12	109899089	KCTD10	16260	KCTD10	0.442392	0.345015	0.418675	-0.097377	0.0736597
cg25869196	chr2	102952419	IL18R1	19970	IL1RL1;IL1RL1	0.612708	0.531467	0.605046	-0.0812402	0.0735787
cg07856823	chr17	38979675	KRT10	829	KRT10;TMEM99;TMEM99;TMEM99	0.915223	0.846517	0.919658	-0.0687055	0.0731412
cg06067213	chr20	56982701	VAPB	18524	VAPB;VAPB;VAPB	0.499148	0.35779	0.430889	-0.141358	0.0730988
cg25726699	chr6	135826776	AHI1	7894	C6orf217	0.893846	0.803393	0.876108	-0.0904525	0.0727145
cg10837958	chr3	131208896	MRPL3	12917	MRPL3	0.894895	0.806581	0.879167	-0.0883143	0.0725857
cg09205945	chr7	137662133	CREB3L2	24670	CREB3L2	0.627121	0.498172	0.570655	-0.128949	0.0724826
cg18092477	chr11	112043447	BCO2	2743		0.410398	0.33944	0.411545	-0.0709589	0.0721058
cg00587523	chr17	46212998	SNX11	28079	SKAP1;SKAP1	0.762241	0.706359	0.778258	-0.0558816	0.0718991
cg10228162	chr9	133589493	ABL1	161	ABL1;ABL1	0.558678	0.479647	0.551467	-0.0790313	0.0718196
cg05037452	chr2	146448005	NONE			0.739411	0.533839	0.605562	-0.205572	0.0717232
cg05881146	chr15	63659904	CA12	14456	CA12;CA12;CA12	0.850503	0.789195	0.860882	-0.0613087	0.0716876
cg14372979	chr12	54406516	HOXC8	3685	HOXC8	0.38009	0.305308	0.376918	-0.0747819	0.0716106
cg10149535	chr12	94228925	CRADD	157433	CRADD	0.872742	0.803138	0.874463	-0.0696041	0.0713249
cg09504452	chr6	71834661	OGFRL1	163845		0.715963	0.647721	0.718715	-0.0682428	0.0709945
cg17152693	chr4	186544755	PDLIM3	88094	SORBS2;SORBS2;SORBS2;SORBS2;SORBS2;SORBS2;SORBS2;SORBS2	0.872425	0.811978	0.882717	-0.0604476	0.0707389
cg03632709	chr6	31596243	PRRC2A	7742	PRRC2A;PRRC2A	0.856443	0.744389	0.815116	-0.112054	0.0707272
cg16185523	chr8	75157399	JPH1	76164	JPH1;JPH1	0.850655	0.792012	0.862357	-0.0586423	0.0703443
cg10552087	chr6	145199268	UTRN	586304		0.872402	0.821487	0.891617	-0.0509143	0.0701295
cg01943694	chr6	20498055	CDKAL1	36633		0.775624	0.713409	0.783446	-0.0622158	0.070037
cg26567213	chr22	51112165	SHANK3	905	SHANK3	0.223688	0.133466	0.203399	-0.0902219	0.0699333
cg01889554	chr2	136362398	R3HDM1	73316	R3HDM1;R3HDM1;R3HDM1;R3HDM1	0.901947	0.839348	0.909244	-0.0625987	0.069896
cg22204915	chr7	17582718	AHR	244473		0.863785	0.811618	0.881204	-0.0521671	0.0695862
cg05724995	chr5	120141979	PRR16	341961		0.855795	0.78619	0.855661	-0.0696053	0.0694717
cg14903321	chr6	126036766	HEY2	33960	LOC643623	0.856749	0.781062	0.849997	-0.0756869	0.0689353
cg01254196	chr8	39759261	IDO1	11542		0.720728	0.642856	0.711505	-0.0778724	0.0686488
cg11799593	chr12	68845869	MDM1	119758		0.416243	0.362587	0.431219	-0.0536562	0.0686316
cg21652858	chr5	123394535	CSNK1G3	546743		0.826968	0.751166	0.819664	-0.0758014	0.0684975
cg20639396	chr6	128839906	PTPRK	1822	PTPRK;PTPRK	0.484478	0.414479	0.482697	-0.0699989	0.068218
cg12602633	chr6	32119691	PRRT1	38	PRRT1;PRRT1	0.21271	0.130072	0.198241	-0.0826378	0.0681683
cg19751670	chr8	23088262	TNFRSF10A	5624	LOC389641	0.162545	0.0874287	0.155517	-0.0751164	0.0680879
cg12063795	chr8	145562113	SCRT1	2171		0.323012	0.138297	0.20637	-0.184714	0.0680727
cg03562071	chr8	23712052	STC1	268	STC1;STC1	0.276023	0.198084	0.266055	-0.0779389	0.0679709
cg01104960	chr12	65674264	MSRB3	1842	MSRB3;MSRB3;MSRB3;MSRB3	0.407302	0.310381	0.378341	-0.0969204	0.0679593
cg06304841	chr17	3376433	SPATA22	1006	SPATA22;SPATA22;SPATA22;SPATA22;SPATA22;SPATA22;ASPA	0.876963	0.784585	0.852316	-0.0923784	0.0677313
cg25772341	chr1	156023039	UBQLN4	546	ROBLD3;ROBLD3;UBQLN4	0.191437	0.119946	0.187324	-0.071491	0.067378
cg03377065	chr8	144729205	ZNF623	2749	ZNF623;ZNF623	0.893145	0.834311	0.90158	-0.0588342	0.0672693
cg04931090	chr6	35181888	SCUBE3	308	SCUBE3	0.146789	0.0828585	0.150029	-0.0639308	0.06717
cg02535060	chr10	134150690	LRRC27	4987	LRRC27;LRRC27;LRRC27;LRRC27;LRRC27	0.279776	0.228183	0.295159	-0.0515933	0.0669759
cg13175344	chr20	4979324	SLC23A2	11615	SLC23A2;SLC23A2	0.691672	0.599647	0.66657	-0.0920252	0.0669226
cg06460587	chr6	31650930	LY6G5C	2777		0.432655	0.340672	0.407587	-0.0919834	0.0669156
cg04461895	chr8	1642380	CLN8	69548	DLGAP2	0.924315	0.869881	0.936689	-0.0544337	0.0668077
cg05336893	chr7	117745095	NAA38	78991		0.177739	0.111641	0.178341	-0.0660984	0.0666993
cg03363161	chr3	147139184	ZIC1	12014		0.310372	0.207103	0.273618	-0.103268	0.0665144
cg22409342	chr8	120220740	MAL2	131	MAL2	0.12833	0.0641342	0.130398	-0.0641962	0.0662635
cg19508435	chr11	28131980	METTL15	2080	METT5D1;METT5D1	0.165696	0.0917541	0.157823	-0.0739416	0.0660686
cg14539788	chr1	151882392	THEM4	109	THEM4	0.137032	0.0763813	0.142447	-0.0606504	0.0660661
cg19070739	chr6	90063331	UBE2J1	765	UBE2J1	0.706388	0.615682	0.681609	-0.0907067	0.0659273
cg11575786	chr2	20835027	HS1BP3	15822	HS1BP3	0.846716	0.782057	0.847927	-0.064659	0.06587
cg22921619	chr6	35025887	TCP11	83537	ANKS1A	0.826321	0.774325	0.840069	-0.0519959	0.0657439
cg08727316	chr10	24545715	KIAA1217	47623	KIAA1217;KIAA1217;KIAA1217	0.831507	0.762384	0.828018	-0.0691232	0.065634
cg25741594	chr11	58990439	MPEG1	10016		0.547603	0.404573	0.470191	-0.143029	0.0656177
cg01369924	chr8	76872344	HNF4G	420241		0.818971	0.696125	0.761512	-0.122846	0.0653871
cg11368409	chr4	184320187	CDKN2AIP	45557		0.0893712	0.0337117	0.098723	-0.0556596	0.0650113
cg26642493	chr3	129392063	PLXND1	66403	TMCC1;TMCC1;TMCC1	0.66091	0.597557	0.662551	-0.063353	0.0649938
cg09403558	chr18	43436628	SIGLEC15	31152	EPG5	0.812366	0.75213	0.817104	-0.0602356	0.0649737
cg10015175	chr16	5124731	ALG1	2912	ALG1	0.901054	0.826904	0.891872	-0.07415	0.0649673
cg00945023	chr2	209054849	CRYGA	26550	C2orf80	0.840791	0.746166	0.811035	-0.0946256	0.064869
cg25822086	chr13	32860610	ZAR1L	28871	FRY	0.925072	0.857194	0.921958	-0.0678775	0.0647639
cg15956683	chr19	2764238	SGTA	19131	SGTA	0.917775	0.847587	0.912295	-0.0701879	0.0647078
cg26566271	chr7	143651877	OR2F1	5150		0.941002	0.882291	0.946286	-0.0587107	0.0639955
cg24880222	chr15	50541536	HDC	16687	HDC	0.190155	0.0964984	0.160372	-0.0936563	0.0638731
cg08530205	chr7	101849354	SH2B2	79051	CUX1;CUX1;CUX1	0.845169	0.772702	0.836564	-0.0724668	0.063862
cg10670119	chr6	1553971	FOXC1	56710		0.591304	0.51778	0.581549	-0.0735239	0.0637692
cg17379405	chr2	200716738	FTCDNL1	873		0.885947	0.816399	0.880108	-0.0695473	0.0637088
cg26143124	chr11	67377706	NDUFV1	3384	NDUFV1;NDUFV1	0.743511	0.650673	0.71408	-0.0928376	0.0634074
cg17860366	chr15	89634741	ABHD2	3361	ABHD2;ABHD2	0.214307	0.163522	0.226838	-0.0507845	0.0633157
cg20778952	chr12	32597782	FGD4	57312		0.926604	0.875101	0.938394	-0.0515035	0.0632931
cg17028658	chr4	186321177	ANKRD37	3540	UFSP2;UFSP2;ANKRD37	0.908897	0.85238	0.915609	-0.0565165	0.0632288
cg01743110	chr15	65294293	SPG21	12020	MTFMT	0.88923	0.827905	0.891085	-0.0613258	0.063181
cg12723191	chr1	186429967	PDC	287	PDC;MIR548F1	0.888342	0.823016	0.885948	-0.065326	0.0629314
cg20955757	chr6	122931037	PKIB	42840	PKIB;PKIB;PKIB;PKIB;PKIB	0.0743575	0.0146954	0.0775683	-0.0596621	0.0628729
cg15787438	chr2	161992907	TANK	23901	TANK;TANK	0.299219	0.221187	0.283852	-0.0780317	0.0626649
cg01057196	chr1	170254397	METTL11B	139256	LOC284688	0.746631	0.675642	0.738096	-0.0709895	0.0624541
cg14801768	chr10	28622505	MPP7	53435		0.0917284	0.0298254	0.092129	-0.0619031	0.0623037
cg20282533	chr12	104618451	TXNRD1	8895	TXNRD1	0.485031	0.430289	0.49255	-0.0547418	0.0622606
cg01586640	chr12	49411659	PRKAG1	903	PRKAG1;PRKAG1;PRKAG1	0.366602	0.306219	0.368395	-0.0603831	0.0621756
cg20473977	chr5	59193490	PDE4D	3866	PDE4D	0.821138	0.768707	0.83056	-0.0524307	0.061853
cg23032677	chr17	18671452	TVP23B	12856	FBXW10;FBXW10;FBXW10	0.734927	0.641473	0.703075	-0.0934542	0.0616015
cg27216788	chr16	70414267	ST3GAL2	20274	ST3GAL2	0.164757	0.0836554	0.145172	-0.0811018	0.0615167
cg09421620	chr11	128575029	FLI1	11365	FLI1;FLI1;FLI1;FLI1	0.907668	0.850793	0.912304	-0.0568751	0.0615114
cg06449232	chr4	183553413	DCTD	285119	TENM3	0.913131	0.810561	0.871794	-0.10257	0.0612328
cg16526120	chr4	78774513	MRPL1	9161		0.0998948	0.0401234	0.101319	-0.0597714	0.0611959
cg21219570	chr12	19387119	PLEKHA5	104418	PLEKHA5;PLEKHA5;PLEKHA5;PLEKHA5	0.522173	0.422624	0.483648	-0.0995485	0.0610241
cg14728024	chr6	90543432	MDN1	13991	CASP8AP2;CASP8AP2;CASP8AP2	0.638639	0.54464	0.605454	-0.0939982	0.0608131
cg16511396	chr6	136133752	PDE7B	39082		0.27118	0.197204	0.257641	-0.0739752	0.0604364
cg00495456	chr13	51815959	FAM124A	19453	FAM124A;FAM124A	0.404241	0.316773	0.377063	-0.0874679	0.0602896
cg05643579	chr3	37995669	VILL	33881	CTDSPL;CTDSPL	0.533489	0.418386	0.478546	-0.115102	0.0601592
cg14026410	chr1	171482184	PRRC2C	27490	PRRC2C	0.887949	0.814259	0.874314	-0.0736898	0.0600547
cg14680899	chr2	42290209	PKDCC	15050		0.916891	0.853757	0.913602	-0.0631341	0.0598448
cg17456025	chr8	92028605	TMEM55A	24687	TMEM55A	0.930703	0.866935	0.926765	-0.063769	0.0598308
cg25900515	chr1	32701825	EIF3I	13855	MTMR9LP	0.849597	0.640091	0.699912	-0.209506	0.059821
cg24400795	chr15	22848519	TUBGCP5	15125	TUBGCP5;TUBGCP5	0.871238	0.801886	0.861536	-0.0693522	0.0596493
cg00892294	chr13	49323918	CYSLTR2	42968		0.503018	0.376725	0.436358	-0.126293	0.0596323
cg20278586	chr2	52886153	NONE			0.875934	0.815829	0.875385	-0.0601045	0.0595555
cg23059946	chr2	217500594	IGFBP2	2477	IGFBP2	0.664706	0.596735	0.656258	-0.0679708	0.0595226
cg12950382	chr14	105176736	ADSSL1	19335	INF2;INF2	0.920438	0.865511	0.924983	-0.0549271	0.0594724
cg24478660	chr14	72398702	RGS6	454	RGS6;RGS6;RGS6;RGS6;RGS6;RGS6;RGS6;RGS6;RGS6;RGS6	0.180588	0.129032	0.188467	-0.0515559	0.059435
cg15319245	chr2	135575944	ACMSD	20173		0.741802	0.617626	0.67706	-0.124176	0.0594333
cg01526553	chr12	56554264	MYL6	2320	MYL6;MYL6	0.335985	0.284673	0.343943	-0.0513117	0.0592702
cg16033633	chr13	100624855	ZIC5	693	ZIC5	0.198408	0.122157	0.181353	-0.0762509	0.0591962
cg01603234	chr1	218990709	LYPLAL1	356477		0.876999	0.819231	0.878274	-0.0577684	0.0590427
cg22940070	chr8	24769895	NEFM	630	NEFM	0.764795	0.701665	0.760539	-0.0631299	0.0588743
cg14315334	chr9	132023756	PPP2R4	150160		0.214212	0.140824	0.199624	-0.0733879	0.0587996
cg16799737	chr8	28799486	HMBOX1	51566	HMBOX1;HMBOX1	0.790811	0.731942	0.790661	-0.0588694	0.0587189
cg11264076	chr14	71355741	PCNX	18381		0.740178	0.67474	0.733271	-0.0654383	0.0585319
cg17916948	chr9	112906058	TXN	112862	AKAP2;PALM2-AKAP2;PALM2-AKAP2;AKAP2;AKAP2	0.207859	0.125691	0.184203	-0.0821676	0.0585118
cg15041044	chr7	23019795	FAM126A	33953	FAM126A	0.882624	0.817399	0.875884	-0.0652254	0.0584852
cg07288368	chr13	51959596	SERPINE3	44429	INTS6;INTS6;INTS6	0.882563	0.831169	0.889595	-0.0513937	0.0584261
cg13533961	chr20	33724170	EDEM2	10997	EDEM2;EDEM2;EDEM2	0.894591	0.773552	0.831913	-0.121039	0.0583616
cg14703002	chr6	26018058	HIST1H1A	19	HIST1H1A	0.207397	0.139538	0.197466	-0.0678596	0.0579289
cg11533067	chr12	102576674	PMCH	14949	PARPBP	0.311297	0.21764	0.27548	-0.0936571	0.0578399
cg17960164	chr8	145018928	PLEC	6116	PLEC1;PLEC1;PLEC1;PLEC1;PLEC1;PLEC1	0.810733	0.755374	0.813139	-0.0553595	0.0577651
cg20493075	chr17	80556724	WDR45B	49687	FOXK2	0.768435	0.705943	0.763226	-0.0624919	0.0572827
cg21005585	chr11	61446517	DAGLA	1388	DAGLA	0.882944	0.829808	0.887077	-0.0531366	0.0572697
cg05721382	chr15	38519181	SPRED1	25346		0.773749	0.720541	0.777738	-0.0532081	0.0571976
cg18928153	chr9	37030203	PAX5	3900	PAX5	0.191022	0.130193	0.187366	-0.0608291	0.0571725
cg20426806	chr13	32606102	FRY	666	FRY-AS1;FRY	0.353373	0.269832	0.326967	-0.0835405	0.0571343
cg11794033	chr6	31275267	HLA-B	49697		0.802734	0.73811	0.795154	-0.0646243	0.0570441
cg19466034	chr3	183165036	MCF2L2	18974	LINC00888;LINC00888	0.206955	0.0985393	0.155579	-0.108415	0.0570396
cg12535402	chr5	139525150	IGIP	19630		0.754301	0.701283	0.758247	-0.0530184	0.0569648
cg10128295	chr5	76086605	F2RL1	28197		0.512762	0.358844	0.41565	-0.153918	0.0568064
cg10518850	chr4	3510409	LRPAP1	23877		0.805591	0.750296	0.807068	-0.055295	0.0567723
cg21778139	chr5	74073765	GFM2	10570	FAM169A;FAM169A	0.948403	0.895679	0.952446	-0.0527242	0.0567671
cg23925154	chr12	127414940	NONE			0.893363	0.821387	0.87811	-0.0719763	0.056723
cg04613576	chr21	26473267	MRPL39	506562		0.868237	0.788114	0.844792	-0.0801225	0.0566777
cg13755830	chr9	764094	DMRT1	77596		0.367007	0.303185	0.359536	-0.0638226	0.0563515
cg17933600	chr19	49863794	TEAD2	958	TEAD2;TEAD2;TEAD2;TEAD2;TEAD2;TEAD2	0.228403	0.148505	0.2048	-0.0798973	0.0562946
cg14301032	chr1	35485729	ZMYM6	11840	ZMYM6	0.928329	0.874199	0.929941	-0.0541291	0.0557418
cg13787252	chr21	15873762	SAMSN1	81961	SAMSN1;SAMSN1;SAMSN1	0.872051	0.815166	0.87082	-0.0568856	0.0556539
cg13977280	chr4	3387765	HGFAC	55849	RGS12;RGS12;RGS12	0.802295	0.748456	0.803883	-0.0538383	0.0554265
cg02784464	chr6	151121916	MTHFD1L	64769	PLEKHG1	0.884583	0.828545	0.883949	-0.0560382	0.0554039
cg25361562	chr20	5592737	GPCPD1	1066	GPCPD1	0.89443	0.83439	0.889733	-0.0600403	0.0553434
cg05174583	chr2	153261256	FMNL2	69506	FMNL2	0.913916	0.858471	0.913647	-0.0554456	0.0551768
cg15281956	chr4	40508359	RBM47	8416	RBM47;RBM47	0.796558	0.719019	0.774073	-0.0775386	0.055054
cg16702014	chr16	16168399	ABCC1	124966	ABCC1;ABCC1;ABCC1;ABCC1;ABCC1	0.305362	0.239528	0.294211	-0.0658342	0.0546831
cg03496520	chr14	28732636	FOXG1	502414		0.8512	0.783861	0.838442	-0.0673387	0.0545806
cg23560648	chr4	93225657	GRID2	108	GRID2;GRID2;GRID2;GRID2	0.142438	0.0662483	0.120768	-0.0761896	0.0545195
cg23661214	chr4	120023947	MYOZ2	32992		0.804083	0.639292	0.693806	-0.164791	0.0545147
cg11112030	chr21	35312546	ATP5O	24263	LINC00649	0.774917	0.709953	0.764453	-0.0649637	0.0544993
cg01720935	chr13	50937070	DLEU1	280764	DLEU1	0.858853	0.783097	0.837541	-0.0757566	0.0544442
cg06526326	chr12	56724544	PAN2	2989	PAN2;PAN2;PAN2	0.835632	0.779789	0.834099	-0.055843	0.0543102
cg27514038	chr15	23035493	NIPA2	1086	NIPA2;NIPA2;NIPA2;NIPA2	0.769662	0.70851	0.762773	-0.0611518	0.0542633
cg12822242	chr8	127572993	FAM84B	2356		0.911935	0.85093	0.90497	-0.0610047	0.0540396
cg10071662	chr14	66973919	GPHN	206	GPHN;GPHN	0.133382	0.0741436	0.128179	-0.0592385	0.054035
cg10489928	chr6	31592247	PRRC2A	3746	BAT2	0.900339	0.846033	0.90005	-0.0543055	0.0540166
cg05300553	chr2	181049644	CWC22	177865		0.901526	0.837413	0.891385	-0.0641131	0.0539716
cg11639001	chr11	117198156	CEP164	415	CEP164	0.107521	0.0419914	0.09595	-0.06553	0.0539586
cg13187651	chr17	40712736	COASY	1433	COASY;COASY;COASY	0.725343	0.666672	0.720562	-0.0586707	0.0538903
cg20134712	chr6	56717887	BEND6	102203	DST;LOC101930010;DST	0.898828	0.837398	0.89125	-0.0614292	0.0538516
cg08670776	chr1	161809343	ATF6	73260	ATF6	0.897064	0.833576	0.887422	-0.0634877	0.0538462
cg00846176	chr18	46753784	DYM	233388	DYM	0.788316	0.734654	0.788421	-0.053662	0.0537676
cg00603673	chr17	40810849	TUBG2	474	TUBG2	0.80843	0.729654	0.783185	-0.0787759	0.0535317
cg25876024	chr7	89975255	GTPBP10	735	GTPBP10;GTPBP10	0.163139	0.100249	0.153457	-0.0628905	0.0532084
cg14343962	chr15	48909214	FBN1	28832	FBN1	0.930577	0.861029	0.91403	-0.0695484	0.0530011
cg15027817	chr2	44655901	CAMKMT	66799	CAMKMT	0.914706	0.863696	0.916672	-0.0510102	0.0529755
cg07462279	chr15	67494178	AAGAB	52896	AAGAB	0.886313	0.834468	0.887387	-0.0518456	0.0529193
cg24645670	chr1	152083292	TCHH	3264	TCHH	0.193069	0.140939	0.193851	-0.0521292	0.0529119
cg01482966	chr2	121782248	GLI2	232264		0.395045	0.269973	0.322821	-0.125072	0.0528473
cg14606289	chr1	33312795	FNDC5	23619	S100PBP;S100PBP	0.84741	0.795788	0.848484	-0.0516221	0.0526961
cg26859716	chr6	157365102	ARID1B	266040	ARID1B;ARID1B	0.963473	0.878625	0.931277	-0.0848481	0.0526519
cg21545390	chr7	96627190	DLX6	7670	DLX6AS	0.214233	0.154337	0.206804	-0.059896	0.0524666
cg10716343	chr3	128843275	RAB43	2643		0.874399	0.801609	0.85407	-0.0727903	0.0524612
cg19605359	chr1	236893176	ACTN2	43369	ACTN2;ACTN2;ACTN2	0.87317	0.799359	0.851776	-0.0738115	0.0524176
cg26820473	chr10	5135451	AKR1C3	534	AKR1C3;AKR1C3;AKR1C3	0.900344	0.84069	0.893095	-0.059654	0.0524054
cg26729605	chr5	115863451	SEMA6A	47179	SEMA6A;SEMA6A	0.90304	0.847013	0.899058	-0.0560266	0.0520454
cg18047595	chr8	20041698	SLC18A1	982	SLC18A1;SLC18A1;SLC18A1;SLC18A1	0.919633	0.868649	0.92057	-0.0509835	0.0519208
cg07761822	chr4	26323722	RBPJ	2391	RBPJ;RBPJ;RBPJ;RBPJ	0.230669	0.125641	0.177408	-0.105029	0.0517673
cg06454983	chr18	12418005	SLMO1	10111	SLMO1;SLMO1	0.887	0.824041	0.875789	-0.0629589	0.0517487
cg02499409	chr6	168956418	SMOC2	114588	SMOC2;SMOC2	0.843867	0.791178	0.842888	-0.0526885	0.0517097
cg08168202	chr11	111140336	COLCA2	29640	C11orf53	0.897266	0.846313	0.897996	-0.0509536	0.0516835
cg11175476	chr12	12419201	LRP6	545	LRP6	0.253277	0.176517	0.228136	-0.07676	0.0516195
cg14220243	chr2	237016472	GBX2	60540	AGAP1;AGAP1	0.862183	0.808603	0.860122	-0.0535801	0.0515193
cg25984400	chr2	177001883	HOXD8	7416		0.161972	0.0941941	0.145659	-0.0677784	0.0514649
cg01728884	chr15	69110125	ANP32A	3109	ANP32A	0.148514	0.0975294	0.148764	-0.0509843	0.0512344
cg26181490	chr5	180634758	TRIM7	2587		0.142511	0.091984	0.143027	-0.0505271	0.0510432
cg19798201	chr9	87839746	AGTPBP1	516987		0.921494	0.852484	0.903508	-0.0690104	0.0510242
cg20911180	chr11	76411795	LRRC32	30752	GUCY2E	0.258852	0.203148	0.254005	-0.0557041	0.0508576
cg10861135	chr9	14345348	NFIB	31683		0.174956	0.069074	0.119892	-0.105882	0.0508185
cg19724154	chr1	236470653	ERO1LB	25369		0.903693	0.835066	0.885815	-0.0686265	0.050749
cg23651157	chr7	98680226	SMURF1	61497	SMURF1;SMURF1;SMURF1	0.895522	0.827503	0.878251	-0.0680193	0.0507481
cg14011835	chr17	4249159	UBE2G1	20618	UBE2G1	0.908138	0.80535	0.856039	-0.102789	0.0506897
cg24071719	chr6	17016303	STMND1	86186		0.194469	0.143395	0.194083	-0.0510742	0.0506884
cg09117340	chr4	27358958	STIM2	496496		0.841456	0.784861	0.835452	-0.0565953	0.0505917
cg25445017	chr15	48483759	CTXN2	24	CTXN2	0.127435	0.0698846	0.120466	-0.0575505	0.0505816
cg14556089	chr20	62183291	C20orf195	1082	C20orf195	0.918965	0.863968	0.914537	-0.0549969	0.0505693
cg27119936	chr3	172467177	ECT2	1317	ECT2;ECT2;ECT2	0.848051	0.7952	0.845626	-0.0528506	0.0504253
cg00322632	chr7	4573716	FOXK1	148224		0.916379	0.861926	0.912289	-0.0544535	0.0503635
cg13716026	chr9	75192209	TMC1	55493	TMC1	0.755041	0.696005	0.746323	-0.0590361	0.0503177
cg19918700	chr6	24743575	C6orf62	22512		0.244954	0.18315	0.23341	-0.0618037	0.0502602
cg23537959	chr5	63461570	RNF180	139	RNF180;RNF180	0.126857	0.0658078	0.116023	-0.0610494	0.0502156
cg26958740	chr4	124845769	SPRY1	525105	LINC01091	0.808717	0.756975	0.807181	-0.0517422	0.0502062
cg00674365	chr19	57019069	ZNF471	143	ZNF471	0.236358	0.162928	0.213108	-0.0734296	0.0501801

## Sheet: Differentiation Gene ontology
Differentiation-associated DMPs (combined gain and loss of methylation) in promoter regions (<5kb to TSS) UNAFFECTED by T3
Biological Process	Term	Enrichment	Genes in Term	Target Genes in Term	Gene Symbols
GO:0002376	immune system process	1.88102e-39	2451	607	FPR2,MALT1,EPCAM,CD79A,MSH6,DGAT1,SELL,PSMD14,POLM,DMTN,FER,TGFB1,NUB1,NMI,CXCR6,TRIM38,BLNK,CBFA2T3,ARTN,SPI1,TNFSF14,GOLPH3,DPP8,TNIP1,KYNU,MFHAS1,SLC15A4,FTH1,PSMB8,ITGA1,HIST1H2BJ,HP,HDAC5,IL17RA,MLEC,IFNLR1,WIPF1,CTSS,FFAR2,HLA-DQB2,NLRC4,ABCF3,P2RY12,GBP5,IRF7,TGFBR2,NKX2-3,ITGA5,PSMD5,VCAM1,FCGR1A,KIF4B,TMEM91,PLAUR,CSF3R,S100A8,CD58,SLAMF6,KCNN4,NDRG1,SDC2,ALDH3B1,ALOX5,GBP4,PRKRA,XCL2,CT…
GO:0006955	immune response	2.78144e-38	1544	426	TNFSF4,IL10,IL7R,EEF1A1,CLEC7A,CD274,IL1R2,TSPAN14,PTAFR,TRIM25,APOBEC3G,CCR7,P2RX1,HEBP2,KLRG1,SFPQ,IL36G,PGLYRP2,PRF1,LPCAT1,OTUB1,CRCP,CD160,ADAMDEC1,AIF1,DYSF,CCL16,HAMP,ZAP70,KLRK1,NR4A3,CSF2,IFNG,HTN1,BMP6,FCER1G,STAT3,UBD,IL23A,TUBB,REG3A,CCR1,GPER1,HMGB2,IL1RN,PRKCD,SLC44A2,TLR1,TYROBP,MAP4K2,CRTAM,SLAMF7,LCP2,PTPRB,S100A11,IL5,GNLY,TRIM62,ZYX,ITGAL,S100P,CTSZ,PAX5,GPR65,DERA,TDGF1,ADARB1…
GO:0045321	leukocyte activation	6.00784e-29	915	270	NBN,DCSTAMP,FYN,JAK3,FCGR2A,PREX1,LEF1,CLU,FOXP1,AOC1,LAMTOR2,POU2F2,ORM1,EIF2AK4,TNF,CD79B,SLAMF1,CAB39,ANXA2,RAB37,FGL2,SERPINB10,CLEC5A,AXL,BIN2,NCR3,CD63,S100A13,PPP3CB,CTSG,IL21R,DYNLT1,HHEX,HAVCR2,PRSS3,EOMES,PIK3CD,RIPK3,LAT2,FCN1,HSPA8,ITGAX,CLEC4E,OSCAR,DIAPH1,PRKCB,PTPRC,HEXB,LRG1,SLC27A2,RAB7A,PLD1,BCL11B,PLCL2,HYAL2,CD93,TNFSF18,CTSS,RNASET2,CDA,CADM1,CXCR5,NKX2-3,TGFBR2,ADAM17,LTF,VC…
GO:0001775	cell activation	6.67608e-28	1061	298	PLAUR,MPO,S100A8,P2RY1,ADAM17,NKX2-3,TGFBR2,CXCR5,CD44,VCAM1,LTF,DGKQ,CDA,RNASET2,CTSS,P2RY12,CADM1,C3,TYRO3,RORC,DOK3,CDK6,YWHAZ,FLT3,AICDA,DNASE1L3,TLR6,S100A12,XRCC5,MS4A1,CD276,ALDH3B1,ALOX5,CTSD,NDRG1,CD58,DGKZ,SLAMF6,RAG2,VNN1,PSMD14,POLM,IL18RAP,GDI2,AGL,MSH6,TNFRSF1B,DGAT1,SELL,PSAP,MALT1,FPR2,CTSC,TRPC3,ADAM8,CD79A,SLC2A5,HP,PKM,RUNX2,HDAC5,CDH17,MLEC,IL17RA,IL12A,CYB5R3,SATB1,FTH1,SLC15…
GO:0050896	response to stimulus	3.60221e-26	8044	1491	PLAU,RAET1G,BAMBI,MRGPRD,AKT2,MMP9,HES1,MMP19,CDO1,CD2,C4BPB,SIRT5,TIAF1,SP140,PLAC8,JAG1,FURIN,ELMO2,RIT1,GPR55,NTN4,LCP2,CDT1,TYROBP,NPPA,TRIM62,EXOC1,DAP3,IL5,LPAR2,SH2D3A,SLC24A2,VPREB1,ASGR2,GRIA4,CD34,TRIM35,AGO1,MSC,SERINC5,UCN2,TIMP2,MBP,CBL,HSF2,PKD2L2,MT1B,CCR6,IMMP2L,EPHA3,DAPK1,CXXC4,CALML5,CLEC2D,SLC6A3,PRPF8,KLRG1,CSN1S1,P2RX1,PLCXD3,PDE10A,CXXC1,SMC5,MKKS,SPINT2,LEPR,ASB10,FAM13A,L…
GO:0002682	regulation of immune system process	5.4131e-26	1549	390	NOD2,CCR2,IL31RA,TYRO3,C3,CD276,SEMA7A,SAMSN1,XRCC5,MS4A1,NR1H3,TLR6,PPARGC1B,DNASE1L3,CDK6,XCL2,MYC,HERC5,VNN1,SLAMF6,KCNN4,KAT2B,TREM1,HIST1H3E,S100A8,ICOS,BTNL2,CSF3R,FCGR1A,LTF,PSMD5,VCAM1,MEIS2,ZBTB16,SIAE,GBP5,IRF7,TGFBR2,ADAM17,CRHR1,CADM1,P2RY12,SKAP1,NLRC4,FFAR2,CTSS,HLA-DQB2,IFNLR1,WIPF1,PILRA,NLRC5,PSMB8,TNIP1,MFHAS1,IL12A,SPI1,MOV10,TNFSF14,IL4R,AGO4,NMI,TRIM38,PARK7,TGFB1,FER,PDCD1,S…
GO:0006952	defense response	5.15856e-25	1230	324	TIFA,CSF1R,APOBEC3A,MSRB1,CX3CR1,SH2D1B,DAPK1,CYBA,IFITM3,CCR6,PENK,ITIH4,IFNGR2,CAMK2G,GZMB,BECN1,IL5RA,SERINC5,CD96,RNASE7,RSAD2,SERPINA1,TRIM35,CCL25,TUSC2,LPO,KIR2DL4,ITGAL,TRIM62,ZYX,EXOC1,IL5,GNLY,HRH4,SLAMF7,MAP4K2,TYROBP,IL17RC,PLAC8,SP140,C4BPA,LYZ,NLRX1,ZBTB1,C4BPB,PROK2,CDO1,TDGF1,ADARB1,RAET1G,CEBPE,KLRK1,C2CD4B,CCL16,PTPRCAP,AIF1,AGBL5,HAMP,GPER1,CCR1,PRKCD,TLR1,IL1RN,HMGB2,TNFAIP3,H…
GO:0048518	positive regulation of biological process	1.03551e-24	6081	1172	FGR,TMEM64,TNFAIP8L3,MESP1,DNM1L,DAPK2,MAP3K8,NIN,SLC20A1,ASXL1,AGAP2,DPP4,ERBB2,ATG7,MYBL1,CFB,TNFSF13B,NKD2,RAMP1,PBX3,DBF4,ERCC1,RUNX3,FOXO3,RC3H1,NR1H4,TNFSF10,THY1,DDAH2,GRIK2,AVIL,ITGB1,PRR5,CDKN1A,TGFBR3,YTHDF3,UBQLN1,ZNF341,GCM2,BMP4,TNFSF15,PAXBP1,AGRP,LPIN2,BAG2,ANO6,NEUROG3,CCL5,LAG3,EPHA1,WNT10B,PHF10,USP47,ZNF746,HMGA2,RPS15A,GRHL2,SFRP4,TLR9,RNF157,ARPC5L,PRKACG,BRINP1,TNFAIP6,FXR1,…
GO:0048522	positive regulation of cellular process	1.29248e-22	5358	1043	MAP3K11,YTHDF2,PER1,GSTO1,GOT1,HMG20B,IKZF3,ADNP,PRKAR1B,MEF2D,KIR2DL4,MYT1,TPCN1,BECN1,RPH3AL,RSAD2,NCMAP,EVI2B,IL17RC,SLA,PIWIL2,ZEB2,ANP32B,CTSZ,SSBP2,CFL2,PAX5,ZNF703,GPR65,RNF4,TRIM24,MMP14,ITGA6,RPUSD4,PAX3,ZBTB1,POU5F1,CHODL,RALB,AKNA,CCL16,RHOJ,SLC9B2,DAXX,KLRK1,RSPO2,NFE2,NR4A3,DOT1L,YAP1,BMP6,FCER1G,CALM2,HOXB2,BDKRB1,NAMPT,MAP4K1,ANGPT1,KMT2E,FAM168A,PTP4A1,GLIPR2,LCK,ZNF335,TSPAN14,LI…
GO:0009605	response to external stimulus	1.47602e-22	2267	512	PDCD4,SERINC5,FOSB,CD96,UCN2,CBL,BCL2L1,GSTP1,GLUL,TRIM35,CCL25,TUSC2,RAC2,DAPK1,GZMB,CAMK2G,CCR6,IFITM3,PKD2L2,EPHA3,CYBA,GPR183,C4BPB,SIRT5,GAB2,PLAC8,PLAU,RAET1G,TDGF1,NPPA,TRIM62,EXOC1,TNFRSF10B,NTN4,PIM1,ELMO2,MAP4K2,TYROBP,TNFAIP3,HMGB2,TLR1,CCR1,GPER1,IL23A,REG3A,IFNG,SHH,ANO3,BCL11A,HAMP,AIF1,OPA1,CCND1,MKKS,PRPF8,KLRG1,SLC6A3,APOBEC3G,P2RX1,CD274,SETDB1,RAB13,ACP5,FAM20A,PSTPIP1,GZMM,PJA…
GO:0031325	positive regulation of cellular metabolic process	4.88123e-20	3309	685	FXR1,ISL1,HMGCR,FAM107A,MARK2,DAZAP2,TBX21,HMGN1,TLX2,IFI16,TRAF6,CYFIP2,AZU1,IRF8,ZC3H8,RAD23A,BRAT1,IL18,PPP1R15B,HSPE1,HOXB5,ZNF76,RHOQ,GCNT2,SH3RF3,DDX39B,RNF19A,IFNGR1,AIP,C5AR2,EDEM1,CASP10,WNT10B,PHF10,MED31,CD300A,ZNF746,ERCC8,HMGA2,GRHL2,SFRP4,NOTCH4,TBX15,TLR9,CREB3L4,PRKACG,CCT8,NR1H4,CSRNP1,APP,ROCK2,TNFSF10,NFIC,TMEM173,DDAH2,NFE2L2,PRR5,AGER,CDKN1A,YTHDF3,UBQLN1,ZNF341,BMP4,GCM2,TNF…
GO:0002684	positive regulation of immune system process	1.31644e-19	1005	262	SFPQ,PGLYRP2,CCR7,CD160,IL10,IL7R,CLEC7A,TNFSF4,CD274,MUC21,PTAFR,LCK,ZNF335,SLC39A10,IL23A,STAT3,BDKRB1,IFNG,FCER1G,HMGB2,TNFAIP3,PRKCD,TLR1,CCR1,NFATC2,ZAP70,AIF1,DYSF,SLC9B2,NR4A3,DOCK8,SHH,KLRK1,HES1,WDFY1,MMP14,RAET1G,ZP3,CD2,C4BPB,ZBTB1,GAB2,C4BPA,JAG1,ELMO2,EVI2B,TYROBP,LCP2,CRTAM,NPPA,IL5,PLCG1,PIK3R2,KIR2DL4,FLOT1,RSAD2,IL2,ICAM2,CCR6,NRAS,CYBA,GPR183,RAC2,SH2D1B,TIFA,EGR3,RTN4,OCSTAMP,A…
GO:0051707	response to other organism	4.01713e-19	1201	299	TSPO,ZC3H12A,BATF3,FGR,CEBPB,GATA3,RGS1,IL1B,PCBP2,ADM,ATG7,CFB,CCR5,AGER,WRNIP1,APP,NR1H4,TMEM173,MGST1,SLAMF8,DMBT1,RAB43,CD244,PPARGC1A,TREML1,CCDC80,CCL5,SIGLEC14,CRISP3,SLC11A1,SIGLEC15,MARCO,OCIAD2,CASP3,B2M,TMEM229B,HMGA2,PSTPIP1,GZMM,PJA2,RPS15A,PTGER1,VPS26B,PLA2G6,ZBP1,TMEM106A,CLEC4A,CLEC4C,SBNO2,IRAK3,CD209,TLR9,IL17A,TRAF6,ZNF683,IFI16,TNFAIP8L2,PRKDC,IRF8,AZU1,IL18,DEFA6,TBX21,TRAF3…
GO:0048583	regulation of response to stimulus	4.60978e-19	4227	836	TNFSF4,DEPDC5,FAM168A,CNGA1,IL10,CLEC7A,GLIPR2,LCK,LRRK1,ZSWIM5,USP33,CD300LD,RFWD3,PTAFR,TSPAN14,TRIM25,CCR7,UACA,SFPQ,IL36G,PGLYRP2,LEMD3,FGFR2,OTUB1,EID3,WDR35,CD160,ADCYAP1,DYSF,RHOJ,SLC9B2,PELO,CCL16,AKNA,SLC8B1,C2CD4B,KLRK1,GSTM2,DAXX,TMBIM4,YAP1,NR4A3,DOT1L,CSF2,RSPO2,JAGN1,MYOZ1,CALM2,FCER1G,BMP6,UBD,NAMPT,CD200R1,SMCHD1,NFATC2,ANGPT1,PID1,MAP4K1,SLC44A2,IL1RN,PRKCD,RMI2,SLAMF7,BARD1,S1PR…
GO:0043207	response to external biotic stimulus	5.19142e-19	1203	299	NLRC5,HDAC5,IL17RA,HIST1H2BJ,ITLN1,HP,ENO1,PSMB8,STMN1,IL12A,KYNU,MFHAS1,IL4R,FER,TGFB1,TRIM38,NMI,NUB1,KLRD1,SERPINB9,TIMP4,AIM2,PGLYRP3,HIST1H2BE,DEFB136,CCL1,POLR3D,TNFRSF1B,CCDC88B,MALT1,FPR2,PTGER2,IL36A,CAPN2,NOD2,C3,TRIM26,OASL,S100A12,NR1H3,MS4A1,XRCC5,CDK6,AICDA,TLR6,PLSCR4,APOBEC3H,LCE3C,XCL2,ATP4B,GBP4,PRKRA,HERC5,CD58,SLAMF6,RAG2,VNN1,S100A8,LITAF,TREM1,MPO,CD44,VCAM1,LTF,FCGR1A,ADAM1…
GO:0009607	response to biotic stimulus	7.96136e-19	1227	303	GSTP1,TRIM35,CCL25,TUSC2,LPO,SERINC5,CD96,RNASE7,RSAD2,PDCD4,BCL2L1,BECN1,IFITM3,PENK,IFNGR2,CAMK2G,GZMB,CYBA,CNP,SH2D1B,DAPK1,IKZF3,TIFA,CSF1R,APOBEC3A,MSRB1,CX3CR1,RAET1G,CEBPE,TDGF1,ADARB1,C4BPB,C4BPA,PLAC8,NLRX1,LYZ,ZBTB1,IL17RC,SLAMF7,CRTAM,MAP4K2,TYROBP,TRIM62,ZYX,EXOC1,GNLY,TUBB,REG3A,BDKRB1,UBD,IL23A,FCER1G,HTN1,JAGN1,IFNG,TLR1,PRKCD,IL1RN,HMGB2,TNFAIP3,GPER1,HAMP,CCL16,AIF1,AGBL5,CSF2,KL…
GO:0051173	positive regulation of nitrogen compound metabolic process	1.081e-18	3163	653	CDK2AP1,DIABLO,AIF1,SHH,BMI1,KIDINS220,CLIP3,HOXD10,SLC39A10,IL23A,STAT3,IRF2BP2,IFNG,ACVRL1,TLR1,TNFAIP3,HMGB2,GPER1,DPF3,PDCD10,CCR1,ZNF497,MDFIC,FAM20A,CDC123,RFXAP,DUSP6,EAF2,SS18,STK16,PIK3R5,ONECUT2,TAF4,P2RX1,ANKRD6,KLF6,NKX6-2,CXXC1,SPIC,LPCAT1,CCND1,GPR183,NR2C2,DAPK1,SH2D3A,FLOT1,CCL25,AGO1,ADTRP,FOSB,TIMP2,MBP,CDC6,HSF2,PIM1,HOXA7,TNFRSF10B,GPR55,MEIS1,LCP2,MAP4K2,TYROBP,TRIB2,IL5,TRMT…
GO:0002274	myeloid leukocyte activation	1.28264e-18	579	171	SPI1,EEF1A1,ALDOA,TGFB1,CANT1,TSPAN14,PTAFR,MLEC,HEBP2,PKM,HP,P2RX1,SLC2A5,FTH1,SLC15A4,CYB5R3,LPCAT1,SELL,PSAP,AIF1,DYSF,TNFRSF1B,DGAT1,NR4A3,ADAM8,CSF2,FPR2,CTSC,NAMPT,UBD,TUBB,IFNG,FCER1G,PSMD14,KMT2E,SLC44A2,TLR1,PRKCD,AGL,IL18RAP,GDI2,CTSD,S100A11,TYROBP,ALOX5,LCP2,ALDH3B1,PTPRB,DERA,VNN1,NDRG1,ITGAL,S100P,CD58,CTSZ,DOK3,MMP9,PLAU,RHOH,GCA,MS4A3,C3,S100A12,XRCC5,DNASE1L3,LYZ,TLR6,PLAC8,CYBA,…
GO:0001817	regulation of cytokine production	3.54525e-18	717	199	TRAF6,MEFV,AXL,IFI16,ARFGEF2,PRKDC,IRF8,AZU1,AGPAT1,IL18,NLRP4,ISL1,MNDA,TBX21,TRAF3,CLEC5A,OSM,TNF,LRRC32,TGFB2,IFNGR1,SLAMF1,MAPKBP1,C5AR2,ELANE,RIOK3,DTX4,ORM1,RARA,IRF4,HMOX1,IL17D,FOXP1,SRC,B2M,LY96,TNFRSF4,C1QTNF4,LAG3,CLU,MYB,LEF1,ZBP1,CLEC4A,IRAK3,JAK3,IL17A,F2R,TLR9,CUEDC2,AGER,IGF2BP2,IL6R,SFTPD,GHRL,IL26,IRF5,ROCK2,HYAL2,PDE4D,APP,PUM1,NR1H4,TMEM173,LTA,NDRG2,CD244,NLRP3,ARHGEF2,SLC11A…
GO:0048584	positive regulation of response to stimulus	3.74777e-18	2329	504	SLAMF1,TGFB2,MAGI2,EIF2AK4,TNF,CD79B,CXCR4,HMOX1,CXCL12,TRAF3IP2,RIOK3,PTH,AGPAT1,NCR3,CD63,S100A13,PSMC1,DOK1,AXL,TBXA2R,THEMIS2,OSM,TMEM33,RYK,SOX9,SMAD2,MAP3K4,FCGR2A,DCN,FYN,CNPY3,CD1B,F2R,SH3RF1,HLA-DMB,CCL20,LAMTOR2,SRC,FOXP1,CALR,LY96,CYP27B1,BMPER,IER5,CLU,MAP3K20,NLRP3,NPTN,IFIT5,LRG1,FCER2,LRRK2,SFTPD,CTSK,IL6R,TNFSF18,IL26,BIK,GHRL,TAB2,DNAJC27,ARPC2,TESPA1,THBS4,ESR1,NETO1,PUM1,PDE4D,…
GO:0010604	positive regulation of macromolecule metabolic process	5.20073e-18	3352	682	CCL20,EXOSC9,SRC,CALR,BMPER,STAT5A,IER5,MAP3K4,BCL9L,DCN,VDR,F2R,HOXD4,FYN,NBN,NANOG,ASH2L,RPS2,MACC1,ZBTB17,MEFV,OSM,PLAGL1,HOXB7,TGFB2,HEYL,MAGI2,PRKAG2,HMOX1,BACH1,CCNY,AIMP2,PTH,PIK3R3,RBL1,HAX1,PTPRC,PRKCB,IL6ST,ITGA2,DAP,MAPK11,BOLL,TARBP2,RIPK3,PELI2,MLXIP,HIF1A,PIK3CD,ETS2,PRDM1,PRKAR1A,IGF1,BARX2,PSRC1,CCL4,HAVCR2,HHEX,TXN,GBX2,SERTAD3,TNFSF18,RAX2,ZNF821,POLR1B,OAZ1,GRIN2A,TAB2,GCK,CCT4…
GO:0098542	defense response to other organism	5.84081e-18	842	224	NMI,TNFSF4,NUB1,TRIM38,TGFB1,IL4R,IL10,ACP5,CLEC7A,PGLYRP3,AIM2,PTAFR,KLRD1,APOBEC3G,HP,TRIM25,HIST1H2BJ,KLRG1,IL17RA,IL36G,PGLYRP2,PRF1,SFPQ,NLRC5,MFHAS1,KYNU,IL12A,CRCP,CD160,PSMB8,AGBL5,AIF1,CCL16,HAMP,KLRK1,MALT1,FPR2,CCDC88B,IFNG,JAGN1,CCL1,FCER1G,DEFB136,HTN1,UBD,IL23A,HIST1H2BE,TUBB,GPER1,HMGB2,POLR3D,TLR1,PRKCD,TYROBP,GBP4,MAP4K2,SLAMF7,XCL2,LCE3C,APOBEC3H,IL17RC,VNN1,GNLY,RAG2,SLAMF6,CD5…
GO:0009893	positive regulation of metabolic process	6.25962e-18	3624	728	NKX3-1,MET,FYCO1,TNKS2,C3,NOD2,CAPN2,HEY1,ETV1,IL31RA,IL36A,UPF3A,TLR6,PPARGC1B,CDK6,FLT3,SEMA7A,S100A12,MEIS3,ASPH,MYC,PGK2,KSR1,CTSD,XCL2,TAF1B,IKZF2,SUPT16H,GPRC5D,PNPLA2,TBR1,BRMS1,ARRDC4,ZNF691,PLAUR,S100A8,TCF4,INPP5F,CAPRIN2,ITGA5,MED12L,TGFBR2,IRF7,NKX2-3,FCGR1A,PFKFB3,RPS27L,TCF20,MAP3K2,DGKQ,CHRNA7,BRD4,TP63,P2RY12,ERCC3,NLRC4,ENO1,ITGA1,RNF144B,HDAC5,MAF,MFHAS1,TNIP1,ATXN3,EHD4,ECE1,AG…
GO:0002252	immune effector process	7.23492e-18	943	244	SERPINB10,FGL2,RAB37,CLEC5A,MNDA,CD59,FLG2,MANBA,IFI16,BIN2,IL18,SWAP70,S100A13,CD63,AZU1,CYFIP2,RIOK3,ENPP4,ELANE,ERP44,ORM1,IRF4,POU2F2,APBB1IP,EIF2AK4,ANXA2,CAB39,SLAMF1,CLU,B2M,AOC1,CD300A,FOXP1,SRC,RNASE1,LAMTOR2,GZMM,NBN,CLEC4C,SBNO2,TLR9,SERPINB6,CAP1,FYN,PLA2G6,FCGR2A,TNFAIP6,FCAR,CCT8,LEF1,TMEM173,MGST1,HYAL2,APP,CNN2,CD244,DMBT1,ARPC2,TNFSF18,OAS3,IRF5,CD93,HEXB,ANO6,IL4,LRG1,SLC27A2,IF…
GO:0006954	inflammatory response	3.34172e-17	490	148	AIM2,PTAFR,TGFB1,PARK7,TNFSF4,CXCR6,NMI,F3,BLNK,CLEC7A,IL10,IL4R,MFHAS1,TNIP1,CCR7,P2RX1,HP,HDAC5,IL36G,KLRG1,FPR2,PTGER2,C2CD4B,ADAM8,CCL16,AIF1,TNFRSF1B,HAMP,GPER1,IL18RAP,CCR1,TLR1,IL1RN,TNFAIP3,HMGB2,FCER1G,BMP6,CCL1,IFNG,BDKRB1,REG3A,NAMPT,STAT3,IL23A,ITGAL,IL5,VNN1,HRH4,TYROBP,ALOX5,XCL2,LYZ,TLR6,S100A12,ADORA3,SEMA7A,TSPAN2,PROK2,C3,CDO1,IL36A,CCR2,CSF1R,FFAR2,NLRC4,CYBA,CCR6,ITIH4,GBP5,IL…
GO:0002520	immune system development	8.01119e-17	635	178	OCSTAMP,BMP4,MEOX1,TGFBR3,PABPC4,ITGB1,SLAMF8,LTA,HYAL2,APP,PLCL2,BCL11B,EXO1,VEGFA,PTPN2,LIG4,SPNS2,IL4,MITF,CASP3,BATF3,DLL1,PTPRC,THRA,ANLN,HOXA9,GATA3,OSCAR,CLEC4E,HIF1A,CLCF1,RIPK3,RC3H1,RUNX3,PIK3CD,CD3E,EOMES,ERCC1,EIF2AK1,PICALM,HAVCR2,HHEX,NCAPG2,RHAG,RBM47,PPP3CB,ASXL1,SWAP70,ASH2L,IRF8,PRKDC,TRAF6,IFI16,AXL,TBX21,CLEC5A,HOXB7,PPARG,JAM3,ANXA2,TGFB2,CD79B,TNF,IRF4,POU2F2,B2M,DYRK3,SRC,F…
GO:0030097	hemopoiesis	1.31035e-16	548	159	MITF,IL4,CASP3,PLCL2,BCL11B,VEGFA,PTPN2,LIG4,ITGB1,APP,HYAL2,SLAMF8,BMP4,OCSTAMP,TGFBR3,PABPC4,MEOX1,HHEX,PPP3CB,ASXL1,RBM47,RHAG,NCAPG2,ERCC1,EOMES,PIK3CD,CD3E,RUNX3,RC3H1,PICALM,EIF2AK1,OSCAR,GATA3,HOXA9,RIPK3,HIF1A,CLCF1,CLEC4E,DLL1,BATF3,THRA,ANLN,PTPRC,POU2F2,IRF4,TGFB2,ANXA2,CD79B,TNF,HOXB7,CLEC5A,TBX21,JAM3,PPARG,IRF8,ASH2L,AXL,IFI16,TRAF6,PRKDC,NOTCH4,DACT2,JAK3,SBNO2,WDR78,DCSTAMP,LEF1,S…
GO:0048534	hematopoietic or lymphoid organ development	2.17702e-16	598	169	HYAL2,APP,LTA,SLAMF8,ITGB1,TGFBR3,PABPC4,MEOX1,BMP4,OCSTAMP,CASP3,MITF,IL4,SPNS2,VEGFA,PTPN2,LIG4,BCL11B,PLCL2,HIF1A,CLCF1,RIPK3,CLEC4E,GATA3,OSCAR,HOXA9,ANLN,THRA,PTPRC,BATF3,DLL1,RBM47,ASXL1,PPP3CB,NCAPG2,RHAG,HHEX,EIF2AK1,PICALM,EOMES,ERCC1,RUNX3,RC3H1,CD3E,PIK3CD,JAM3,PPARG,HOXB7,TBX21,CLEC5A,TRAF6,IFI16,AXL,PRKDC,IRF8,ASH2L,IRF4,POU2F2,TNF,CD79B,TGFB2,ANXA2,WNT10B,LYL1,CD109,SRC,FOXP1,DYRK3,…
GO:0051716	cellular response to stimulus	4.6815e-16	6423	1176	IGFBP6,DMTN,TGFB1,TRIM38,NMI,CXCR6,PCK2,F3,TNFSF14,ARTN,GNAI2,OR51S1,PRKCH,SYCP1,RAN,TIMP4,ITGA1,HDAC5,STMN1,TNIP1,HPGDS,EHD4,RAB1B,GRAMD1A,MOB1A,LMO2,OR52K2,PTGER2,GSTA4,EPCAM,TRPC3,CD79A,GBA,SSTR4,PEX11B,YWHAG,YWHAB,SIPA1L1,NCL,ID3,RTN4RL2,ALDH3B1,MYC,SDC2,IL22RA2,ALOX5,DCLK2,PITPNC1,RGS18,PLSCR4,KSR1,XCL2,MSRB3,MYO5A,CD58,SCARA5,OR1E1,RAB22A,OR4C3,TNKS2,INPP5B,MET,C3,IL31RA,NOD2,DDC,CDK6,PPARG…
GO:0051240	positive regulation of multicellular organismal process	1.30608e-15	1799	397	SLC8A1,LRPAP1,ARHGEF2,H2AFY,NLRP3,NPS,UCP1,LRG1,NPTN,LRRK2,SP1,TIGIT,IL26,GHRL,IRF5,IL6R,PCP4,NETO1,TESPA1,MEF2A,LTA,HYAL2,PUM1,PDE4D,PLXNB1,SOX11,ADAM12,IGF1,HAVCR2,DYNLT1,GDNF,FABP4,VIP,IL2RA,G0S2,KDM6B,HAX1,IL1RL2,NTRK3,PTPRC,APOC2,PRKCB,ITGA2,IL6ST,MAPK11,CLEC4E,ITGAX,HIF1A,FCN1,RBM24,IL1A,ANXA2,TGFB2,HEYL,CXCR4,TNF,MAGI2,HMOX1,ORM1,GCH1,RIOK3,PTH,CXCL12,AGPAT1,TNFSF9,AXL,OSM,PDLIM7,CLEC5A,HO…
GO:0002694	regulation of leukocyte activation	1.42101e-15	505	147	NPPA,VNN1,IL5,TYROBP,ZP3,CD276,SAMSN1,NR1H3,CD2,ZBTB1,GAB2,TLR6,HES1,CCR2,NOD2,IL31RA,MMP14,TYRO3,RAC2,IKZF3,EGR3,CRHR1,GPR183,IL2,VCAM1,ZBTB16,TGFBR2,MAD1L1,ICOS,CD274,PDCD1,PTAFR,LCK,PGLYRP3,ZNF335,HLX,IL4R,IL10,TNFSF14,CLEC7A,IL7R,TNFSF4,FER,TGFB1,CD160,MFHAS1,IL12A,PGLYRP2,CCR7,CCDC88B,ADAM8,SHH,DOCK8,NR4A3,MZB1,FCRL3,LST1,KLRK1,CTSC,MALT1,ZAP70,TNFRSF1B,IRS2,AIF1,TNFAIP3,NFATC2,GPER1,IL23A,S…
GO:0050776	regulation of immune response	1.79069e-15	1005	248	LCP2,SLAMF7,CRTAM,TYROBP,ELMO2,SLAMF6,ITGAL,KCNN4,PIK3R2,PLCG1,NPPA,PAX5,C3,TYRO3,WDFY1,RAET1G,NOD2,CCR2,C4BPA,ZBTB1,TLR6,GAB2,NLRX1,XRCC5,MS4A1,SAMSN1,C4BPB,NR1H3,CD276,SEMA7A,ZP3,YTHDF2,CYBA,NRAS,CRHR1,IFNGR2,WIPF1,PILRA,TIFA,CTSS,FFAR2,CLEC2D,HLA-DQB2,SKAP1,NLRC4,SH2D1B,CADM1,RAC2,ELF2,BTNL2,S100A8,TREM1,FLOT1,KIR2DL4,CD34,IRF7,ICAM2,GBP5,CD96,PSMD5,VCAM1,FCGR1A,IL2,RSAD2,LTF,FER,TGFB1,NMI,TNF…
GO:0002263	cell activation involved in immune response	2.04681e-15	621	171	XRCC5,S100A12,DNASE1L3,LYZ,AICDA,PLAC8,MMP9,DOK3,RORC,PLAU,GCA,C3,MS4A3,DERA,VNN1,CTSZ,CD58,SLAMF6,S100P,ITGAL,CTSD,S100A11,ALOX5,TYROBP,PTPRB,ALDH3B1,IL2,TCN1,LTF,TIMP2,CD44,NKX2-3,CBL,S100A8,GSTP1,MPO,PLAUR,SERPINA1,CALML5,AMPD3,SH2D1B,CTSS,RNASET2,HK3,QPCT,CDA,CCR6,GPR183,NRAS,CYBA,SLC15A4,FTH1,CYB5R3,LPCAT1,MLEC,HEBP2,CDH17,PKM,HP,P2RX1,SLC2A5,CANT1,PTAFR,TSPAN14,EEF1A1,ALDOA,PRKCD,SLC44A2,AG…
GO:0051249	regulation of lymphocyte activation	2.51591e-15	416	127	MZB1,CCDC88B,ADAM8,SHH,DOCK8,LST1,HAVCR2,SIT1,FGL1,FCRL3,KLRK1,DPP4,ERBB2,MALT1,IL2RA,GPNMB,ZAP70,IL1B,SOX11,RUNX3,RC3H1,PRDM1,CD3E,IGF1,IRS2,AIF1,TNFRSF1B,TNFSF13B,PRKAR1A,GATA3,CEBPB,TNFAIP3,IL6ST,NFATC2,CLCF1,RIPK3,SLC39A10,IL1RL2,IL23A,RASGRP1,ZC3H12A,MAP3K8,IFNG,PTPRC,CD274,PDCD1,NFKBIZ,IL4,LCK,ZNF335,PGLYRP3,HLX,CASP3,TIGIT,TNFSF14,CCL5,IL10,IL4R,IL7R,CLEC7A,NLRP3,TNFSF4,TNFSF13,PTPN2,TGFB1…
GO:0051704	multi-organism process	3.44135e-15	2697	554	UBD,NAMPT,TUBGCP3,BDKRB1,CD200R1,TUBB,JAGN1,CALM2,FCER1G,HTN1,PMFBP1,PRKCD,IL1RN,ACOX1,RPL15,AGBL5,CCL16,CSF2,KLRK1,DAXX,PRF1,IL36G,PGLYRP2,SFPQ,BCL2L10,GTSF1,TRIM25,CCR7,CD160,WDR35,ADCYAP1,FGFR2,CRCP,ADAM2,IL10,CLEC7A,TNFSF4,PTAFR,VPS13A,LCK,CCNA1,LPO,UBR5,RSAD2,RNASE7,AP2A1,BRDT,BECN1,PENK,IFNGR2,EEA1,YTHDF2,CNP,IKZF3,SH2D1B,CX3CR1,MSRB1,APOBEC3A,TIFA,CSF1R,CEBPE,SLC10A1,ADARB1,PROK2,ZP3,ZBTB1…
GO:0001819	positive regulation of cytokine production	3.77784e-15	450	134	HMOX1,IL17D,ORM1,RARA,IRF4,RIOK3,ELANE,IFNGR1,TNF,OSM,CLEC5A,MNDA,ISL1,IL18,IRF8,AZU1,AGPAT1,PRKDC,TRAF6,IFI16,ARFGEF2,F2R,TLR9,IL17A,ZBP1,CLU,MYB,C1QTNF4,B2M,LY96,SRC,IL4,LRRK2,TIGIT,SLC11A1,ARHGEF2,NLRP3,CD244,TMEM173,LTA,ROCK2,HYAL2,PDE4D,APP,PUM1,IL26,IRF5,IL6R,AGER,HAVCR2,CD3E,IL1B,IL6ST,LRP1,CEBPB,GATA3,MAPK11,FGR,CLEC4E,FCN1,HIF1A,IL1A,IL1RL2,RASGRP1,PRG3,PTPRC,SLAMF6,CD58,IL17RC,CRTAM,TYR…
GO:0050794	regulation of cellular process	4.17407e-15	10791	1842	CA9,GFRA4,NABP2,SPI1,MOV10,AGTRAP,ADCY4,CBFA2T3,BLNK,NUB1,AGO4,F2RL2,TNFRSF9,FER,SOX8,FTH1,PSMB8,GPR161,SRGN,STK32A,MAF,ATXN3,TNPO1,GOLPH3,ZFYVE26,IL17RA,JPH4,HP,ZNF394,LRTM1,MALT1,FPR2,TUBA4A,MAP1A,DCPS,USP15,IRS2,SPIRE1,MSH6,FRAT1,PIK3IP1,ARHGAP25,DAPP1,RAB42,STK17B,LUM,NPY,TBC1D14,KCNJ2,CNGB3,E2F8,FBXL5,ASPA,PSMD14,PNPLA2,TBR1,RSU1,IKZF2,SUPT16H,KRT36,KCNN4,NDRG1,MATK,GPRC5D,ZNF652,ATOH7,PRKRA…
GO:0071310	cellular response to organic substance	4.62844e-15	2346	492	WDTC1,MYO5A,CD58,CACNB1,NR2E1,PLSCR4,XCL2,MYC,ERN1,IL22RA2,NDEL1,GBP4,ALOX5,NR1H3,XRCC5,YWHAZ,AICDA,FLT3,TLR6,PPARGC1B,RORC,IL36A,IL31RA,CCR2,NOD2,PAQR8,CAPN2,ANGPT2,DDC,NKX3-1,TRIM71,TRIM26,OASL,SKAP1,P2RY12,IFNLR1,HLA-DQB2,FFAR2,CTSS,CHRNA7,HDGF,CRHR1,VCAM1,CD44,P2RY2,PSMD5,FCGR1A,NR6A1,ADAM17,GBP5,IRF7,TGFBR2,LTBP2,SYVN1,EPOR,CXCR5,LITAF,P2RY1,SLC16A1,HIST1H3E,KAT2B,CSF3R,TNFRSF6B,TIMP3,CASR,R…
GO:0010033	response to organic substance	4.6956e-15	2956	598	EEF2K,HNRNPF,HSPE1,RHOQ,GCNT2,GABRB3,AIP,IFNGR1,LRRC32,EDEM1,ISL1,HMGCR,FAM107A,MNDA,TBX21,TRAF6,IFI16,BTG1,IRF8,CLGN,IL18,SSH1,SFRP4,VSTM2A,OR56A1,TLR9,CREB3L4,PRKACG,BRINP1,PTGER1,WNT10B,VPS26B,TPP1,ERCC8,UBXN2A,AGRP,RAPGEF3,LPIN2,SRSF4,VEGFA,TNFSF13,CCL5,GRB7,APP,NR1H4,CNN2,ROCK2,RRM2B,TNFSF10,TGIF1,TMEM173,RAB43,NFE2L2,ITGB1,AGER,CDKN1A,ATP6V1G1,TGFBR3,UBQLN1,BMP4,TNFSF15,ASXL1,ERBB2,ATG7,TNF…
GO:1903037	regulation of leukocyte cell-cell adhesion	4.78488e-15	304	101	PTPN2,TGFB1,TNFSF4,NLRP3,IL7R,TNFSF14,IL10,CCL5,IL4R,TIGIT,CASP3,HLX,LCK,PTAFR,IL4,NFKBIZ,PDCD1,CD274,CCR7,AGER,SFTPD,BMP4,IL6R,IL12A,THY1,TESPA1,CD160,PRKAR1A,TNFSF13B,AIF1,IGF1,CD3E,RUNX3,RC3H1,ZAP70,IL1B,IL2RA,GPNMB,MALT1,ERBB2,DPP4,KLRK1,FGL1,HAVCR2,CCDC88B,SHH,ADAM8,ITGB2,DOCK8,NR4A3,PTPRC,IFNG,ZC3H12A,RASGRP1,IL1RL2,MAP3K8,IL23A,KLF4,IL6ST,CEBPB,GATA3,TNF,LRRC32,CXCL12,VNN1,ELANE,RARA,TNFSF…
KEGG	Term	Enrichment	Genes in Term	Target Genes in Term	Gene Symbols
ko04060	Cytokine-cytokine receptor interaction	8.13268e-08	270	83	IL3,IL2RA,CCL18,EPOR,TNF,TNFSF13,IL5,TNFRSF1B,LEPR,IL1R2,IL12A,IL10,CCL25,TNFRSF4,IL17RC,CSF1R,IL23A,TNFSF14,IFNG,PRLR,IL17D,IFNLR1,IL18,IL6R,MET,LTA,VEGFA,IL22,IL21R,CCL5,TNFSF4,CSF3R,IL1A,CSF2,CCL1,FLT3,IL5RA,IL22RA2,CSF2RB,TGFBR2,IFNGR1,TNFSF10,CXCL12,IL2,CCL20,IL26,CCR2,IL1B,IL17RA,CXCR5,CXCR4,XCL2,TNFRSF10B,FASLG,CXCR6,CCR5,OSM,TNFSF15,IFNGR2,TNFRSF6B,IL6ST,TNFRSF9,IL4,IL2RB,IL7R,IL17A,CX3CR…
ko04640	Hematopoietic cell lineage	1.06053e-07	96	39	CSF1R,HLA-DOB,DNTT,GP5,CD22,IL6R,CD44,CD34,EPOR,IL3,IL2RA,FCGR1A,IL5,ITGA2,TNF,IL1R2,IL1B,CD1B,HLA-DMA,MS4A1,ITGA5,IL5RA,FCER2,CD2,ITGA1,IL4,IL7R,CD37,CD3E,CD59,KITLG,CSF3R,GP9,IL4R,ITGA6,HLA-DMB,FLT3,IL1A,CSF2
hsa05321	Inflammatory bowel disease (IBD)	1.09794e-07	65	30	IL4R,HLA-DMB,IL1A,HLA-DMA,MAF,IL12A,IL10,IL1B,TGFB1,IL17A,IL21R,IL5,IL22,TNF,SMAD2,IL2,IL4,STAT3,RORC,TGFB2,IFNGR1,IL18RAP,IL18,IFNG,NOD2,IFNGR2,IL23A,TBX21,HLA-DOB,GATA3
hsa05202	Transcriptional misregulation in cancer	2.67121e-06	179	57	HIST1H3E,CDKN2C,HOXA10,PAX3,LMO2,PLAU,PBX3,IGF1,CSF1R,ZBTB16,PAX5,ZBTB17,SP1,IL1R2,MEIS1,TLX3,MAF,GZMB,HOXA9,MMP9,MLLT3,IL3,SS18,ELANE,NR4A3,FCGR1A,ETV1,MPO,NFKBIZ,BCL2L1,CDKN1A,CCR7,CCNA1,MYC,H3F3A,HHEX,RUNX2,CEBPE,TGFBR2,GOLPH3,PPARG,DUSP6,HMGA2,CSF2,RARA,PER2,SPI1,FLT3,DOT1L,LYL1,CEBPB,BMI1,IL2RB,MET,ETV7,CCNT2,ASPSCR1
ko04659	Th17 cell differentiation	2.82196e-06	107	39	GATA3,TGFBR2,IFNGR1,MAPK11,STAT5A,NFATC2,RORC,IL2RB,IL4,PLCG1,IL21R,IL22,IL17A,CD3E,PPP3CB,TGFB1,HLA-DMB,IL4R,RARA,TYK2,IL23A,HLA-DOB,TBX21,IL6ST,IL17D,IFNGR2,IFNG,IRF4,IL6R,STAT3,LCK,JAK3,IL2RA,HIF1A,SMAD2,IL2,IL1B,ZAP70,HLA-DMA
ko04630	Jak-STAT signaling pathway	2.01339e-05	156	49	IL2RB,IL4,IL22,IL21R,AOX1,IL7R,CSF3R,AKT2,IL4R,CSF2,IL19,IL22RA2,MYC,PIM1,IL5RA,CSF2RB,IFNGR1,STAT5A,GFAP,CDKN1A,BCL2L1,EPOR,JAK3,IL2RA,IL3,IL5,IL2,LEPR,PIK3R2,PTPN2,PIK3CD,IL10,IL12A,CCND1,OSM,PIK3R3,TYK2,IL23A,STAM,IL6ST,PIAS2,IFNLR1,IL17D,IFNGR2,IFNG,PRLR,IL6R,STAT3,SOCS2
hsa05152	Tuberculosis	9.9765e-05	178	52	ITGAX,CALML5,ITGB2,CYP27B1,SRC,ATP6V1H,TGFB2,CASP3,MAPK11,IFNGR1,NOD2,CASP10,CLEC4E,TRAF6,CEBPB,RFXAP,HLA-DMB,CAMK2G,IL1A,CALM2,TLR1,AKT2,PPP3CB,CTSD,C3,TGFB1,IL23A,LSP1,HLA-DOB,TLR9,CALML4,TLR6,KSR1,IL18,IFNG,FCER1G,IFNGR2,FCGR1A,EEA1,VDR,TNF,PLA2R1,RAB7A,MALT1,CLEC7A,CTSS,HLA-DMA,IL10,IL12A,FCGR2A,IL1B,CD209
hsa05162	Measles	0.000149146	133	41	EIF2AK1,AKT2,IL1A,IL2RB,IL4,HSPA8,TNFAIP3,CDK6,CD3E,TRAF6,EIF3H,IFNGR1,STAT5A,EIF2AK4,IRF7,TAB2,CD209,IL1B,CSNK2A3,PIK3R2,DOK1,PIK3CD,IL12A,OAS3,CBLB,TNFSF10,JAK3,IL2RA,IL2,IFNGR2,IFNG,SLAMF1,RCHY1,STAT3,FYN,TNFRSF10B,CCND1,TYK2,PIK3R3,TLR9,FASLG
ko04658	Th1 and Th2 cell differentiation	0.000388634	92	30	IL5,CD3E,IL2,IL2RB,IL2RA,JAK3,IL4,PLCG1,ZAP70,HLA-DMB,IL4R,IL12A,HLA-DMA,RUNX3,MAF,PPP3CB,MAML1,TYK2,HLA-DOB,TBX21,JAG1,GATA3,NFATC2,DLL1,LCK,IFNGR1,STAT5A,MAPK11,IFNGR2,IFNG
hsa05144	Malaria	0.000407377	49	19	IFNG,IL18,TGFB2,VCAM1,SDC2,LRP1,ITGB2,TLR9,KLRK1,GYPC,TGFB1,THBS3,IL1B,THBS4,IL10,IL12A,ITGAL,TNF,MET
ko04650	Natural killer cell mediated cytotoxicity	0.000557888	132	39	NCR3,SHC1,TNFSF10,ITGAL,TNF,RAC2,GZMB,KIR3DL2,PIK3CD,ZAP70,PIK3R2,TNFRSF10B,FASLG,PIK3R3,RAET1G,IFNG,FCER1G,IFNGR2,LCK,FYN,PLCG1,LCP2,PPP3CB,ICAM2,TYROBP,KIR2DL4,CSF2,PRF1,CD244,ITGB2,SH2D1B,KLRD1,NRAS,KLRK1,SH3BP2,CASP3,IFNGR1,NFATC2,PRKCB
hsa05140	Leishmaniasis	0.00101849	72	24	IFNGR2,IFNG,IFNGR1,MAPK11,TGFB2,PRKCB,TAB2,ITGB2,HLA-DOB,TGFB1,C3,IL1B,FCGR2A,IL12A,IL10,IL1A,HLA-DMA,HLA-DMB,ITGB1,CYBA,IL4,TNF,TRAF6,FCGR1A
hsa05323	Rheumatoid arthritis	0.00113047	89	28	ANGPT1,ITGB2,ATP6V1E1,HLA-DOB,IL23A,IFNG,ATP6V1G1,ATP6V0E2,IL18,ATP6V1H,TGFB2,ITGAL,CXCL12,TNF,VEGFA,IL17A,TNFSF13,CTSK,CCL20,CCL5,TGFB1,IL1B,HLA-DMA,IL1A,ACP5,CSF2,TNFSF13B,HLA-DMB
hsa04660	T cell receptor signaling pathway	0.00119671	102	31	NRAS,RASGRP1,PIK3R3,IFNG,MAPK11,LCK,FYN,NFATC2,MALT1,MAP3K8,IL4,PLCG1,CBL,CBLB,ICOS,PTPRC,CD3E,TNF,IL2,IL5,PAK6,LCP2,PDCD1,PPP3CB,AKT2,ITK,CSF2,IL10,PIK3CD,ZAP70,PIK3R2
ko04380	Osteoclast differentiation	0.00139637	129	37	FCGR1A,CTSK,TNF,PIK3CD,PIK3R2,ACP5,FCGR2A,IL1B,PIK3R3,TYK2,CSF1R,FOSB,OSCAR,LCK,FYN,IFNG,IFNGR2,TRAF6,CYBA,SPI1,IL1A,MITF,PPP3CB,AKT2,TYROBP,BLNK,PPARG,LCP2,TGFB1,TGFBR2,GAB2,FHL2,TAB2,NFATC2,TGFB2,MAPK11,IFNGR1
ko05205	Proteoglycans in cancer	0.001678	203	53	FASLG,IGF1,PIK3R3,CCND1,PLAU,ERBB2,CD44,TIMP3,STAT3,ROCK2,PRKACG,ITGA2,SMAD2,TNF,HIF1A,HOXD10,CBLB,DCN,MMP9,PIK3CD,PIK3R2,PDCD4,PLAUR,WNT10B,WNT3,NANOG,CD63,SHH,MYC,NRAS,ITGA5,SRC,TGFB2,PPP1R12B,LUM,CDKN1A,SDC2,PRKCB,CASP3,MAPK11,MET,FLNB,CAV3,VEGFA,PLCG1,CBL,CAMK2G,WNT8A,FZD3,ITGB1,TGFB1,AKT2,ESR1
hsa05143	African trypanosomiasis	0.00379286	34	13	IDO2,TNF,TLR9,FASLG,PLCB3,IFNG,IL18,IL1B,IL10,IL12A,VCAM1,PRKCB,PLCB4
ko05142	Chagas disease (American trypanosomiasis)	0.00502807	102	29	GNA15,TRAF6,CD3E,TNF,IL2,SMAD2,AKT2,IL1B,TGFB1,PLCB3,CCL5,C3,PIK3CD,PLCB4,PIK3R2,IL10,IL12A,TLR6,GNAI2,TGFBR2,PIK3R3,FASLG,TLR9,MAPK11,IFNGR1,IFNG,CALR,IFNGR2,TGFB2
ko05133	Pertussis	0.00519226	76	23	NLRP3,ITGB1,IL1A,IL12A,CALM2,IL10,IL1B,C3,TRAF6,TNF,IRF8,LY96,CASP3,MAPK11,GNAI2,IL23A,C4BPB,C4BPA,ITGA5,CFL2,ITGB2,CALML5,CALML4
hsa04940	Type I diabetes mellitus	0.00535078	43	15	TNF,HLA-DOB,LTA,IL2,FASLG,CPE,IL12A,IL1A,HLA-DMA,GZMB,HLA-DMB,PRF1,ICA1,IFNG,IL1B
ko04672	Intestinal immune network for IgA production	0.00536058	47	16	IL4,IL5,TNFSF13,AICDA,IL2,CXCL12,ICOS,TGFB1,HLA-DMB,CXCR4,TNFSF13B,CCL25,IL10,HLA-DMA,CCL28,HLA-DOB
hsa05146	Amoebiasis	0.00572992	94	27	PIK3CD,PLCB4,PIK3R2,IL12A,IL10,CSF2,IL1R2,IL1B,PLCB3,TGFB1,GNA15,TNF,RAB7A,LAMA2,SERPINB9,PRKCB,TGFB2,SERPINB6,CASP3,PRKACG,IFNG,SERPINB10,PIK3R3,CTSG,SERPINB13,ITGB2,LAMB3
ko04933	AGE-RAGE signaling pathway in diabetic complications	0.00625196	99	28	TNF,SMAD2,AGER,PRKCD,VEGFA,PLCG1,IL1A,PLCB4,PIK3R2,DIAPH1,PIK3CD,PLCB3,TGFB1,IL1B,AKT2,PIK3R3,TGFBR2,PIM1,CCND1,NRAS,F3,TGFB2,VCAM1,PRKCB,STAT3,CASP3,STAT5A,MAPK11
hsa05340	Primary immunodeficiency	0.00667248	36	13	JAK3,CD79A,AICDA,PTPRC,IL7R,ICOS,CD3E,BLNK,RAG2,RFXAP,ZAP70,LCK,TAP1
hsa04066	HIF-1 signaling pathway	0.00837867	101	28	PIK3CD,PIK3R2,PFKFB3,CAMK2G,EIF4E1B,HMOX1,AKT2,ENO1,VEGFA,SLC2A1,HIF1A,PLCG1,STAT3,IL6R,PRKCB,CDKN1A,ERBB2,ANGPT2,IFNGR1,IFNG,IFNGR2,NPPA,HK3,PIK3R3,IGF1,HKDC1,ANGPT1,ALDOA
ko05330	Allograft rejection	0.00865016	37	13	IFNG,PRF1,HLA-DMB,HLA-DMA,GZMB,IL10,IL12A,IL4,IL5,FASLG,TNF,IL2,HLA-DOB
ko04664	Fc epsilon RI signaling pathway	0.0103628	67	20	IL4,PLCG1,IL3,IL5,PLA2G4D,TNF,RAC2,AKT2,LCP2,ALOX5AP,PIK3CD,PIK3R2,CSF2,NRAS,GAB2,PIK3R3,ALOX5,MAPK11,FCER1G,FYN
hsa04062	Chemokine signaling pathway	0.0103988	182	45	CXCR4,PIK3CD,PIK3R2,CXCR5,CCL25,GRK4,CCR2,RAC2,CCL20,GNG7,CXCL12,CCL18,JAK3,GNG2,SHC1,ROCK2,STAT3,FGR,PRKACG,PIK3R3,CXCR6,CCR5,CCL1,PLCB4,ITK,AKT2,PLCB3,CCL5,PRKCD,CX3CR1,PREX1,ADCY4,PRKCB,SRC,CCR6,CCL4,GNG13,GNAI2,CCR1,ADCY2,CCL16,FOXO3,CCL28,NRAS,CCR7
ko00750	Vitamin B6 metabolism	0.0109695	6	4	AOX1,PSAT1,PHOSPHO2,PDXK
hsa04611	Platelet activation	0.013536	123	32	ROCK2,FYN,GP5,PRKACG,FCER1G,PIK3R3,RASGRP1,PIK3R5,TBXA2R,PIK3CD,PIK3R2,MYL12A,FCGR2A,PLA2G4D,ITGA2,SRC,ARHGAP35,MAPK11,F2R,GNAI2,ADCY2,PLCB4,P2RX1,ITGB1,P2RY12,AKT2,GP9,PLCB3,LCP2,APBB1IP,P2RY1,ADCY4
hsa01524	Platinum drug resistance	0.0135886	73	21	GSTP1,GSTO1,AKT2,PIK3R2,PIK3CD,GSTT1,GSTA4,TOP2B,MSH6,GSTM2,SLC31A1,CASP3,ATP7B,BCL2L1,ERBB2,CDKN1A,MGST1,GSTA1,FASLG,ERCC1,PIK3R3
hsa05418	Fluid shear stress and atherosclerosis	0.0139193	142	36	PIK3R3,CALML4,GSTA1,VCAM1,IFNG,TNF,GSTA4,MMP9,TXN,HMOX1,PIK3R2,MEF2A,PIK3CD,BMP4,IL1B,GSTP1,GSTO1,RAC2,IL1R2,NQO1,ARHGEF2,NFE2L2,CALML5,SRC,SDC2,MGST1,GSTM2,SUMO3,MAPK11,CAV3,VEGFA,GSTT1,CYBA,CALM2,IL1A,AKT2
ko04670	Leukocyte transendothelial migration	0.0140128	114	30	JAM3,CLDN7,RAC2,MMP9,MYL12A,ITK,PIK3R2,ITGB1,CXCR4,PIK3CD,PLCG1,CYBA,ITGAL,SIPA1,ARHGAP5,CLDN15,CXCL12,MAPK11,ARHGAP35,VCAM1,PRKCB,CLDN11,ROCK2,ITGB2,RHOH,RAPGEF3,PIK3R3,CLDN10,GNAI2,THY1
ko04145	Phagosome	0.0147265	152	38	CYBA,COLEC11,THBS4,TUBA4A,THBS3,C3,ITGB1,HLA-DMB,OLR1,ATP6V1E1,ITGA5,ITGB2,ATP6V1G1,MPO,FCAR,MARCO,ATP6V1H,RAB7A,PLA2R1,FCGR1A,EEA1,ITGA2,FCGR2A,CD209,CLEC7A,CTSS,HLA-DMA,TLR6,TUBB,HLA-DOB,MSR1,M6PR,CALR,ATP6V0E2,SFTPD,TUBA1B,TAP1,TUBA1C
hsa04750	Inflammatory mediator regulation of TRP channels	0.0168109	97	26	PLA2G6,PLCG1,ADCY4,PRKCD,PLA2G4D,PTGER2,IL1B,PLCB3,PLCB4,PIK3R2,NGF,PIK3CD,CALM2,PRKCH,CAMK2G,P2RY2,BDKRB1,CALML5,CALML4,PIK3R3,ADCY2,IGF1,MAPK11,PRKACG,PRKCB,SRC
hsa03450	Non-homologous end-joining	0.0171226	13	6	NHEJ1,POLM,DNTT,LIG4,PRKDC,XRCC5
hsa00340	Histidine metabolism	0.0174546	24	9	DDC,HAL,ALDH9A1,ALDH1A3,CNDP2,AOC1,ALDH2,ASPA,ALDH3B1
hsa00010	Glycolysis / Gluconeogenesis	0.0213122	67	19	ALDH3B1,ALDH2,GALM,FBP1,ACSS1,ENO1,GCK,PKM,PCK2,ADPGK,ALDH1A3,ACSS2,HK3,ALDOA,FBP2,ALDH9A1,HKDC1,G6PC3,PGK2
ko05332	Graft-versus-host disease	0.0214613	41	13	FASLG,IL2,TNF,HLA-DOB,KLRD1,PRF1,HLA-DMB,IL1A,GZMB,HLA-DMA,KIR3DL2,IL1B,IFNG
hsa05145	Toxoplasmosis	0.0217178	113	29	CCR5,PIK3R5,HLA-DOB,TYK2,GNAI2,TAB2,LAMB3,TGFB2,BCL2L1,STAT3,IFNGR2,IFNG,IFNGR1,ALOX5,MAPK11,CASP3,TNF,TRAF6,HSPA8,LY96,LAMA2,IL10,IL12A,HLA-DMA,HLA-DMB,ITGA6,ITGB1,TGFB1,AKT2
Differentiation-associated GAIN of methylation DMPs attenuated by T3 (< 5Kb to TSS)
Biological Process	Term	Enrichment	Genes in Term	Target Genes in Term	Gene Symbols
GO:0048522	positive regulation of cellular process	0.000235608	5358	30	RXRB,EPS15,CTR9,KCTD11,MUC1,ADCYAP1R1,IL1R1,IL23R,LAMTOR5,PCOLCE2,CASQ2,CALCOCO1,BOK,EPB41L4B,ARL2BP,CBLL1,PSMD1,RNF217,GRIN1,ZBTB38,SLC9A3R1,EPHB2,FAP,TBX15,NEUROD4,ACER2,CBFA2T2,NRG4,ILF2,TRIM44
GO:0019222	regulation of metabolic process	0.000272196	7152	36	GATAD1,ERI1,CTR9,SGSM3,ADCYAP1R1,LAMTOR5,IL23R,ZBTB34,PPP4R2,PCOLCE2,BOK,EPB41L4B,ARL2BP,RNF217,GRIN1,SLC9A3R1,RPL17,TRIM44,USP14,RXRB,EPS15,DBX1,MUC1,CALCOCO1,PSMD1,ZBTB38,EPHB2,FAP,PPM1D,TBX15,SERPINI2,ACER2,CBFA2T2,NEUROD4,ILF2,ZNF324
GO:0060255	regulation of macromolecule metabolic process	0.000365453	6638	34	CALCOCO1,DBX1,EPS15,RXRB,USP14,MUC1,ACER2,NEUROD4,CBFA2T2,SERPINI2,TBX15,ZNF324,ILF2,PSMD1,PPM1D,EPHB2,ZBTB38,PCOLCE2,PPP4R2,ZBTB34,ARL2BP,EPB41L4B,BOK,CTR9,ERI1,GATAD1,IL23R,LAMTOR5,SGSM3,TRIM44,RPL17,GRIN1,RNF217,SLC9A3R1
GO:0048518	positive regulation of biological process	0.000404364	6081	32	TBX15,NEUROD4,ACER2,CBFA2T2,NRG4,ILF2,CBLL1,PSMD1,ZBTB38,FAP,EPHB2,IL20RB,CALCOCO1,RXRB,EPS15,MUC1,TRIM44,RNF217,GRIN1,SLC9A3R1,CASQ2,PCOLCE2,BOK,EPB41L4B,ARL2BP,CTR9,KCTD11,ADCYAP1R1,SGSM3,IL1R1,LAMTOR5,IL23R
GO:0052547	regulation of peptidase activity	0.000507439	449	7	LAMTOR5,BOK,GRIN1,ACER2,PCOLCE2,USP14,SERPINI2
GO:0033629	negative regulation of cell adhesion mediated by integrin	0.000528886	11	2	ACER2,MUC1
GO:0072331	signal transduction by p53 class mediator	0.000576412	121	4	ACER2,PPM1D,MUC1,BOK
GO:0080090	regulation of primary metabolic process	0.000965656	6062	31	ILF2,ZNF324,TRIM44,NEUROD4,CBFA2T2,ACER2,TBX15,SERPINI2,PPM1D,ZBTB38,SLC9A3R1,EPHB2,GRIN1,RNF217,PSMD1,ARL2BP,BOK,PPP4R2,PCOLCE2,CALCOCO1,ZBTB34,LAMTOR5,IL23R,MUC1,SGSM3,ADCYAP1R1,CTR9,DBX1,GATAD1,USP14,RXRB
GO:1900119	positive regulation of execution phase of apoptosis	0.00100153	15	2	BOK,FAP
GO:0051171	regulation of nitrogen compound metabolic process	0.00137034	5887	30	LAMTOR5,IL23R,MUC1,SGSM3,CTR9,DBX1,GATAD1,USP14,RXRB,ARL2BP,BOK,PPP4R2,CALCOCO1,PCOLCE2,ZBTB34,PPM1D,ZBTB38,EPHB2,SLC9A3R1,GRIN1,RNF217,PSMD1,ILF2,ZNF324,TRIM44,CBFA2T2,ACER2,NEUROD4,TBX15,SERPINI2
GO:0002709	regulation of T cell mediated immunity	0.00140591	70	3	IL20RB,IL23R,IL1R1
GO:0050790	regulation of catalytic activity	0.00173156	2324	16	PSMD1,GRIN1,SLC9A3R1,EPHB2,FGD6,SERPINI2,ACER2,USP14,ADCYAP1R1,SGSM3,IL23R,LAMTOR5,PPP4R2,PCOLCE2,BOK,ARL2BP
GO:0031323	regulation of cellular metabolic process	0.00173288	6256	31	LAMTOR5,IL23R,ADCYAP1R1,MUC1,DBX1,EPS15,CTR9,RXRB,GATAD1,USP14,ARL2BP,BOK,PCOLCE2,CALCOCO1,PPP4R2,ZBTB34,PPM1D,SLC9A3R1,EPHB2,ZBTB38,GRIN1,RNF217,PSMD1,ZNF324,TRIM44,ILF2,CBFA2T2,ACER2,NEUROD4,SERPINI2,TBX15
GO:0002827	positive regulation of T-helper 1 type immune response	0.00179402	20	2	IL23R,IL1R1
GO:0030162	regulation of proteolysis	0.00186924	724	8	SERPINI2,PCOLCE2,ACER2,BOK,USP14,RNF217,GRIN1,LAMTOR5
GO:0032413	negative regulation of ion transmembrane transporter activity	0.00191936	78	3	CASQ2,EPHB2,SLC9A3R1
GO:0051336	regulation of hydrolase activity	0.00197358	1282	11	BOK,PCOLCE2,ACER2,PPP4R2,SERPINI2,FGD6,LAMTOR5,ADCYAP1R1,SGSM3,GRIN1,USP14
GO:0030330	DNA damage response, signal transduction by p53 class mediator	0.00199068	79	3	ACER2,PPM1D,MUC1
GO:0052548	regulation of endopeptidase activity	0.00208711	422	6	SERPINI2,USP14,GRIN1,ACER2,BOK,LAMTOR5
GO:0051246	regulation of protein metabolic process	0.00211271	2839	18	USP14,CTR9,SGSM3,MUC1,LAMTOR5,IL23R,PCOLCE2,PPP4R2,BOK,ARL2BP,RNF217,PSMD1,GRIN1,SLC9A3R1,EPHB2,SERPINI2,ACER2,TRIM44
GO:0032410	negative regulation of transporter activity	0.00279584	89	3	CASQ2,SLC9A3R1,EPHB2
GO:0009966	regulation of signal transduction	0.00292659	3168	19	GRIN1,PSMD1,FGD6,EPHB2,SLC9A3R1,CBFA2T2,NRG4,TRIM44,KCTD11,EPS15,IL23R,LAMTOR5,MUC1,SGSM3,IL1R1,ADCYAP1R1,CASQ2,ARL2BP,BOK
GO:1904063	negative regulation of cation transmembrane transport	0.00297757	91	3	CASQ2,SLC9A3R1,EPHB2
GO:0048169	regulation of long-term neuronal synaptic plasticity	0.00303168	26	2	GRIN1,EPHB2
GO:0002230	positive regulation of defense response to virus by host	0.00303168	26	2	TRIM44,IL23R
GO:0048583	regulation of response to stimulus	0.00323642	4227	23	IL23R,LAMTOR5,MUC1,ADCYAP1R1,SGSM3,IL1R1,KCTD11,EPS15,USP14,ARL2BP,BOK,PPP4R2,CASQ2,IL20RB,FGD6,FAP,EPHB2,SLC9A3R1,GRIN1,PSMD1,NRG4,TRIM44,CBFA2T2
GO:0002825	regulation of T-helper 1 type immune response	0.0032676	27	2	IL23R,IL1R1
GO:0010952	positive regulation of peptidase activity	0.00345909	197	4	PCOLCE2,ACER2,GRIN1,BOK
GO:0032649	regulation of interferon-gamma production	0.00399475	101	3	IL20RB,IL23R,IL1R1
GO:0023056	positive regulation of signaling	0.00408597	1837	13	NRG4,TRIM44,ARL2BP,BOK,IL23R,LAMTOR5,SLC9A3R1,ADCYAP1R1,EPHB2,IL1R1,EPS15,GRIN1,PSMD1
GO:0010522	regulation of calcium ion transport into cytosol	0.00410667	102	3	ADCYAP1R1,GRIN1,CASQ2
GO:0042770	signal transduction in response to DNA damage	0.00422049	103	3	MUC1,PPM1D,ACER2
GO:0034766	negative regulation of ion transmembrane transport	0.00422049	103	3	EPHB2,SLC9A3R1,CASQ2
GO:0045862	positive regulation of proteolysis	0.00536736	358	5	BOK,RNF217,GRIN1,ACER2,PCOLCE2
GO:0009967	positive regulation of signal transduction	0.00557574	1683	12	NRG4,ARL2BP,TRIM44,BOK,GRIN1,PSMD1,LAMTOR5,IL23R,SLC9A3R1,IL1R1,EPHB2,ADCYAP1R1
GO:0010604	positive regulation of macromolecule metabolic process	0.00558117	3352	19	ACER2,TBX15,ILF2,TRIM44,GRIN1,RNF217,ZBTB38,EPHB2,CALCOCO1,PCOLCE2,EPB41L4B,ARL2BP,BOK,EPS15,CTR9,RXRB,IL23R,MUC1,SGSM3
GO:0031032	actomyosin structure organization	0.00560015	114	3	CASQ2,EPB41L4B,NEBL
GO:0048585	negative regulation of response to stimulus	0.00573548	1689	12	PSMD1,USP14,EPS15,GRIN1,KCTD11,SLC9A3R1,EPHB2,MUC1,IL20RB,CBFA2T2,CASQ2,BOK
GO:2000310	regulation of NMDA receptor activity	0.00575923	36	2	EPHB2,GRIN1
GO:0009893	positive regulation of metabolic process	0.00585515	3624	20	TBX15,ACER2,ILF2,TRIM44,RNF217,GRIN1,ZBTB38,EPHB2,CALCOCO1,PCOLCE2,BOK,EPB41L4B,ARL2BP,RXRB,EPS15,CTR9,MUC1,SGSM3,ADCYAP1R1,IL23R
KEGG	Term	Enrichment	Genes in Term	Target Genes in Term	Gene Symbols
hsa04659	Th17 cell differentiation	0.00522472	107	3	RXRB,IL23R,IL1R1
ko04659	Th17 cell differentiation	0.00522472	107	3	IL23R,RXRB,IL1R1
ko04713	Circadian entrainment	0.0405428	96	2	GRIN1,ADCYAP1R1
hsa04713	Circadian entrainment	0.0405428	96	2	GRIN1,ADCYAP1R1
Differentiation-associated LOSS of methylation DMPs attenuated by T3 (< 5Kb to TSS)
Biological Process	Term	Enrichment	Genes in Term	Target Genes in Term	Gene Symbols
GO:0072578	neurotransmitter-gated ion channel clustering	0.000588161	8	2	GPHN,SHANK3
GO:0021587	cerebellum morphogenesis	0.000673467	37	3	LRP6,ABL1,GRID2
GO:0008300	isoprenoid catabolic process	0.000753922	9	2	BCO2,AKR1C3
GO:0021575	hindbrain morphogenesis	0.000911664	41	3	LRP6,ABL1,GRID2
GO:0042574	retinal metabolic process	0.00187715	14	2	BCO2,AKR1C3
GO:1900452	regulation of long-term synaptic depression	0.00187715	14	2	GRID2,SHANK3
GO:1904861	excitatory synapse assembly	0.00187715	14	2	SHANK3,GRID2
GO:0046503	glycerolipid catabolic process	0.00192464	53	3	DAGLA,GPCPD1,ABHD2
GO:0022414	reproductive process	0.0019576	1407	15	HIST1H1A,COL9A3,UBE2J1,RNF17,TUBG2,ABHD2,IGFBP2,AKR1C3,SPATA22,RBPJ,LRP6,ANGPT2,STC1,PAX5,PRKAG1
GO:0000003	reproduction	0.00199883	1410	15	AKR1C3,ABHD2,IGFBP2,TUBG2,RNF17,UBE2J1,COL9A3,HIST1H1A,PAX5,PRKAG1,LRP6,ANGPT2,STC1,SPATA22,RBPJ
GO:0044242	cellular lipid catabolic process	0.00202132	192	5	AKR1C3,BCO2,DAGLA,GPCPD1,ABHD2
GO:0006633	fatty acid biosynthetic process	0.00216909	117	4	AKR1C3,PRKAG1,ABHD2,HSD17B8
GO:0032787	monocarboxylic acid metabolic process	0.00274427	516	8	PRKAG1,PGM1,ABHD2,BCO2,DAGLA,AKR1C3,THEM4,HSD17B8
GO:0006631	fatty acid metabolic process	0.00323382	310	6	DAGLA,PRKAG1,ABHD2,THEM4,AKR1C3,HSD17B8
GO:0003006	developmental process involved in reproduction	0.00339561	656	9	STC1,LRP6,ANGPT2,RBPJ,ABHD2,RNF17,AKR1C3,COL9A3,UBE2J1
GO:0034614	cellular response to reactive oxygen species	0.00353966	134	4	ECT2,PTPRK,AKR1C3,ABL1
GO:0045109	intermediate filament organization	0.00507912	23	2	TCHH,NEFM
GO:0034599	cellular response to oxidative stress	0.00524437	240	5	MSRB3,ABL1,ECT2,AKR1C3,PTPRK
GO:0048869	cellular developmental process	0.00527607	3769	28	STC1,PAX5,CLEC1B,ECT2,ZIC5,UBE2J1,ABHD2,SCRT1,DAGLA,FRY,HOXC8,S100A6,LRP6,ANGPT2,RBPJ,TEAD2,ABL1,GRID2,PTPRK,KRT10,TCHH,ZSWIM5,SHANK3,VHL,RNF17,SLITRK3,AKR1C3,PDE4D
GO:0000902	cell morphogenesis	0.0054737	706	9	FRY,SLITRK3,VHL,SHANK3,ECT2,CLEC1B,ABL1,STC1,S100A6
GO:0045446	endothelial cell differentiation	0.00660605	82	3	PDE4D,RBPJ,STC1
GO:0030154	cell differentiation	0.00736359	3675	27	CLEC1B,ECT2,PAX5,STC1,FRY,SCRT1,ABHD2,DAGLA,UBE2J1,ZIC5,PTPRK,ABL1,GRID2,S100A6,LRP6,ANGPT2,RBPJ,TEAD2,HOXC8,AKR1C3,PDE4D,SLITRK3,RNF17,SHANK3,KRT10,TCHH,ZSWIM5
GO:0001941	postsynaptic membrane organization	0.00800488	29	2	GPHN,SHANK3
GO:0060536	cartilage morphogenesis	0.00800488	29	2	STC1,LRP6
GO:0001843	neural tube closure	0.00827667	89	3	TEAD2,LRP6,ABL1
GO:0060606	tube closure	0.00853373	90	3	ABL1,LRP6,TEAD2
GO:0032743	positive regulation of interleukin-2 production	0.00855093	30	2	PDE4D,ABL1
GO:0032970	regulation of actin filament-based process	0.00943849	388	6	PDE4D,ECT2,ABL1,SHANK3,STC1,BST1
GO:0007399	nervous system development	0.00957752	2329	19	HAPLN1,ZIC5,FRY,DAGLA,SCRT1,ECT2,PAX5,SHANK3,ZSWIM5,SLITRK3,RBPJ,TEAD2,LRP6,S100A6,MAL2,HOXC8,PTPRK,ABL1,GRID2
GO:0003158	endothelium development	0.0101745	96	3	PDE4D,RBPJ,STC1
GO:0014020	primary neural tube formation	0.0101745	96	3	ABL1,LRP6,TEAD2
GO:0048699	generation of neurons	0.0102941	1524	14	PTPRK,ECT2,ABL1,GRID2,LRP6,S100A6,RBPJ,HOXC8,FRY,SCRT1,DAGLA,SLITRK3,SHANK3,ZSWIM5
GO:0072330	monocarboxylic acid biosynthetic process	0.0105044	183	4	HSD17B8,PRKAG1,ABHD2,AKR1C3
GO:0071868	cellular response to monoamine stimulus	0.0108961	34	2	ABL1,PDE4D
GO:0071870	cellular response to catecholamine stimulus	0.0108961	34	2	PDE4D,ABL1
GO:0021549	cerebellum development	0.0113632	100	3	LRP6,ABL1,GRID2
GO:0071396	cellular response to lipid	0.0113634	527	7	TEAD2,LRP6,STC1,ABL1,ABHD2,PDE4D,AKR1C3
GO:0046464	acylglycerol catabolic process	0.0115219	35	2	ABHD2,DAGLA
GO:0046461	neutral lipid catabolic process	0.0115219	35	2	DAGLA,ABHD2
GO:0016042	lipid catabolic process	0.0120125	294	5	AKR1C3,BCO2,DAGLA,GPCPD1,ABHD2
KEGG	Term	Enrichment	Genes in Term	Target Genes in Term	Gene Symbols
None	None	None	None	None	None

## Sheet: T3-specific Gene Ontology
Genes with T3-specific gain of methylation PROMOTER DMPs (T3 vs RPMI and T0, dB > 0.05, p-value < 0.05) (< 5Kb to TSS)
Biological Process	Term	Enrichment	Genes in Term	Target Genes in Term (minimum 2)	Gene Symbols
GO:0008210	estrogen metabolic process	2.61e-05	32	4	SULT1A1,HSD3B1,HSD17B12,UGT2B11
GO:0050865	regulation of cell activation	0.000781961	548	10	CD1D,CCL19,SNCA,NFKBIZ,LAX1,LMO4,FCRL3,TNFAIP8L2,FGG,SPINK5
GO:1900004	negative regulation of serine-type endopeptidase activity	0.00102422	9	2	SPINK2,SPINK5
GO:1902572	negative regulation of serine-type peptidase activity	0.00102422	9	2	SPINK5,SPINK2
GO:0018958	phenol-containing compound metabolic process	0.00108045	83	4	SNCA,CYP2E1,TPO,SULT1A1
GO:0006954	inflammatory response	0.00137811	490	9	NFKBIZ,CXCR6,SNCA,CCL19,OLR1,IL17F,ODAM,SERPINC1,PTGDR
GO:0001843	neural tube closure	0.00140047	89	4	LMO4,RARG,FZD2,TWIST1
GO:0060606	tube closure	0.00145957	90	4	FZD2,RARG,TWIST1,LMO4
GO:1902571	regulation of serine-type peptidase activity	0.00155374	11	2	SPINK2,SPINK5
GO:1900003	regulation of serine-type endopeptidase activity	0.00155374	11	2	SPINK2,SPINK5
GO:0048488	synaptic vesicle endocytosis	0.00174797	44	3	STON2,SNAP91,SNCA
GO:0140238	presynaptic endocytosis	0.00174797	44	3	STON2,SNAP91,SNCA
GO:0014020	primary neural tube formation	0.00185118	96	4	LMO4,RARG,FZD2,TWIST1
GO:0060291	long-term synaptic potentiation	0.00211508	47	3	ITPR3,SHANK2,SNCA
GO:0006703	estrogen biosynthetic process	0.00218795	13	2	HSD3B1,HSD17B12
GO:0001841	neural tube formation	0.00247925	104	4	FZD2,RARG,TWIST1,LMO4
GO:0006952	defense response	0.00253096	1230	15	TNFAIP8L2,SERPINC1,PTGDR,ODAM,DEFB121,SNCA,CXCR6,NFKBIZ,TAP1,IL17F,MASP1,OLR1,CD1D,CCL19,IPO7
GO:0036465	synaptic vesicle recycling	0.00282686	52	3	STON2,SNCA,SNAP91
GO:0035067	negative regulation of histone acetylation	0.00292457	15	2	SNCA,TWIST1
GO:0046128	purine ribonucleoside metabolic process	0.00404608	59	3	PTGDR,AK3,PRTFDC1
GO:0034754	cellular hormone metabolic process	0.00414714	120	4	SULT1A1,HSD3B1,UGT2B11,HSD17B12
GO:2000757	negative regulation of peptidyl-lysine acetylation	0.0042166	18	2	TWIST1,SNCA
GO:0007204	positive regulation of cytosolic calcium ion concentration	0.00422045	280	6	CCL19,MCHR1,ITPR3,CXCR6,PTGDR,SNCA
GO:0001838	embryonic epithelial tube formation	0.00439803	122	4	TWIST1,FZD2,RARG,LMO4
GO:0042446	hormone biosynthetic process	0.00444449	61	3	HSD3B1,TPO,HSD17B12
GO:0042278	purine nucleoside metabolic process	0.00465229	62	3	AK3,PRTFDC1,PTGDR
GO:0042445	hormone metabolic process	0.0046899	200	5	HSD17B12,UGT2B11,SULT1A1,HSD3B1,TPO
GO:0010310	regulation of hydrogen peroxide metabolic process	0.00469607	19	2	MPV17L,SNCA
GO:0070555	response to interleukin-1	0.00499242	203	5	CCL19,TRIM63,FGG,PSMD14,SNCA
GO:0072175	epithelial tube formation	0.00550395	130	4	LMO4,RARG,FZD2,TWIST1
GO:0030100	regulation of endocytosis	0.00552706	208	5	SNAP91,SNCA,STON2,DGKQ,CCL19
GO:0019883	antigen processing and presentation of endogenous antigen	0.00572658	21	2	TAP1,CD1D
GO:0002694	regulation of leukocyte activation	0.00619103	505	8	SNCA,NFKBIZ,CD1D,CCL19,TNFAIP8L2,SPINK5,LAX1,FCRL3
GO:1901984	negative regulation of protein acetylation	0.00627707	22	2	TWIST1,SNCA
GO:0045624	positive regulation of T-helper cell differentiation	0.00627707	22	2	CCL19,NFKBIZ
GO:0042737	drug catabolic process	0.00678204	138	4	SULT1A1,TPO,GLDC,CYP2E1
GO:0050863	regulation of T cell activation	0.00729408	314	6	LAX1,CD1D,CCL19,TNFAIP8L2,NFKBIZ,SPINK5
GO:0009119	ribonucleoside metabolic process	0.00732979	73	3	PTGDR,PRTFDC1,AK3
GO:1903421	regulation of synaptic vesicle recycling	0.00744724	24	2	SNCA,DGKQ
GO:0051249	regulation of lymphocyte activation	0.00752761	416	7	SPINK5,NFKBIZ,TNFAIP8L2,CD1D,CCL19,FCRL3,LAX1
KEGG	Term	Enrichment	Genes in Term	Target Genes in Term (minimum 2)	Gene Symbols
hsa00140	Steroid hormone biosynthesis	0.000490788	58	4	UGT2B11,CYP2E1,HSD3B1,HSD17B12
ko04918	Thyroid hormone synthesis	0.0116993	74	3	ITPR3,TPO,GPX5
hsa04610	Complement and coagulation cascades	0.0139582	79	3	SERPINC1,MASP1,FGG
ko05204	Chemical carcinogenesis	0.0154246	82	3	SULT1A1,CYP2E1,UGT2B11
ko04925	Aldosterone synthesis and secretion	0.0154246	82	3	HSD3B1,ITPR3,CALML3
hsa05010	Alzheimer's disease	0.0209261	165	4	SNCA,CDK5R1,ITPR3,CALML3
ko05340	Primary immunodeficiency	0.0221419	36	2	CD3D,TAP1
hsa04070	Phosphatidylinositol signaling system	0.0240274	97	3	CALML3,ITPR3,DGKQ
ko04270	Vascular smooth muscle contraction	0.0422137	121	3	ITPR3,CALML3,ACTG2
ko05150	Staphylococcus aureus infection	0.0483437	55	2	MASP1,FGG
Genes with T3-specific gain of methylation DMPs (T3 vs RPMI and T0, dB > 0.05, p-value < 0.05) (any distance to TSS)
Biological Process	Term	Enrichment	Genes in Term	Target Genes in Term (minimum 2)	Gene Symbols
GO:0032502	developmental process	3.51679e-09	5697	194	LMO4,AMBRA1,TPO,IGSF21,SOX6,SERPINC1,BEND6,DLX6,UHMK1,CLN8,NNMT,CSDE1,GABRB2,CALM1,PRDM1,SYNCRIP,CCR7,MALL,RHOB,BLNK,ZMIZ1,EPO,ZNF536,NKX2-5,FRMD6,RAPGEF1,NGF,PDE3A,MAF,MIXL1,RTL1,FBXO31,EFCAB9,KLF5,PTPRK,PLPPR5,NAV2,SHROOM3,TWIST1,HMGA2,PCDH1,IRX3,ZFHX3,MSC,AFF3,DAD1,SYT4,KIAA1217,STON2,OPRM1,IL21,PIAS1,IL17F,KALRN,PRNP,NSMCE2,HSD3B1,RAB3GAP1,POU3F3,EGFR,DNAJB6,KRTAP21-2,BAAT,PRMT7,FAM83D,ARID1B…
GO:0048856	anatomical structure development	6.42671e-09	5354	184	TSHB,CHRM2,SPINK5,ADAMTS9,PIK3CB,EFNB2,MAEL,MAP3K13,PREX1,GCNT2,SMAD1,CASQ2,ACTG2,FZD2,RAP1A,L3MBTL1,COL3A1,XKR4,PPP1R17,FOXL1,FGG,GRB7,EPHA7,SEMA6A,DSCAML1,MAP4,LRIG1,FGF5,ODAM,CDNF,ZFP57,KRT6B,TM4SF4,HOMER1,VSTM2L,CFTR,AZI2,LDB2,BCL6,CCL19,BMP10,NFIB,SPAG6,MMP16,PRDM14,CDK5R1,WNK1,POU3F1,SPINK2,COLEC10,UNC5C,TNFRSF11B,RHOJ,LYVE1,APPL2,ASPH,STK3,PTPRC,SDCCAG8,EN1,CXCL12,LRP12,OSTM1,ADAMTS2,CD1D,…
GO:0022008	neurogenesis	9.78352e-09	1623	76	DMRTA2,CCL2,PLK2,VSX1,NRXN1,TGFB2,PTPRD,ARNTL,GJA1,PTPRF,BMP4,TRAPPC9,SHANK2,SHH,BTBD3,PTPN9,APPL2,KALRN,OPRM1,EN1,SDCCAG8,EGFR,CXCL12,LRP12,TIAM1,TP73,ARID1B,PPP3CB,INHBA,HEY2,BCL11B,ROBO1,ZNF521,ZNF365,FGF5,CDNF,VSTM2L,FBXO31,BCL6,PTPRK,NFIB,CDK5R1,WNK1,POU3F1,NAV2,TWIST1,PLPPR5,ZFHX3,IRX3,SYT4,UNC5C,BEND6,SOX6,LMO4,PRDM1,SPINK5,GABRB2,UHMK1,CLN8,PIK3CB,EFNB2,MAP3K13,PREX1,ZNF536,EPO,RAP1A,FZD2…
GO:0032501	multicellular organismal process	2.1741e-08	6841	220	CCL2,DMRTA2,RAX2,NPS,RARG,EQTN,ZNF423,M1AP,OR8B2,CD3D,ARNTL,TRIM27,OXCT1,GREM1,PTPRF,BICC1,PKP2,TRAPPC9,LHFPL2,NRIP1,SCNN1B,LNPEP,NOX3,CR2,GABRG2,CRABP1,RHOJ,SNCA,ASPH,APPL2,PTPRC,STK3,SLC2A5,JAKMIP1,EN1,SDCCAG8,CXCL12,ADAMTS2,OSTM1,LRP12,CD1D,CIR1,BCL11B,EHF,ROBO1,CEBPD,NPM2,ZFP57,FGF5,CDNF,ODAM,VSTM2L,HOMER1,KRT6B,AZI2,CFTR,LDB2,BCL6,NFIB,BMP10,CCL19,SPAG6,PRDM14,CDK5R1,MMP16,WNK1,SPINK2,POU3F1…
GO:0030154	cell differentiation	2.73743e-08	3675	136	LMO4,AMBRA1,SOX6,BEND6,DLX6,CLN8,UHMK1,GABRB2,PRDM1,SYNCRIP,CCR7,RHOB,BLNK,ZMIZ1,EPO,ZNF536,NKX2-5,FRMD6,RAPGEF1,NGF,PDE3A,MAF,MIXL1,FBXO31,EFCAB9,KLF5,PTPRK,PLPPR5,SHROOM3,NAV2,TWIST1,HMGA2,ZFHX3,IRX3,SYT4,STON2,PIAS1,IL21,OPRM1,KALRN,POU3F3,EGFR,DNAJB6,KRTAP21-2,PRMT7,FAM83D,ARID1B,TP73,TIAM1,MATN1,ZNF521,HEY2,INHBA,PPP3CB,SGCZ,ZNF365,PLK2,VSX1,ETV3,NRXN1,PTPRD,TGFB2,NFAM1,BCL2L1,NPNT,ANGPT1,BM…
GO:0045597	positive regulation of cell differentiation	3.74832e-08	992	53	NFKBIZ,SHH,IRX3,SHANK2,SYT4,ADAMTS20,OLFM4,ARNTL,NPNT,PLPPR5,TWIST1,BMP4,GREM1,KLF5,PTPRD,TGFB2,CCL19,BMP10,BCL6,DMRTA2,FBXO31,ROBO1,RAPGEF1,NGF,INHBA,PDE3A,SEMA6A,ZNF365,CEBPD,FGG,ZMIZ1,EPO,SMAD1,CXCL12,NKX2-5,RAP1A,TIAM1,TP73,PREX1,GCNT2,MAP3K13,HTR2A,EFNB2,SOX6,BEND6,PTPRC,OPRM1,PIAS1,STK3,TNFSF4,KALRN,SCIN,ADAMTS9
GO:0048699	generation of neurons	4.04726e-08	1524	71	PTPN9,BTBD3,SHH,SHANK2,TRAPPC9,BMP4,GJA1,PTPRF,ARNTL,PTPRD,TGFB2,NRXN1,DMRTA2,PLK2,VSX1,ZNF365,ROBO1,ZNF521,HEY2,BCL11B,INHBA,PPP3CB,ARID1B,TP73,TIAM1,LRP12,CXCL12,EGFR,SDCCAG8,EN1,OPRM1,KALRN,APPL2,UNC5C,SYT4,ZFHX3,IRX3,PLPPR5,TWIST1,WNK1,CDK5R1,NFIB,PTPRK,BCL6,VSTM2L,FBXO31,CDNF,SEMA6A,EPHA7,MAP4,DSCAML1,GRB7,RAPGEF1,NGF,NKX2-5,COL3A1,RAP1A,FZD2,EPO,ZNF536,PREX1,MAP3K13,EFNB2,PIK3CB,UHMK1,CLN8,…
GO:0048869	cellular developmental process	7.30448e-08	3769	137	SYT4,ZFHX3,IRX3,HMGA2,SHROOM3,TWIST1,NAV2,PLPPR5,PTPRK,KLF5,EFCAB9,FBXO31,MIXL1,MAF,PDE3A,NGF,RAPGEF1,NKX2-5,FRMD6,ZNF536,EPO,ZMIZ1,BLNK,RHOB,CCR7,SYNCRIP,PRDM1,GABRB2,UHMK1,CLN8,DLX6,BEND6,SOX6,AMBRA1,LMO4,PTPN9,SHANK2,SHH,BTBD3,DCLRE1C,GJA1,BMP4,ANGPT1,NPNT,BCL2L1,NFAM1,TGFB2,PTPRD,NRXN1,ETV3,VSX1,PLK2,ZNF365,SGCZ,PPP3CB,INHBA,HEY2,ZNF521,MATN1,TP73,TIAM1,ARID1B,FAM83D,PRMT7,KRTAP21-2,DNAJB6,EG…
GO:0048731	system development	9.02626e-08	4365	153	KIAA1217,SYT4,PCDH1,IRX3,ZFHX3,MSC,PLPPR5,NAV2,TWIST1,SHROOM3,HMGA2,PTPRK,KLF5,FBXO31,MIXL1,MAF,NGF,RAPGEF1,NKX2-5,BLNK,ZMIZ1,EPO,ZNF536,MALL,RHOB,CCR7,UHMK1,CLN8,NNMT,CSDE1,GABRB2,CALM1,PRDM1,AMBRA1,TPO,LMO4,IGSF21,SOX6,BEND6,SERPINC1,DLX6,PTPN9,DCLRE1C,BTBD3,DNAJC19,SHH,SHANK2,XDH,BMP4,ANGPT1,GJA1,NPNT,BCL2L1,PTPRD,TGFB2,NFAM1,NRXN1,GPCPD1,VSX1,PLK2,RING1,SGCZ,ZNF365,ZNF521,HEY2,MMP13,INHBA,PPP…
GO:0007399	nervous system development	9.63747e-08	2329	95	OPRM1,STK3,KALRN,APPL2,HSD3B1,RAB3GAP1,POU3F3,EGFR,SDCCAG8,EN1,LRP12,CXCL12,ARID1B,TP73,TIAM1,ZNF521,ROBO1,INHBA,HEY2,BCL11B,PPP3CB,ZNF365,RARG,CCL2,PLK2,DMRTA2,VSX1,NRXN1,PTPRD,ZNF423,TGFB2,OXCT1,ARNTL,TRAPPC9,BMP4,PTPRF,GJA1,BTBD3,SHH,SHANK2,GABRG2,PTPN9,LMO4,AMBRA1,CHRM2,IGSF21,SOX6,DLX6,BEND6,CLN8,UHMK1,GABRB2,CALM1,SPINK5,PRDM1,PIK3CB,PREX1,MAP3K13,MALL,EFNB2,EPO,ZNF536,SMAD1,COL3A1,NKX2-5,F…
GO:0007275	multicellular organism development	9.75765e-08	4967	169	NKX2-5,ZNF536,ZMIZ1,EPO,BLNK,MAF,RAPGEF1,NGF,CALM1,PRDM1,GABRB2,CSDE1,UHMK1,NNMT,CLN8,BEND6,SERPINC1,DLX6,SOX6,AMBRA1,LMO4,TPO,IGSF21,RHOB,MALL,CCR7,HMGA2,SHROOM3,NAV2,TWIST1,PLPPR5,SYT4,KIAA1217,DAD1,AFF3,MSC,IRX3,ZFHX3,PCDH1,FBXO31,RTL1,MIXL1,PTPRK,KLF5,MATN1,TP73,TIAM1,ARID1B,FAM83D,BAAT,KRTAP21-2,DNAJB6,PTGDR,ZNF365,SGCZ,RING1,PPP3CB,MMP13,HEY2,INHBA,ZNF521,KALRN,IL17F,OPRM1,STON2,EGFR,RAB3GA…
GO:0065008	regulation of biological quality	3.57355e-07	4051	142	C2CD4B,DCLRE1C,DGKB,SHANK2,SHH,TXNL1,BMP4,ANGPT1,XDH,DEPTOR,GJA1,PTPRD,MED13,AK3,BCL2L1,PLK2,NRXN1,PPP3CB,INHBA,HEY2,MKLN1,SGCZ,ZNF365,PTGDR,SULT1A1,BAAT,RPTOR,TP73,TIAM1,HSD3B1,POU3F3,RAB3GAP1,EGFR,SORCS3,KCNJ2,OPRM1,NSMCE2,PRNP,KALRN,SCIN,SCNN1G,IRX3,SYT4,NAV2,SHROOM3,ITPR3,PPP3R1,NELL2,CXCR6,MCHR1,APOM,DOCK8,PDE3A,NGF,PPP1R10,EPO,DECR1,HSD17B12,CCR7,RHOB,MALL,MUC6,KCNMB4,TPO,SERPINC1,SOX6,CLN8…
GO:0045595	regulation of cell differentiation	4.50621e-07	1878	79	BMP4,PKP2,XDH,PTPRF,GREM1,NPNT,ARNTL,ADAMTS20,PTPN9,NFKBIZ,SHANK2,SHH,RARG,DMRTA2,PLK2,PTPRD,NFAM1,TGFB2,TP73,TIAM1,CXCL12,ZNF365,CEBPD,ROBO1,HEY2,BCL11B,INHBA,PSMD14,STK3,OPRM1,PIAS1,PTPRC,APPL2,SCIN,KALRN,EGFR,TWIST1,PLPPR5,CDK5R1,OLFM4,SYT4,ZFHX3,IRX3,FBXO31,MIXL1,CCL19,BMP10,BCL6,KLF5,NKX2-5,COL3A1,L3MBTL1,RAP1A,SMAD1,ZNF536,EPO,ZMIZ1,EPHA7,SEMA6A,MAF,FGG,PDE3A,NGF,RAPGEF1,PPP1R12A,PRDM1,SPIN…
GO:0051094	positive regulation of developmental process	6.43114e-07	1418	64	SYT4,OLFM4,IRX3,HMGA2,PLPPR5,TWIST1,PRDM14,BCL6,BMP10,CCL19,KLF5,FBXO31,MIXL1,FGG,SEMA6A,NGF,RAPGEF1,PDE3A,RAP1A,NKX2-5,EPO,ZMIZ1,SMAD1,EFNB2,RHOB,PREX1,GCNT2,HTR2A,MAP3K13,TNFSF4,ADAMTS9,SOX6,BEND6,ADAMTS20,SHH,SHANK2,NFKBIZ,GJA1,GREM1,LRRN3,BMP4,ARNTL,NPNT,CBLN2,TGFB2,PTPRD,NRXN1,PLK2,DMRTA2,ZNF365,CEBPD,HEY2,INHBA,ROBO1,TIAM1,TP73,CXCL12,SCIN,KALRN,PTPRC,STK3,PIAS1,OPRM1,RHOJ
GO:0051239	regulation of multicellular organismal process	6.72469e-07	3262	119	NFIB,BMP10,CCL19,BCL6,NPLOC4,MIXL1,APOM,FBXO31,HOMER1,MTG1,ZFHX3,IRX3,TNFRSF11B,SYT4,CDK5R1,PRDM14,PLPPR5,ITPR3,TWIST1,HMGA2,WNK1,CCR7,LMO1,PREX1,GCNT2,MAP3K13,HTR2A,MAEL,RHOB,EFNB2,KCNMB4,CHRM2,FCRL3,SOX6,SERPINC1,BEND6,PPP1R12A,ADAMTS9,TNFSF4,SPINK5,CALM1,PRDM1,NGF,RAPGEF1,TRIM63,PDE3A,EPHA7,SEMA6A,FGG,MAF,CELF2,CASQ2,ZMIZ1,EPO,PLG,ZNF536,SMAD1,DECR1,PANX2,L3MBTL1,NKX2-5,COL3A1,RAP1A,FZD2,PTPRD…
GO:0030155	regulation of cell adhesion	7.28957e-07	692	39	BCL6,CCL19,TGFB2,CCL2,DOCK8,OLFM4,SHH,ZFHX3,NFKBIZ,C2CD4B,WNK1,ANGPT1,BMP4,NPNT,EFNB2,PREX1,GCNT2,PIK3CB,CCR7,SPINK5,PRNP,TNFSF4,IL21,PPP1R12A,PTPRC,LAX1,GTPBP4,FGG,SEMA6A,EPHA7,CD1D,HSD17B12,TNFAIP8L2,CXCL12,ZMIZ1,PLG,EPO,ABI3BP,CYTH1
GO:0048468	cell development	1.05958e-06	1628	70	CDNF,EFCAB9,HOMER1,VSTM2L,CFTR,KLF5,BCL6,PTPRK,CCL19,BMP10,NFIB,SPAG6,CDK5R1,PRDM14,WNK1,TWIST1,SHROOM3,POU3F1,SPINK2,UNC5C,SOX6,PRDM1,GABRB2,UHMK1,PIK3CB,EFNB2,EPO,CASQ2,FZD2,RAP1A,FRMD6,NKX2-5,PDE3A,RAPGEF1,NGF,GRB7,MAF,FGG,DSCAML1,SEMA6A,MAP4,EPHA7,VSX1,RARG,NRXN1,TGFB2,BCL2L1,GJA1,PTPRF,BMP4,SHANK2,SHH,BTBD3,IL21,PTPRC,EN1,EGFR,CXCL12,LRP12,MATN1,TIAM1,ARID1B,PPP3CB,HEY2,BCL11B,INHBA,ROBO1,ZN…
GO:1905451	positive regulation of Fc-gamma receptor signaling pathway involved in phagocytosis	1.60104e-06	5	4	RAP1A,APPL2,PTPRC,RAPGEF1
GO:0050793	regulation of developmental process	3.55771e-06	2696	100	ADAMTS20,PTPN9,SHANK2,SHH,NFKBIZ,LRRN3,PTPRF,GREM1,GJA1,BMP4,XDH,TMEM135,PKP2,NPNT,ARNTL,CBLN2,NFAM1,TGFB2,PTPRD,NRXN1,CCL2,DMRTA2,PLK2,RARG,ZNF365,CEBPD,INHBA,MKLN1,BCL11B,HEY2,ROBO1,MATN1,TIAM1,TP73,CXCL12,EGFR,APPL2,KALRN,SCIN,IL17F,PIAS1,STK3,PSMD14,OPRM1,PTPRC,RHOJ,SNCA,OLFM4,SYT4,TNFRSF11B,IRX3,ZFHX3,WNK1,HMGA2,TWIST1,SHROOM3,PLPPR5,PRDM14,CDK5R1,BCL6,BMP10,CCL19,NFIB,KLF5,FBXO31,MIXL1,MAF,…
GO:0051960	regulation of nervous system development	5.51023e-06	926	45	PTPRD,CBLN2,BCL6,DMRTA2,PLK2,RARG,NRXN1,FBXO31,SHANK2,ZFHX3,IRX3,SHH,PTPN9,SYT4,ARNTL,CDK5R1,LRRN3,PTPRF,BMP4,PLPPR5,EFNB2,MAP3K13,PREX1,BEND6,SNCA,APPL2,KALRN,OPRM1,NGF,HEY2,RAPGEF1,BCL11B,ROBO1,ZNF365,EPHA7,SEMA6A,ZNF536,CXCL12,EPO,TP73,RAP1A,TIAM1,FZD2,NKX2-5,COL3A1
GO:0051966	regulation of synaptic transmission, glutamatergic	6.2271e-06	70	10	GRM7,HTR2A,EGFR,GRM8,SHANK2,RAB3GAP1,NRXN1,HOMER1,CCL2,NPS
GO:0048513	animal organ development	7.33106e-06	3131	111	DNAJB6,ADAMTS2,KRTAP21-2,OSTM1,BAAT,CXCL12,FAM83D,TP73,CD1D,MATN1,ROBO1,BCL11B,INHBA,MMP13,HEY2,PPP3CB,RING1,SGCZ,CEBPD,ZNF365,RHOJ,STON2,PTPRC,STK3,IL17F,KALRN,HSD3B1,RAB3GAP1,POU3F3,EGFR,EN1,OXCT1,CD3D,NPNT,XDH,TRAPPC9,PKP2,BMP4,ANGPT1,BICC1,GJA1,GREM1,DCLRE1C,NRIP1,BTBD3,DNAJC19,SHH,SHANK2,NOX3,CR2,RARG,VSX1,DMRTA2,CCL2,GPCPD1,TGFB2,NFAM1,BCL2L1,BLNK,EPO,ZMIZ1,SMAD1,NKX2-5,COL3A1,L3MBTL1,RAP1A…
GO:1905449	regulation of Fc-gamma receptor signaling pathway involved in phagocytosis	1.07856e-05	7	4	APPL2,RAP1A,PTPRC,RAPGEF1
GO:0060369	positive regulation of Fc receptor mediated stimulatory signaling pathway	1.07856e-05	7	4	PTPRC,APPL2,RAP1A,RAPGEF1
GO:0030182	neuron differentiation	1.20373e-05	985	46	PTPRD,TGFB2,NFIB,PTPRK,DMRTA2,VSX1,CDNF,NRXN1,VSTM2L,BTBD3,SHANK2,SHH,UNC5C,CDK5R1,BMP4,TRAPPC9,GJA1,PTPRF,WNK1,PIK3CB,EGFR,EFNB2,EN1,LMO4,UHMK1,CLN8,PRDM1,SPINK5,GABRB2,ROBO1,ZNF521,PPP3CB,INHBA,NGF,BCL11B,SEMA6A,MAP4,DSCAML1,ZNF365,EPHA7,GRB7,LRP12,CXCL12,ARID1B,TIAM1,FZD2
GO:0042981	regulation of apoptotic process	1.25712e-05	1584	65	AMBRA1,TRAF5,CLN8,GABRB2,CCR7,PIK3CB,PREX1,ARHGEF4,RHOB,MAEL,PPP1R10,TNFAIP8L2,EPO,NKX2-5,PDE3A,NGF,MPV17L,EPHA7,FGG,DOCK8,VSTM2L,BMP10,CCL19,BCL6,TRIM39,CDK5R1,TWIST1,PPP3R1,HMGA2,UNC5C,OLFM4,DAD1,SNCA,PIAS1,STK3,PTPRC,PRNP,SCIN,KALRN,POU3F3,CRADD,EGFR,EN1,CPEB4,DNAJB6,CXCL12,TP73,TIAM1,ROBO1,BCL11B,HEY2,INHBA,RARG,PLK2,CCL2,TGFB2,BCL2L1,BMP4,ANGPT1,XDH,DEPTOR,GJA1,GREM1,SHH,ADAMTS20
GO:0048518	positive regulation of biological process	1.26593e-05	6081	188	TIAM1,TP73,ARID1B,RPTOR,FAM83D,ABI3BP,ZNF365,PPP3CB,INHBA,HEY2,RNF19A,PRNP,NSMCE2,KALRN,SCIN,IL21,IL17F,PIAS1,OPRM1,KCNJ2,CRADD,EGFR,POU3F3,RAB3GAP1,TAF1D,GJA1,ZBED2,ANGPT1,BMP4,XDH,DDB2,NPNT,CDC5L,PTPN9,SHANK2,SHH,MASP1,C2CD4B,CAMTA1,NRXN1,PLK2,IL17B,ZNF143,BCL2L1,MED13,NFAM1,TGFB2,PTPRD,MGAT3,PPIE,NKX2-5,DECR1,HSD17B12,PPP1R10,EPO,ZMIZ1,BLNK,MAF,PDE3A,CAMKK2,NGF,RAPGEF1,CALM1,SYNCRIP,PRDM1,PPP1…
GO:2000026	regulation of multicellular organismal development	1.37317e-05	2156	82	SPINK5,PRDM1,ADAMTS9,TNFSF4,PPP1R12A,BEND6,SOX6,FCRL3,EFNB2,RHOB,MAP3K13,PREX1,GCNT2,LMO1,RAP1A,FZD2,COL3A1,NKX2-5,L3MBTL1,SMAD1,ZNF536,EPO,ZMIZ1,MAF,SEMA6A,EPHA7,RAPGEF1,NGF,FBXO31,MIXL1,BCL6,BMP10,CCL19,NFIB,WNK1,HMGA2,TWIST1,PLPPR5,CDK5R1,SYT4,TNFRSF11B,IRX3,ZFHX3,APPL2,SCIN,KALRN,STK3,PSMD14,OPRM1,IL17F,PTPRC,RHOJ,SNCA,EGFR,MATN1,TP73,TIAM1,CXCL12,ZNF365,INHBA,BCL11B,HEY2,ROBO1,NRXN1,PLK2,DMR…
GO:0045785	positive regulation of cell adhesion	1.48772e-05	402	25	DOCK8,CCL2,TNFSF4,PTPRC,IL21,TGFB2,CCR7,EFNB2,BCL6,GCNT2,PREX1,CCL19,EPO,ZMIZ1,NPNT,CXCL12,ABI3BP,CD1D,HSD17B12,ANGPT1,SHH,ZFHX3,NFKBIZ,FGG,OLFM4
GO:0022407	regulation of cell-cell adhesion	1.68664e-05	405	25	LAX1,DOCK8,CCL2,GTPBP4,TNFSF4,PRNP,PTPRC,IL21,CCR7,EFNB2,BCL6,GCNT2,CCL19,ZMIZ1,PLG,EPO,CXCL12,TNFAIP8L2,WNK1,CD1D,BMP4,SHH,NFKBIZ,FGG,EPHA7
GO:0043067	regulation of programmed cell death	2.13767e-05	1611	65	BCL2L1,TGFB2,PLK2,CCL2,RARG,ADAMTS20,SHH,GREM1,DEPTOR,GJA1,XDH,ANGPT1,BMP4,CPEB4,EN1,CRADD,EGFR,POU3F3,KALRN,SCIN,PRNP,PTPRC,PIAS1,STK3,SNCA,HEY2,INHBA,BCL11B,ROBO1,TIAM1,TP73,CXCL12,DNAJB6,BCL6,BMP10,CCL19,VSTM2L,DOCK8,DAD1,OLFM4,UNC5C,HMGA2,PPP3R1,TWIST1,CDK5R1,TRIM39,MAEL,RHOB,PREX1,ARHGEF4,PIK3CB,CCR7,GABRB2,CLN8,AMBRA1,TRAF5,FGG,EPHA7,MPV17L,NGF,PDE3A,NKX2-5,EPO,TNFAIP8L2,PPP1R10
GO:0033674	positive regulation of kinase activity	2.2289e-05	572	31	SNCA,LMO4,AMBRA1,STK3,PTPRC,CALM1,PRNP,CCR7,MDFIC,TGFB2,PIK3CB,HTR2A,MAP3K13,CCL19,PRR5,EGFR,CDK5R1,EPO,BMP4,ANGPT1,RPTOR,GREM1,RAP1A,HMGA2,TIAM1,WNK1,TP73,ROBO1,DGKQ,RAPGEF1,NGF
GO:0045664	regulation of neuron differentiation	2.24473e-05	656	34	PLK2,FBXO31,PTPRD,BCL6,CDK5R1,BMP4,PLPPR5,PTPRF,SHANK2,ZFHX3,IRX3,SHH,PTPN9,SYT4,BEND6,KALRN,MAP3K13,PREX1,EFNB2,ZNF536,CXCL12,EPO,NKX2-5,TIAM1,TP73,RAP1A,ROBO1,RAPGEF1,BCL11B,NGF,HEY2,ZNF365,SEMA6A,EPHA7
GO:0050863	regulation of T cell activation	2.48477e-05	314	21	CCR7,LMO1,CCL19,BCL6,EFNB2,CCL2,DOCK8,LAX1,IL21,PTPRC,PRDM1,SPINK5,PRNP,TNFSF4,NFKBIZ,SHH,TNFAIP8L2,EPO,ZMIZ1,BMP4,CD1D
GO:0060284	regulation of cell development	2.61023e-05	955	44	EFNB2,PREX1,MAP3K13,KALRN,APPL2,PPP1R12A,OPRM1,BEND6,FGG,SEMA6A,EPHA7,ZNF365,RAPGEF1,BCL11B,HEY2,NGF,PDE3A,ROBO1,TIAM1,RAP1A,TP73,NKX2-5,COL3A1,EPO,ZNF536,CXCL12,BCL6,BMP10,PTPRD,FBXO31,DMRTA2,PLK2,SYT4,PTPN9,OLFM4,SHH,ZFHX3,IRX3,SHANK2,PTPRF,PLPPR5,BMP4,ARNTL,CDK5R1
GO:0051249	regulation of lymphocyte activation	2.63952e-05	416	25	PRDM1,SPINK5,PRNP,TNFSF4,IL21,PTPRC,CCL2,LAX1,DOCK8,FCRL3,BCL6,EFNB2,SAMSN1,CCL19,NFAM1,LMO1,CCR7,CD1D,BMP4,TNFAIP8L2,ZMIZ1,EPO,INHBA,SHH,NFKBIZ
GO:0065007	biological regulation	2.83869e-05	12526	338	CXCR6,TMEM132D,MCHR1,OR2M5,FANCL,FAM98B,KCNJ15,TBC1D9B,FBXO31,SCNN1G,IRX3,MSC,SYT4,VEPH1,MVB12B,HMGA2,SHROOM3,PLPPR5,CCR7,RHOB,DTNA,PRR5,SERPINC1,RIMBP2,LMO4,TPO,CASKIN1,SYNCRIP,UHMK1,CLN8,CAMKK2,RPL27A,NGF,MAF,PPP1R10,TNFAIP8L2,ZMIZ1,BLNK,CYTH1,PPIE,FRMD6,NKX2-5,HSD17B12,TGFB2,BCL2L1,MED13,VSX1,PDC,ZNF143,CAMTA1,NRXN1,ETV3,DNAJC19,C2CD4B,NPNT,INPP5A,TXNL1,GJA1,ZBED2,DEPTOR,ANGPT1,BMP4,DDB2,MBNL2…
GO:0010720	positive regulation of cell development	2.96997e-05	553	30	OPRM1,FBXO31,KALRN,DMRTA2,BEND6,MAP3K13,BMP10,PREX1,BCL6,PTPRD,BMP4,NKX2-5,PLPPR5,TP73,RAP1A,TIAM1,CXCL12,EPO,SEMA6A,ZNF365,FGG,OLFM4,SYT4,ROBO1,SHANK2,PDE3A,NGF,SHH,IRX3,RAPGEF1
GO:0051240	positive regulation of multicellular organismal process	3.21915e-05	1799	70	CXCL12,TP73,TIAM1,HEY2,INHBA,ROBO1,CEBPD,ZNF365,RHOJ,KALRN,SCIN,APPL2,PTPRC,IL21,OPRM1,IL17F,EGFR,ARNTL,NPNT,GREM1,LRRN3,GJA1,ANGPT1,BMP4,KSR2,SHH,SHANK2,FABP5,NFKBIZ,IL17B,DMRTA2,PLK2,NPS,NRXN1,TGFB2,NFAM1,PTPRD,CBLN2,PLG,EPO,ZMIZ1,SMAD1,RAP1A,NKX2-5,DECR1,PANX2,RAPGEF1,NGF,PDE3A,FGG,SEMA6A,SOX6,BEND6,TNFSF4,CCR7,RHOB,EFNB2,GCNT2,HTR2A,MAP3K13,PRDM14,HMGA2,PLPPR5,TWIST1,IRX3,SYT4,FBXO31,BCL6,BMP…
GO:0050794	regulation of cellular process	3.23215e-05	10791	299	EN1,SDCCAG8,SNAP91,SNCA,PTPRC,STK3,EHF,NPM2,AEBP2,CXCL12,CD1D,PKIG,NPS,RARG,UBE2E2,CCL2,EIF4G2,FABP5,RGS7,NFKBIZ,RPRD1B,CRABP1,CD3D,TRIM27,LRRN3,PTPRF,PRR16,LMO1,ZNF578,GTPBP4,RWDD3,ADAMTS9,TNFSF4,ZNF491,FOXL1,PPP1R17,MLLT10,FGG,GRB7,CASQ2,PLG,SMAD1,RAP1A,DNAJC24,ZNF124,AZI2,CFTR,HTR4,BMP10,DXO,FGF5,HOMER1,MTG1,PPP2R2D,PRR11,KLF14,OLFM4,PRDM14,SPINK2,ZBTB8B,PPP4R2,WSB1,POU3F3,RAB3GAP1,ZNF611,CRAD…
KEGG	Term	Enrichment	Genes in Term	Target Genes in Term (minimum 2)	Gene Symbols
M00072	N-glycosylation by oligosaccharyltransferase	0.000567673	7	3	TUSC3,STT3B,DAD1
hsa04924	Renin secretion	0.00143306	65	7	CALML3,PPP3CB,ITPR3,KCNJ2,CALM1,PDE3A,PPP3R1
ko05340	Primary immunodeficiency	0.00224787	36	5	DCLRE1C,CD3D,PTPRC,TAP1,BLNK
hsa04060	Cytokine-cytokine receptor interaction	0.00456124	270	15	CCR7,IL17F,IL21,CXCR6,INHBA,IL17B,TGFB2,CCL2,EGFR,TNFSF4,CCL19,CXCL12,EPO,TNFRSF11B,IL1R2
ko04720	Long-term potentiation	0.00779979	67	6	PPP3CB,ITPR3,RAP1A,CALML3,PPP3R1,CALM1
ko00510	N-Glycan biosynthesis	0.0086564	49	5	MGAT5,DAD1,MGAT3,STT3B,TUSC3
ko04724	Glutamatergic synapse	0.00970713	114	8	ITPR3,PPP3CB,GNB2,SHANK2,HOMER1,GRM8,PPP3R1,GRM7
hsa04070	Phosphatidylinositol signaling system	0.0131766	97	7	CALM1,DGKB,DGKQ,CALML3,PIK3CB,INPP5A,ITPR3
ko04971	Gastric acid secretion	0.0132691	75	6	KCNJ15,ITPR3,CALML3,CFTR,KCNJ2,CALM1
hsa04014	Ras signaling pathway	0.015028	226	12	TIAM1,BCL2L1,CALM1,ANGPT1,PIK3CB,EGFR,KSR2,NGF,GNB2,RAP1A,FGF5,CALML3
ko04360	Axon guidance	0.0154952	174	10	ROBO1,CXCL12,SHH,PPP3R1,UNC5C,PIK3CB,EPHA7,EFNB2,PPP3CB,SEMA6A
hsa00140	Steroid hormone biosynthesis	0.0172458	58	5	HSD17B12,CYP2E1,UGT2A3,UGT2B11,HSD3B1
hsa04921	Oxytocin signaling pathway	0.0177778	152	9	EGFR,CAMKK2,CALM1,PPP3R1,CALML3,ITPR3,PPP3CB,KCNJ2,PPP1R12A
ko04062	Chemokine signaling pathway	0.0205758	182	10	CCR7,GNB2,CXCR6,RAP1A,CCL19,TIAM1,CXCL12,PREX1,CCL2,PIK3CB
hsa04024	cAMP signaling pathway	0.0342284	198	10	HTR4,CHRM2,RAP1A,CALML3,PPP1R12A,PIK3CB,CFTR,TIAM1,PDE3A,CALM1
ko04662	B cell receptor signaling pathway	0.0355456	70	5	PIK3CB,PPP3CB,PPP3R1,CR2,BLNK
ko04722	Neurotrophin signaling pathway	0.0357842	119	7	NGF,RAPGEF1,CALM1,TP73,PIK3CB,RAP1A,CALML3
ko04064	NF-kappa B signaling pathway	0.0358841	94	6	CSNK2A3,TRAF5,CXCL12,BLNK,BCL2L1,CCL19
hsa04114	Oocyte meiosis	0.037196	120	7	CALM1,CPEB4,PPP3R1,ANAPC1,CALML3,ITPR3,PPP3CB
ko04750	Inflammatory mediator regulation of TRP channels	0.0408869	97	6	ITPR3,CALML3,PIK3CB,HTR2A,CALM1,NGF
hsa04915	Estrogen signaling pathway	0.0426478	98	6	ITPR3,CALML3,OPRM1,PIK3CB,EGFR,CALM1
hsa04020	Calcium signaling pathway	0.0471004	181	9	ITPR3,HTR4,PPP3CB,CHRM2,CALML3,EGFR,PPP3R1,CALM1,HTR2A
hsa04015	Rap1 signaling pathway	0.0479494	210	10	CALML3,FGF5,RAP1A,NGF,RAPGEF1,ANGPT1,EGFR,PIK3CB,TIAM1,CALM1
ko04390	Hippo signaling pathway	0.0481331	154	8	TP73,PPP2R2D,BMP4,STK3,FZD2,SMAD1,TGFB2,FRMD6
Genes with T3-specific loss of methylation DMPs (T3 vs RPMI and T0, dB < -0.05, p-value < 0.05) (< 5Kb to TSS)
Biological Process	Term	Enrichment	Genes in Term	Target Genes in Term (minimum 2)	Gene Symbols
GO:0033151	V(D)J recombination	0.00157573	17	2	RAG2,LIG4
GO:0035295	tube development	0.0024064	839	9	HEY1,SPDEF,ALX4,PPIH,RAD21L1,ERAP1,HOXA7,LOX,SPRY1
GO:0060317	cardiac epithelial to mesenchymal transition	0.00457903	29	2	SPRY1,HEY1
GO:0051482	positive regulation of cytosolic calcium ion concentration involved in phospholipase C-activating G protein-coupled signaling pathway	0.00522101	31	2	F2RL2,C3AR1
GO:0006310	DNA recombination	0.00630736	211	4	RAD21L1,LIG4,RAG2,INO80D
GO:0048008	platelet-derived growth factor receptor signaling pathway	0.00662109	35	2	LOX,PLEKHA1
GO:0016444	somatic cell DNA recombination	0.0069949	36	2	RAG2,LIG4
GO:0002562	somatic diversification of immune receptors via germline recombination within a single locus	0.0069949	36	2	RAG2,LIG4
GO:0030217	T cell differentiation	0.0114807	134	3	LIG4,RAG2,CLEC4D
GO:0002200	somatic diversification of immune receptors	0.011711	47	2	LIG4,RAG2
GO:0033077	T cell differentiation in thymus	0.011711	47	2	LIG4,RAG2
GO:0048514	blood vessel morphogenesis	0.0134403	405	5	LOX,PPIH,ERAP1,HEY1,HOXA7
GO:0010212	response to ionizing radiation	0.0147108	147	3	BRAT1,LIG4,TOPBP1
GO:0035904	aorta development	0.0147303	53	2	HEY1,LOX
GO:0030324	lung development	0.0209137	168	3	LOX,SPDEF,SPRY1
GO:0030323	respiratory tube development	0.0222347	172	3	SPDEF,LOX,SPRY1
GO:0001525	angiogenesis	0.0232394	311	4	ERAP1,HEY1,HOXA7,PPIH
GO:0002250	adaptive immune response	0.0242154	315	4	CLEC4D,LIG4,ERAP1,SIT1
GO:0035239	tube morphogenesis	0.0251685	648	6	HOXA7,HEY1,ERAP1,PPIH,SPRY1,LOX
GO:0001837	epithelial to mesenchymal transition	0.0255221	71	2	HEY1,SPRY1
GO:0007589	body fluid secretion	0.0261931	72	2	NPPB,SERPINC1
GO:0001568	blood vessel development	0.0269287	485	5	HEY1,HOXA7,ERAP1,PPIH,LOX
GO:0048017	inositol lipid-mediated signaling	0.0275567	74	2	PLD1,PLEKHA1
GO:0009653	anatomical structure morphogenesis	0.0288071	2114	13	AMBN,HEY1,ALX4,PLEKHA1,PPIH,PARD3,ERAP1,HOXA7,EPHA5,PID1,LOX,SP9,SPRY1
GO:0060541	respiratory system development	0.0303	194	3	SPDEF,LOX,SPRY1
GO:0001775	cell activation	0.0305365	1061	8	TMEM106A,PLD1,RAG2,LIG4,C3AR1,F2RL2,CLEC4D,METTL7A
GO:0072359	circulatory system development	0.03066	866	7	KCNK2,ERAP1,HOXA7,HEY1,LOX,PPIH,SPRY1
GO:0001944	vasculature development	0.0312995	505	5	ERAP1,HOXA7,HEY1,LOX,PPIH
GO:0072358	cardiovascular system development	0.0336437	515	5	LOX,PPIH,ERAP1,HOXA7,HEY1
GO:0051656	establishment of organelle localization	0.0359729	357	4	SPRY1,RPS15,PARD3,RAD21L1
GO:0060840	artery development	0.0370854	87	2	HEY1,LOX
GO:0009791	post-embryonic development	0.0378642	88	2	PLEKHA1,ALX4
GO:0060021	roof of mouth development	0.0386492	89	2	PLEKHA1,ALX4
GO:0009952	anterior/posterior pattern specification	0.0387988	214	3	ALX4,HEY1,HOXA7
GO:0045321	leukocyte activation	0.0395427	915	7	C3AR1,METTL7A,PLD1,TMEM106A,CLEC4D,LIG4,RAG2
GO:0006935	chemotaxis	0.0397105	539	5	LOX,EPHA5,PLD1,OR1D2,C3AR1
GO:0031214	biomineral tissue development	0.0402379	91	2	AMBN,LOX
GO:0042330	taxis	0.0402445	541	5	C3AR1,OR1D2,EPHA5,LOX,PLD1
GO:0048704	embryonic skeletal system morphogenesis	0.0418511	93	2	ALX4,HOXA7
GO:0006259	DNA metabolic process	0.0426162	735	6	LOX,RAG2,INO80D,LIG4,RAD21L1,TOPBP1
KEGG	Term	Enrichment	Genes in Term	Target Genes in Term (minimum 2)	Gene Symbols
hsa04610	Complement and coagulation cascades	0.00279877	79	3	C3AR1,SERPINC1,F2RL2
ko04080	Neuroactive ligand-receptor interaction	0.0165277	276	4	PARD3,C3AR1,MTNR1A,F2RL2
Genes with T3-specific loss of methylation DMPs (T3 vs RPMI and T0, dB < -0.05, p-value < 0.05) (any distance to TSS)
Biological Process	Term	Enrichment	Genes in Term	Target Genes in Term (minimum 2)	Gene Symbols
GO:0035295	tube development	4.54257e-10	839	40	ASXL1,TRAF6,CITED2,TGFBI,EPHB1,SHROOM3,FZD3,ALX1,KLHL3,PBX1,NR2F2,HOXA7,GDNF,WARS,PPIH,ARID2,HEY1,LOX,ACAT1,CCBE1,JAG1,FOXA1,EPHB3,GAB1,PROK2,SPRY1,ERAP1,SIM1,UBP1,RAD21L1,CD34,SPRY2,ARHGAP22,CBFA2T2,BCL2L11,ALX4,THBS1,POU3F3,SPDEF,SP3
GO:0009653	anatomical structure morphogenesis	3.87753e-08	2114	66	ADARB1,NR2F2,RAPH1,LOX,WARS,CCBE1,KBTBD8,APP,ASXL1,PID1,SIX3,TRAF6,CITED2,WASF1,TGFBI,ALX1,KLHL3,FZD3,MYOM2,BCL2L11,ALX4,CFL2,SP3,TRAK2,AGFG1,EFNA2,PLEKHA1,PROK2,GAB1,EPHB3,CDH11,ERAP1,NUMB,UBP1,DTNBP1,DNAJB6,HOXA7,GDNF,PBX1,PPIH,LRIG1,ARID2,COCH,HEY1,HOXD10,DNM2,EPHA5,SP9,PARD3,AMBN,EPHB1,SHROOM3,SPRY2,ARHGAP22,CD34,THBS1,IRX4,BCL11B,CHSY1,MAFB,FOXA1,JAG1,INHBA,PMP22,SPRY1,GRID2
GO:0048731	system development	4.46667e-08	4365	110	CNR1,ADARB1,NR2F2,RC3H1,MAD1L1,ARID1B,CCBE1,KBTBD8,RAPH1,LOX,IFI16,WARS,SIX3,CITED2,TRAF6,APP,PRL,JAK2,ASXL1,ALX1,KLHL3,FZD3,MYOM2,RGS2,WASF1,TGFBI,BCL2L11,PDLIM5,ALX4,ESRP1,JARID2,SP3,TRAK2,PPP1CC,SPDEF,CFL2,OPCML,CPLX2,PROK2,GAB1,EPHB3,EFNA2,MSC,AHSP,PLEKHA1,UBP1,SMARCA2,ERAP1,CDH11,NUMB,HOXA7,GDNF,PBX1,DTNBP1,DNAJB6,ACAT1,ELP3,TBL1XR1,HOOK3,PPIH,SERPINC1,ARID2,COCH,HEY1,LRIG1,HOXD10,SBF2,EPHA5…
GO:0035239	tube morphogenesis	1.55174e-07	648	30	EPHB3,TRAF6,PROK2,GAB1,JAG1,FOXA1,FZD3,UBP1,ALX1,KLHL3,SPRY1,TGFBI,EPHB1,SHROOM3,ERAP1,PBX1,BCL2L11,NR2F2,HOXA7,THBS1,GDNF,CD34,SPRY2,ARHGAP22,CCBE1,WARS,PPIH,ARID2,HEY1,LOX
GO:0048538	thymus development	4.66265e-07	45	8	JARID2,MAFB,BCL11B,BCL2L11,PBX1,EPHB3,ASXL1,MAD1L1
GO:2000026	regulation of multicellular organismal development	9.09531e-07	2156	63	TNFAIP3,AGTR1,TRPS1,GRID2,SPRY1,ERAP1,NUMB,TMEM64,PMP22,ZNF16,EPHB3,INHBA,SARS,GAB1,PROK2,ASAP1,JAG1,FOXA1,PPP1CC,TRAK2,JARID2,TCF3,MAFB,BCL11B,RAPGEF1,PDLIM5,CBFA2T2,THBS1,CD34,ESRP1,SPRY2,FZD3,KCNK2,ALX1,EPHB1,PARD3,RGS2,IKBKB,LIG4,TRAF6,CITED2,SIX3,NPPB,CLASP2,RGCC,PSMD14,DNM2,PRL,APP,CCBE1,WARS,SASH1,C3AR1,LOX,HEY1,LRRTM2,HOOK3,RC3H1,PBX1,GDNF,CNR1,HOXA7,IL4R
GO:0007275	multicellular organism development	1.07533e-06	4967	116	JAK2,ASXL1,APP,PRL,TRAF6,CITED2,SIX3,RNF111,TGFBI,EBF1,WASF1,RGS2,MYOM2,FZD3,KLHL3,ALX1,MAD1L1,RC3H1,NR2F2,ADARB1,CNR1,WARS,IFI16,LOX,RAPH1,KBTBD8,CCBE1,ARID1B,PLEKHA1,AHSP,PHF3,MSC,EFNA2,EPHB3,GAB1,PROK2,CDH11,NUMB,ERAP1,SMARCA2,UBP1,ESRP1,ALX4,PDLIM5,BCL2L11,CPLX2,OPCML,CFL2,SPDEF,AGFG1,PPP1CC,TRAK2,SP3,JARID2,PSAP,SGCG,PHLPP2,DNM2,SP9,LIG4,EPHA5,ARID4B,PARD3,SHROOM3,AMBN,EPHB1,KCNK2,FZD10,DNAJ…
GO:0048646	anatomical structure formation involved in morphogenesis	2.94869e-06	867	33	SP3,AGFG1,CFL2,MAFB,THBS1,BCL2L11,ARHGAP22,CD34,UBP1,ERAP1,GRID2,GAB1,PROK2,EPHB3,INHBA,PMP22,FOXA1,JAG1,CCBE1,KBTBD8,PPIH,HEY1,WARS,HOXA7,GDNF,ALX1,FZD3,MYOM2,EPHB1,SHROOM3,TGFBI,TRAF6,CITED2
GO:0050793	regulation of developmental process	3.54136e-06	2696	72	APP,PRL,ASXL1,RGCC,JAK2,SIX3,PID1,IKBKB,CITED2,TRAF6,RGS2,ALX1,FZD3,IL4R,CNR1,RC3H1,LOX,LRRTM2,WARS,CCBE1,GAB1,PROK2,EPHB3,NUMB,ERAP1,ESRP1,PDLIM5,BCL2L11,TRAK2,JARID2,SPDEF,PPP1CC,DNM2,AAMDC,CLASP2,PSMD14,NPPB,LIG4,PARD3,EPHB1,SHROOM3,KCNK2,GDNF,HOXA7,PBX1,COCH,C3AR1,HEY1,HOOK3,SASH1,FOXA1,JAG1,SARS,ASAP1,ZNF16,PMP22,INHBA,TMEM64,RAG2,GRID2,SPRY1,TRPS1,AGTR1,TNFAIP3,SPRY2,CD34,THBS1,BCL11B,RAPGE…
GO:0001944	vasculature development	6.10857e-06	505	23	PPIH,HEY1,LOX,ARID2,WARS,CCBE1,ARHGAP22,CD34,HOXA7,THBS1,RAPGEF1,NR2F2,AHR,EPC1,ERAP1,EPHB1,TGFBI,UBP1,DNM2,JAG1,PROK2,GAB1,EPHB3
GO:0072358	cardiovascular system development	8.40331e-06	515	23	UBP1,EPHB1,EPC1,ERAP1,AHR,TGFBI,GAB1,PROK2,EPHB3,DNM2,JAG1,CCBE1,ARID2,HEY1,LOX,PPIH,WARS,HOXA7,THBS1,NR2F2,RAPGEF1,ARHGAP22,CD34
GO:0048856	anatomical structure development	9.71494e-06	5354	119	RAPH1,LOX,IFI16,WARS,CCBE1,ARID1B,KBTBD8,MAD1L1,CNR1,ADARB1,RC3H1,NR2F2,RGS2,WASF1,EBF1,TGFBI,ALX1,KLHL3,FZD3,KRTDAP,MYOM2,PRL,APP,JAK2,ASXL1,PID1,RNF111,SIX3,CITED2,TRAF6,OPCML,CFL2,CPLX2,JARID2,SP3,TRAK2,AGFG1,PPP1CC,SPDEF,ESRP1,PDLIM5,BCL2L11,ALX4,SMARCA2,ERAP1,NUMB,CDH11,UBP1,EFNA2,PHF3,MSC,PLEKHA1,AHSP,GAB1,PROK2,EPHB3,HOOK3,SERPINC1,PPIH,TBL1XR1,ARID2,LRIG1,HEY1,COCH,SBF2,HOXD10,ELP3,ACAT1,…
GO:0001568	blood vessel development	1.04149e-05	485	22	UBP1,ERAP1,EPHB1,AHR,TGFBI,PROK2,GAB1,EPHB3,DNM2,JAG1,CCBE1,HEY1,LOX,ARID2,PPIH,WARS,THBS1,HOXA7,NR2F2,RAPGEF1,ARHGAP22,CD34
GO:0050790	regulation of catalytic activity	1.09283e-05	2324	63	SNF8,TNFAIP8L3,ASAP1,PROK2,EPHB3,ZNF16,GRAMD4,TMEM64,SPRY1,MYO1D,ATP1B3,AGTR1,TNFAIP3,SPRY2,APH1B,ARHGAP22,RASA2,THBS1,BCL2L13,RAPGEF1,BCL2L11,USP44,TXK,MAPKAPK5,AGFG1,APP,DNM2,IRAK2,PSMD14,PSAP,JAK2,RGCC,CPEB2,P2RY13,TRAF6,EPHA5,IKBKB,RGS2,BOD1L1,RFC3,AZIN1,MOB1B,FZD10,ITIH5,PIK3IP1,COX11,PTAFR,TERF1,SPOCK3,DTNBP1,DNAJB6,CNR1,GDNF,ADARB1,NR2F2,SERPINC1,SASH1,IFI16,SBF2,WARS,TBC1D7,PIK3R4,ELP3
GO:0048869	cellular developmental process	1.52832e-05	3769	90	FOXA1,JAG1,ASAP1,PMP22,INHBA,EPC1,RAG2,GRID2,SPRY1,AKR1C2,SIM1,ARHGAP22,SPRY2,CD34,CHSY1,BCL11B,RAPGEF1,CBFA2T2,MAFB,SMC6,POU3F3,PIWIL2,CLEC4D,TCF3,MAPKAPK5,RPS15,DNM2,PSAP,EPHA5,LIG4,EPHB1,SHROOM3,PARD3,ARID4B,FZD10,DNAJB6,DTNBP1,GDNF,HOXA7,PBX1,COCH,HEY1,TBL1XR1,HOOK3,HOXD10,ELP3,EFNA2,AHSP,PLEKHA1,GAB1,EPHB3,NUMB,ERAP1,CDH11,SMARCA2,ESRP1,PDLIM5,CPLX2,OPCML,CFL2,TRAK2,SP3,SPATA31E1,JARID2,SPDE…
GO:0032502	developmental process	1.58423e-05	5697	124	LIG4,EPHA5,SP9,SGCG,PHLPP2,PSAP,DNM2,FZD10,KCNK2,ARID4B,EPHB1,AMBN,PARD3,SHROOM3,PBX1,HOXA7,GDNF,DTNBP1,DNAJB6,GCLC,ACAT1,ELP3,SBF2,HOXD10,SERPINC1,PPIH,HOOK3,TBL1XR1,HEY1,COCH,LRIG1,ARID2,PAPSS2,INHBA,PMP22,ASAP1,JAG1,FOXA1,TNFAIP3,AGTR1,SIM1,AKR1C2,TRPS1,RAD21L1,SPRY1,MYO1D,GRID2,RAG2,AHR,EPC1,CBFA2T2,RAPGEF1,IRX4,BCL11B,CHSY1,THBS1,CD34,SPRY2,ARHGAP22,RPS15,TCF3,CLEC4D,MAPKAPK5,POU3F3,PIWIL2,S…
GO:0072359	circulatory system development	2.01106e-05	866	31	GAB1,PROK2,EPHB3,CITED2,DNM2,JAG1,SGCG,ASXL1,KCNK2,MYOM2,UBP1,AHR,EPHB1,ERAP1,EPC1,SPRY1,TGFBI,THBS1,HOXA7,RAPGEF1,IRX4,PDLIM5,NR2F2,ARHGAP22,CD34,CCBE1,PPIH,LOX,HEY1,ARID2,WARS
GO:0048518	positive regulation of biological process	2.08708e-05	6081	130	PIWIL2,MAFB,CSNK1G1,SAMD4A,CLEC4D,TCF3,MAPKAPK5,APH1B,SPRY2,CBFA2T2,BCL2L13,THBS1,RAG2,SGK2,AGTR1,AKR1C2,JAG1,SNF8,MMP3,ASAP1,HOXD10,PIK3R4,HEY1,C3AR1,TBL1XR1,GCLC,SRCAP,HOXA7,PARD3,BNIP3L,FZD10,AAMDC,PSAP,DNM2,ZBTB49,NPPB,CFL2,SPDEF,PPP1CC,TMEM106A,KCNE1,ERAP1,NUMB,SMARCA2,ATP1B3,PLEKHA1,EPHB3,PROK2,WARS,IFI16,SYNPO,RUSC1,IL4R,TERF1,PTAFR,NR2F2,ADARB1,EBF1,WASF1,CSNK1G3,FZD3,IRAK2,APP,PRL,TRAF6,…
GO:0048514	blood vessel morphogenesis	2.66897e-05	405	19	ARHGAP22,CD34,THBS1,HOXA7,NR2F2,PPIH,ARID2,HEY1,LOX,WARS,CCBE1,JAG1,PROK2,GAB1,EPHB3,EPHB1,ERAP1,TGFBI,UBP1
GO:0002520	immune system development	2.88311e-05	635	25	APP,EFNA2,ASXL1,JAK2,JAG1,AHSP,INHBA,CITED2,EPHB3,TRAF6,LIG4,RAG2,TNFAIP3,MAD1L1,CD34,BCL11B,RC3H1,BCL2L11,PBX1,MAFB,IFI16,SP3,JARID2,TCF3,CLEC4D
GO:0048522	positive regulation of cellular process	2.96557e-05	5358	117	ATP1B3,NUMB,SMARCA2,PROK2,GAB1,EPHB3,TNFAIP8L3,BRAT1,JARID2,SP3,SPDEF,PPP1CC,CFL2,F2RL2,ALX4,BCL2L11,TMEM106A,ALX1,FZD3,RGS2,CSNK1G3,EBF1,WASF1,SIX3,PID1,RNF111,IKBKB,CITED2,TRAF6,STAG1,MAFA,APP,PRL,ASXL1,JAK2,PCBD2,PLRG1,RGCC,IRAK2,ARID1B,CCBE1,LRRTM2,WARS,TBC1D7,IFI16,SYNPO,CNR1,NR2F2,RC3H1,TERF1,LMCD1,PTAFR,RUSC1,IL4R,AKR1C2,AGTR1,TNFAIP3,TMEM64,EPC1,GRAMD4,AHR,GRID2,ASAP1,MMP3,ZNF16,INHBA,FOX…
GO:0048513	animal organ development	3.03371e-05	3131	77	CFL2,SPDEF,SP3,JARID2,ALX4,BCL2L11,PDLIM5,NUMB,PLEKHA1,AHSP,MSC,EFNA2,EPHB3,IFI16,LOX,KBTBD8,CCBE1,MAD1L1,NR2F2,RC3H1,ADARB1,TGFBI,RGS2,MYOM2,FZD3,KLHL3,ALX1,JAK2,ASXL1,APP,PRL,TRAF6,CITED2,SIX3,POU3F3,MAFB,TCF3,CLEC4D,CD34,SPRY2,BCL11B,CHSY1,IRX4,GRID2,MYO1D,RAG2,SPRY1,AGTR1,SIM1,RAD21L1,JAG1,FOXA1,PAPSS2,INHBA,HOXD10,LRIG1,COCH,ARID2,HEY1,HOOK3,SERPINC1,TBL1XR1,ACAT1,DNAJB6,PBX1,GDNF,HOXA7,ARID…
GO:0048534	hematopoietic or lymphoid organ development	3.0823e-05	598	24	TCF3,JARID2,CLEC4D,SP3,MAFB,IFI16,RC3H1,BCL11B,BCL2L11,PBX1,MAD1L1,CD34,RAG2,CITED2,TRAF6,LIG4,EPHB3,INHBA,EFNA2,APP,ASXL1,JAK2,JAG1,AHSP
GO:0030154	cell differentiation	3.19996e-05	3675	87	RGS2,WASF1,TGFBI,ALX1,FZD3,KRTDAP,MYOM2,APP,JAK2,PID1,SIX3,CITED2,TRAF6,RAPH1,LOX,IFI16,ARID1B,KBTBD8,CNR1,ADARB1,RC3H1,NR2F2,SMARCA2,CDH11,ERAP1,NUMB,EFNA2,PLEKHA1,AHSP,GAB1,EPHB3,CFL2,OPCML,CPLX2,SPATA31E1,SP3,JARID2,TRAK2,PPP1CC,AGFG1,SPDEF,ESRP1,PDLIM5,EPHB1,SHROOM3,PARD3,ARID4B,FZD10,DNM2,PSAP,LIG4,EPHA5,HOOK3,TBL1XR1,COCH,HEY1,HOXD10,ELP3,DTNBP1,DNAJB6,HOXA7,GDNF,PBX1,EPC1,SPRY1,RAG2,GRID2,…
GO:0001525	angiogenesis	3.90023e-05	311	16	HEY1,PPIH,WARS,CCBE1,ARHGAP22,CD34,HOXA7,THBS1,ERAP1,EPHB1,TGFBI,UBP1,JAG1,GAB1,PROK2,EPHB3
GO:0009887	animal organ morphogenesis	5.0887e-05	953	32	MAFB,SP3,SPRY2,BCL11B,CHSY1,ALX4,BCL2L11,IRX4,SPRY1,FOXA1,PLEKHA1,JAG1,INHBA,LRIG1,HEY1,COCH,ARID2,HOXD10,GDNF,HOXA7,ADARB1,PBX1,AMBN,EPHB1,KLHL3,ALX1,MYOM2,FZD3,ASXL1,SIX3,TRAF6,CITED2
GO:0051094	positive regulation of developmental process	6.08216e-05	1418	42	TCF3,PPP1CC,SPDEF,THBS1,RAPGEF1,CBFA2T2,CD34,AGTR1,TNFAIP3,ERAP1,NUMB,TMEM64,SPRY1,RAG2,GRID2,GAB1,EPHB3,INHBA,ZNF16,FOXA1,JAG1,CCBE1,LRRTM2,C3AR1,SASH1,CNR1,GDNF,IL4R,ALX1,FZD3,RGS2,EPHB1,PARD3,LIG4,TRAF6,CITED2,PRL,DNM2,RGCC,CLASP2,AAMDC,JAK2
GO:0048523	negative regulation of cellular process	7.0911e-05	4821	106	SPRY2,CD34,RASA2,THBS1,BCL11B,RAPGEF1,CBFA2T2,MAFB,PIWIL2,POU3F3,SAMD4A,MAPKAPK5,STAM,TCF3,TOPBP1,FOXA1,JAG1,ASAP1,SARS,MMP3,ZNF16,PMP22,INHBA,JPH4,EPC1,TMEM64,AHR,GRAMD4,MYO1D,SPRY1,TRPS1,TNFAIP3,DNAJB6,DTNBP1,GDNF,HOXA7,PBX1,HEY1,ARID2,HOOK3,SERPINC1,TBL1XR1,GCLC,DNM2,ZBTB49,ATOX1,PSAP,CLASP2,PSMD14,PHLPP2,CPEB2,NPPB,LIG4,EPHB1,PARD3,BOD1L1,KCNK2,BNIP3L,APIP,USP44,KCTD1,CC2D1B,TRAK2,SP3,JARID2,…
GO:0048699	generation of neurons	7.22655e-05	1524	44	ARID1B,ELP3,HOXD10,HEY1,HOOK3,RAPH1,NR2F2,PBX1,ADARB1,CNR1,GDNF,DTNBP1,FZD3,FZD10,WASF1,PARD3,EPHB1,RGS2,EPHA5,LIG4,SIX3,JAK2,DNM2,APP,PPP1CC,TRAK2,TCF3,OPCML,BCL11B,RAPGEF1,CBFA2T2,PDLIM5,ESRP1,GRID2,NUMB,CDH11,PMP22,EPHB3,INHBA,GAB1,ASAP1,JAG1,FOXA1,EFNA2
GO:0045944	positive regulation of transcription by RNA polymerase II	7.61444e-05	1199	37	JAG1,FOXA1,INHBA,EPC1,SMARCA2,AHR,ALX4,BCL11B,TXK,POU3F3,MAFB,SPDEF,SP3,TCF3,RGCC,ASXL1,MAFA,APP,PRL,ZBTB49,IKBKB,TRAF6,STAG1,CITED2,SIX3,PID1,RNF111,EBF1,ARID4B,ALX1,PBX1,GDNF,HOXA7,HOXD10,IFI16,HEY1,TBL1XR1
GO:0007399	nervous system development	8.32687e-05	2329	60	CNR1,GDNF,PBX1,ADARB1,NR2F2,DTNBP1,ELP3,ACAT1,ARID1B,RAPH1,HOOK3,HEY1,LRIG1,HOXD10,SBF2,SIX3,LIG4,EPHA5,TRAF6,APP,DNM2,PHLPP2,PSAP,JAK2,FZD10,ALX1,FZD3,RGS2,EPHB1,SHROOM3,PARD3,WASF1,RAPGEF1,PDLIM5,CBFA2T2,BCL2L11,BCL11B,ESRP1,JARID2,TCF3,TRAK2,PPP1CC,OPCML,CPLX2,MAFB,POU3F3,ASAP1,GAB1,EPHB3,INHBA,PMP22,EFNA2,FOXA1,JAG1,SIM1,SMARCA2,NUMB,CDH11,MYO1D,GRID2
GO:0006357	regulation of transcription by RNA polymerase II	0.000114566	2668	66	SP3,JARID2,TRAK2,SPDEF,KCTD1,CC2D1B,ALX4,UBP1,SMARCA2,CUL2,MSC,ARID1B,IFI16,NR2F2,PTAFR,LMCD1,TERF1,ALX1,LIN37,EBF1,PID1,RNF111,SIX3,CITED2,STAG1,TRAF6,IKBKB,PRL,APP,MAFA,RGCC,ASXL1,TCF3,MAFB,POU3F3,TXK,THAP10,IRX4,CBFA2T2,BCL11B,TRPS1,SIM1,AHR,EPC1,SARS,INHBA,ZNF16,SNF8,FOXA1,JAG1,ELP3,TBL1XR1,ARID2,HEY1,HOXD10,HOXA7,GDNF,ZNF519,PBX1,SRCAP,ZNF212,ARID4B,SP9,ZBTB49,PSMD14,ZNF37A
GO:0033151	V(D)J recombination	0.000124722	17	4	RAG2,BCL11B,LIG4,TCF3
GO:0010557	positive regulation of macromolecule biosynthetic process	0.000155086	1872	50	FOXA1,JAG1,INHBA,EPC1,SMARCA2,AHR,TMEM106A,THBS1,BCL11B,ALX4,MAFB,TXK,PIWIL2,POU3F3,SAMD4A,MAPKAPK5,SP3,TCF3,SPDEF,MAFA,DNM2,ZBTB49,APP,PRL,RGCC,ASXL1,JAK2,PCBD2,SIX3,PID1,RNF111,IKBKB,TRAF6,STAG1,CITED2,RFC3,ARID4B,EBF1,ALX1,SRCAP,PTAFR,GDNF,HOXA7,NR2F2,PBX1,HEY1,TBL1XR1,HOXD10,IFI16,ARID1B
GO:0048536	spleen development	0.000158939	33	5	CITED2,BCL2L11,PBX1,RC3H1,JARID2
GO:0048468	cell development	0.000162194	1628	45	CNR1,GDNF,ADARB1,DTNBP1,ARID1B,KBTBD8,RAPH1,LOX,COCH,HOXD10,SIX3,EPHA5,TRAF6,APP,DNM2,JAK2,PSAP,ALX1,FZD3,MYOM2,PARD3,EPHB1,SHROOM3,WASF1,ARID4B,PDLIM5,RAPGEF1,CHSY1,BCL11B,TRAK2,AGFG1,SPDEF,CFL2,OPCML,PIWIL2,GAB1,INHBA,EPHB3,EFNA2,FOXA1,JAG1,SMARCA2,CDH11,NUMB,SPRY1
GO:0045595	regulation of cell differentiation	0.000167619	1878	50	LIG4,TRAF6,IKBKB,SIX3,PSMD14,JAK2,ASXL1,RGCC,AAMDC,CLASP2,APP,DNM2,FZD3,ALX1,RGS2,EPHB1,PBX1,RC3H1,HOXA7,CNR1,GDNF,IL4R,HOOK3,LOX,HEY1,INHBA,EPHB3,ZNF16,PMP22,ASAP1,JAG1,FOXA1,AGTR1,TRPS1,GRID2,TMEM64,NUMB,PDLIM5,RAPGEF1,CBFA2T2,BCL11B,THBS1,CD34,SPRY2,ESRP1,PPP1CC,SPDEF,TCF3,TRAK2,MAFB
GO:0032501	multicellular organismal process	0.000203378	6841	138	PHF3,GAB1,ESRP1,F2RL2,BCL2L11,ALX4,OPCML,SP3,JARID2,TRAK2,AGFG1,JAK2,ASXL1,RGCC,SIX3,CITED2,RGS2,ALX1,KLHL3,MYOM2,LIMA1,OR1D2,CNR1,RC3H1,LOX,ARID1B,CCBE1,KBTBD8,FOXA1,INHBA,PMP22,AHR,EPC1,JPH4,SPRY1,MYO1D,GRID2,RAD21L1,TNFAIP3,CD34,RAPGEF1,IRX4,BCL11B,CHSY1,TXK,POU3F3,SGCG,PHLPP2,EPHA5,LIG4,SP9,ATP6V0A4,EPHB1,SHROOM3,ARID4B,KCNK2,HMCN1,DTNBP1,GDNF,PBX1,SERPINC1,HOOK3,PPIH,COCH,SBF2,ACAT1,ELP3,EFN…
GO:0072073	kidney epithelium development	0.000203928	128	9	CD34,JAG1,GDNF,PBX1,POU3F3,SPRY1,KLHL3,ACAT1,SIM1
GO:0051239	regulation of multicellular organismal process	0.000211371	3262	76	TRPS1,AGTR1,TNFAIP3,TMEM64,JPH4,SPRY1,RAG2,GRID2,SARS,ASAP1,INHBA,PMP22,ZNF16,FOXA1,JAG1,TCF3,MAFB,TXK,THBS1,RAPGEF1,CBFA2T2,CHSY1,BCL11B,SPRY2,CD34,KCNK2,EPHB1,PARD3,NPPB,LIG4,DNM2,PSMD14,CLASP2,HOOK3,SERPINC1,HEY1,C3AR1,SASH1,HOXA7,GDNF,PBX1,ATP1B3,ERAP1,NUMB,KCNE1,PROK2,GAB1,EPHB3,JARID2,TRAK2,PPP1CC,PDLIM5,BCL2L11,ESRP1,ALX1,FZD3,RGS2,SIX3,CITED2,TRAF6,IKBKB,PRL,APP,RGCC,JAK2,CCBE1,LRRTM2,LOX…
KEGG	Term	Enrichment	Genes in Term	Target Genes in Term (minimum 2)	Gene Symbols
ko04666	Fc gamma R-mediated phagocytosis	0.025641	90	5	PLD1,CFL2,DNM2,ASAP1,WASF1
M00686	Toll-like receptor signaling	0.030693	15	2	IKBKB,TRAF6
ko04080	Neuroactive ligand-receptor interaction	0.0322541	276	10	F2RL2,MTNR1A,AGTR1,PRL,GRID2,C3AR1,PTAFR,P2RY13,CNR1,PARD3
M00075	N-glycan biosynthesis, complex type	0.034658	16	2	ST6GAL1,ST6GAL2
hsa04360	Axon guidance	0.0428685	174	7	CFL2,FZD3,EPHB1,PARD3,EPHA5,EFNA2,EPHB3
ko04550	Signaling pathways regulating pluripotency of stem cells	0.0443758	139	6	INHBA,JARID2,FZD3,JAK2,TCF3,FZD10
