# Supplementary material for: Triiodothyronine (T3) Induces Limited Transcriptional and DNA Methylation Reprogramming in Human Monocytes
Source: Biomedicines. 2022 Mar 4;10(3):608. doi: 10.3390/biomedicines10030608 (PMC8945024; doi:10.3390/biomedicines10030608)
Supplement: Supplementary file 1 [file biomedicines-10-00608-s001.zip › biomedicines-1585612-supplementary proof/Table S3. T3-specificDMRs and differentiationDMRs affected with T3.xlsx]

## Sheet: Diff-loss DMRs affected by T3
Differentiation-associated loss of methylation DMRs attenuated with T3
Nearest Gene Name (Distance to TSS)	DMR_chr	DMR_start	DMR_end	Probe Position	Probe	0h_mean	RPMI_mean	T3_mean	0h_vs_RPMI_dB	T0_vs_T3_dB
LAMTOR2 (-246)	chr1	156022836	156025757	156022836	cg22796458	0.0651068	0.0672963	0.0606012	0.00218947	-0.00450562
LAMTOR2 (-246)	chr1	156022836	156025757	156022875	cg16907075	0.0392091	0.0323176	0.0374017	-0.00689158	-0.00180742
LAMTOR2 (-246)	chr1	156022836	156025757	156023039	cg25772341	0.193172	0.121396	0.188616	-0.0717757	-0.00455543
LAMTOR2 (-246)	chr1	156022836	156025757	156023044	cg09213733	0.0740752	0.0492419	0.0733221	-0.0248333	-0.000753077
LAMTOR2 (-246)	chr1	156022836	156025757	156023370	cg03902642	0.0771713	0.0575754	0.0742146	-0.0195959	-0.00295672
LAMTOR2 (-246)	chr1	156022836	156025757	156023859	cg16014989	0.0186277	0.0216543	0.0179931	0.00302662	-0.000634564
LAMTOR2 (-246)	chr1	156022836	156025757	156023942	cg19863630	0.0935611	0.0930617	0.0813997	-0.000499371	-0.0121613
LAMTOR2 (-246)	chr1	156022836	156025757	156023978	cg11218974	0.0364547	0.03301	0.0315517	-0.00344475	-0.00490307
LAMTOR2 (-246)	chr1	156022836	156025757	156024073	cg10805514	0.036998	0.0400737	0.0411333	0.00307572	0.00413535
LAMTOR2 (-246)	chr1	156022836	156025757	156024283	cg17921310	0.0509457	0.0534216	0.0562777	0.00247586	0.00533203
LAMTOR2 (-246)	chr1	156022836	156025757	156024343	cg06085890	0.0500678	0.0305105	0.0296324	-0.0195573	-0.0204353
LAMTOR2 (-246)	chr1	156022836	156025757	156024440	cg10829264	0.0950953	0.074109	0.0945938	-0.0209863	-0.000501584
LAMTOR2 (-246)	chr1	156022836	156025757	156024477	cg12699174	0.0594011	0.0631479	0.0496404	0.00374675	-0.00976071
LAMTOR2 (-246)	chr1	156022836	156025757	156024479	cg07588109	0.0215727	0.0290439	0.0234608	0.00747118	0.00188808
LAMTOR2 (-246)	chr1	156022836	156025757	156024577	cg04894671	0.070598	0.0696878	0.0642847	-0.000910207	-0.00631333
LAMTOR2 (-246)	chr1	156022836	156025757	156024674	cg24502084	0.044505	0.0428371	0.0388573	-0.00166798	-0.00564769
LAMTOR2 (-246)	chr1	156022836	156025757	156024687	cg03337528	0.0548157	0.0635809	0.0655036	0.0087652	0.0106879
LAMTOR2 (-246)	chr1	156022836	156025757	156025108	cg19636835	0.0655514	0.0460414	0.0543817	-0.0195099	-0.0111696
LAMTOR2 (-246)	chr1	156022836	156025757	156025757	cg13216331	0.431567	0.361412	0.377199	-0.0701551	-0.0543689
ELF1 (+36787)	chr13	41556139	41557187	41556139	cg09107155	0.138242	0.147873	0.15902	0.00963136	0.0207783
ELF1 (+36787)	chr13	41556139	41557187	41556498	cg15040708	0.144583	0.14217	0.120847	-0.00241278	-0.023736
ELF1 (+36787)	chr13	41556139	41557187	41556559	cg00618312	0.140248	0.100334	0.0741925	-0.0399143	-0.0660556
ELF1 (+36787)	chr13	41556139	41557187	41556827	cg11793332	0.0633743	0.0533582	0.0615246	-0.0100161	-0.00184965
ELF1 (+36787)	chr13	41556139	41557187	41557098	cg09369406	0.10885	0.0712745	0.11617	-0.0375756	0.00731964
ELF1 (+36787)	chr13	41556139	41557187	41557157	cg05885132	0.0927156	0.0404397	0.116345	-0.0522759	0.0236295
ELF1 (+36787)	chr13	41556139	41557187	41557187	cg19515798	0.0789607	0.0657837	0.105094	-0.013177	0.0261337
MPV17L (-271)	chr16	15488936	15489794	15488936	cg05583053	0.840715	0.851408	0.847073	0.010693	0.00635767
MPV17L (-271)	chr16	15488936	15489794	15489488	cg18844668	0.0700735	0.0545809	0.0572194	-0.0154926	-0.0128541
MPV17L (-271)	chr16	15488936	15489794	15489614	cg04981088	0.0999768	0.0458408	0.0689775	-0.054136	-0.0309993
MPV17L (-271)	chr16	15488936	15489794	15489619	cg09844907	0.0761074	0.0377175	0.0501482	-0.0383899	-0.0259592
MPV17L (-271)	chr16	15488936	15489794	15489794	cg07662121	0.111331	0.138833	0.200357	0.0275015	0.0890262
ZNF471 (-248)	chr19	57017970	57019958	57017970	cg06264885	0.795697	0.758872	0.761014	-0.036825	-0.0346829
ZNF471 (-248)	chr19	57017970	57019958	57018614	cg00711090	0.204266	0.173048	0.196117	-0.0312178	-0.00814921
ZNF471 (-248)	chr19	57017970	57019958	57018933	cg14277392	0.103539	0.0743899	0.0788628	-0.0291494	-0.0246764
ZNF471 (-248)	chr19	57017970	57019958	57019005	cg14042851	0.136422	0.113888	0.109102	-0.022534	-0.02732
ZNF471 (-248)	chr19	57017970	57019958	57019016	cg11539780	0.127038	0.0846117	0.11695	-0.0424263	-0.0100875
ZNF471 (-248)	chr19	57017970	57019958	57019022	cg19811761	0.206009	0.16806	0.198463	-0.0379495	-0.00754649
ZNF471 (-248)	chr19	57017970	57019958	57019060	cg12844912	0.156121	0.112196	0.13491	-0.043925	-0.0212115
ZNF471 (-248)	chr19	57017970	57019958	57019069	cg00674365	0.239242	0.164453	0.216205	-0.0747887	-0.0230371
ZNF471 (-248)	chr19	57017970	57019958	57019279	cg19358877	0.150754	0.11411	0.097578	-0.0366435	-0.0531755
ZNF471 (-248)	chr19	57017970	57019958	57019373	cg24713204	0.347847	0.301611	0.305874	-0.0462363	-0.0419738
ZNF471 (-248)	chr19	57017970	57019958	57019958	cg02823803	0.283266	0.256795	0.262327	-0.0264709	-0.0209392
BCL11A (+745)	chr2	60777906	60781869	60777906	cg16905255	0.0534115	0.0484808	0.051458	-0.00493074	-0.00195354
BCL11A (+745)	chr2	60777906	60781869	60778156	cg15738856	0.0693842	0.0660523	0.0713254	-0.00333184	0.00194122
BCL11A (+745)	chr2	60777906	60781869	60778395	cg08627352	0.155574	0.123789	0.125605	-0.031785	-0.0299691
BCL11A (+745)	chr2	60777906	60781869	60778617	cg23718924	0.205153	0.169778	0.166892	-0.0353753	-0.0382607
BCL11A (+745)	chr2	60777906	60781869	60778813	cg26188299	0.10049	0.0810901	0.0787686	-0.0193997	-0.0217211
BCL11A (+745)	chr2	60777906	60781869	60778973	cg23092538	0.102196	0.100851	0.0806503	-0.00134541	-0.0215459
BCL11A (+745)	chr2	60777906	60781869	60779189	cg20913063	0.225277	0.18509	0.192503	-0.0401871	-0.0327747
BCL11A (+745)	chr2	60777906	60781869	60779329	cg14236524	0.0876209	0.0661616	0.0639583	-0.0214592	-0.0236626
BCL11A (+745)	chr2	60777906	60781869	60779450	cg13137891	0.0308892	0.0375407	0.0316149	0.00665152	0.000725692
BCL11A (+745)	chr2	60777906	60781869	60779617	cg19351000	0.0687606	0.0621947	0.0575128	-0.0065659	-0.0112478
BCL11A (+745)	chr2	60777906	60781869	60779652	cg12685731	0.0724922	0.0598152	0.0726655	-0.0126769	0.000173314
BCL11A (+745)	chr2	60777906	60781869	60780027	cg14554157	0.223037	0.164452	0.295949	-0.0585848	0.0729127
BCL11A (+745)	chr2	60777906	60781869	60780415	cg03874092	0.0958498	0.0963948	0.0951178	0.000545014	-0.000731957
BCL11A (+745)	chr2	60777906	60781869	60780427	cg03754165	0.440523	0.457794	0.436823	0.0172706	-0.00370015
BCL11A (+745)	chr2	60777906	60781869	60780474	cg15091323	0.0725602	0.0540764	0.0654003	-0.0184838	-0.00715996
BCL11A (+745)	chr2	60777906	60781869	60780483	cg22166290	0.0790571	0.0678489	0.071869	-0.0112081	-0.00718809
BCL11A (+745)	chr2	60777906	60781869	60780570	cg17628370	0.0570496	0.0500937	0.045044	-0.00695588	-0.0120056
BCL11A (+745)	chr2	60777906	60781869	60780741	cg25763031	0.0282274	0.0352717	0.0381516	0.00704424	0.00992419
BCL11A (+745)	chr2	60777906	60781869	60780746	cg13500074	0.0521188	0.0401187	0.0524801	-0.0120001	0.000361283
BCL11A (+745)	chr2	60777906	60781869	60780764	cg03717201	0.0478404	0.0390357	0.0458787	-0.00880461	-0.00196167
BCL11A (+745)	chr2	60777906	60781869	60780809	cg11308371	0.0663642	0.069925	0.061652	0.00356078	-0.00471216
BCL11A (+745)	chr2	60777906	60781869	60781129	cg26386740	0.0390924	0.041383	0.0424398	0.00229059	0.00334746
BCL11A (+745)	chr2	60777906	60781869	60781217	cg22197434	0.0704887	0.054849	0.0514393	-0.0156397	-0.0190493
BCL11A (+745)	chr2	60777906	60781869	60781524	cg22153873	0.106495	0.0934683	0.103077	-0.013027	-0.00341796
BCL11A (+745)	chr2	60777906	60781869	60781546	cg12345955	0.0558586	0.0401531	0.047336	-0.0157054	-0.00852258
BCL11A (+745)	chr2	60777906	60781869	60781640	cg26632873	0.0369562	0.0357203	0.028349	-0.00123588	-0.00860713
BCL11A (+745)	chr2	60777906	60781869	60781678	cg14986476	0.0781646	0.0458263	0.0553883	-0.0323383	-0.0227763
BCL11A (+745)	chr2	60777906	60781869	60781869	cg03598080	0.0931675	0.0812543	0.0643249	-0.0119132	-0.0288425
TARS (+19756)	chr5	33460568	33461085	33460568	cg10679265	0.911979	0.89148	0.915714	-0.0204989	0.00373462
TARS (+19756)	chr5	33460568	33461085	33460786	cg14605309	0.927433	0.839993	0.926738	-0.0874408	-0.000695355
TARS (+19756)	chr5	33460568	33461085	33461038	cg08905181	0.907749	0.87387	0.884257	-0.0338795	-0.0234921
TARS (+19756)	chr5	33460568	33461085	33461053	cg07352437	0.914376	0.902066	0.912656	-0.0123108	-0.00172061
TARS (+19756)	chr5	33460568	33461085	33461085	cg12694819	0.927203	0.913581	0.917264	-0.013622	-0.00993867
BAZ1B (+491)	chr7	72935051	72937171	72935051	cg09218327	0.09995	0.0699667	0.0609503	-0.0299834	-0.0389998
BAZ1B (+491)	chr7	72935051	72937171	72935225	cg09213574	0.0908143	0.0845615	0.0851539	-0.00625287	-0.00566043
BAZ1B (+491)	chr7	72935051	72937171	72935613	cg15354892	0.144129	0.115336	0.133338	-0.0287932	-0.0107909
BAZ1B (+491)	chr7	72935051	72937171	72935636	cg16997732	0.244939	0.19023	0.244913	-0.0547098	-2.61e-05
BAZ1B (+491)	chr7	72935051	72937171	72935677	cg14260522	0.154235	0.116754	0.124861	-0.0374813	-0.0293742
BAZ1B (+491)	chr7	72935051	72937171	72935712	cg14347389	0.0333052	0.0184318	0.0353174	-0.0148734	0.00201214
BAZ1B (+491)	chr7	72935051	72937171	72936186	cg19160975	0.104278	0.0964582	0.086945	-0.00781975	-0.0173329
BAZ1B (+491)	chr7	72935051	72937171	72936456	cg05166819	0.0209289	0.0156538	0.0204724	-0.00527507	-0.000456517
BAZ1B (+491)	chr7	72935051	72937171	72936528	cg04742505	0.080461	0.0858947	0.0944448	0.00543371	0.0139838
BAZ1B (+491)	chr7	72935051	72937171	72936614	cg15636799	0.0303446	0.0347243	0.0202082	0.00437973	-0.0101364
BAZ1B (+491)	chr7	72935051	72937171	72936650	cg25710357	0.0816752	0.0734849	0.0697968	-0.00819034	-0.0118784
BAZ1B (+491)	chr7	72935051	72937171	72936681	cg21340129	0.0368345	0.0253894	0.0235924	-0.0114451	-0.0132421
BAZ1B (+491)	chr7	72935051	72937171	72936700	cg06059318	0.0733648	0.0693621	0.0694792	-0.00400265	-0.00388555
BAZ1B (+491)	chr7	72935051	72937171	72936712	cg00525989	0.0717064	0.073921	0.0710721	0.00221455	-0.000634264
BAZ1B (+491)	chr7	72935051	72937171	72936717	cg20612831	0.0327261	0.0205135	0.0228561	-0.0122125	-0.00987001
BAZ1B (+491)	chr7	72935051	72937171	72936880	cg14093368	0.0585123	0.0449022	0.0491223	-0.0136101	-0.00938998
BAZ1B (+491)	chr7	72935051	72937171	72936932	cg05327417	0.0663028	0.0540942	0.0721002	-0.0122086	0.00579743
BAZ1B (+491)	chr7	72935051	72937171	72937120	cg06394887	0.0577422	0.0589046	0.0582716	0.00116236	0.00052936
BAZ1B (+491)	chr7	72935051	72937171	72937171	cg01001731	0.0497509	0.0580746	0.0526388	0.00832369	0.00288793

## Sheet: Diff-gain DMRs affected by T3
Differentiation-associated gain of methylation DMRs attenuated by T3
Nearest Gene Name (Distance to TSS)	DMR_chr	DMR_start	DMR_end	Probe position	Probe	0h_mean	RPMI_mean	T3_mean	0h_vs_RPMI_dB	RPMI_vs_T3_dB
NTNG1 (+6834)	chr1	107689913	107690639	107689913	cg18258108	0.846895	0.902668	0.847939	0.0557731	-0.0547294
NTNG1 (+6834)	chr1	107689913	107690639	107690201	cg11005748	0.857003	0.899916	0.875176	0.0429126	-0.0247399
NTNG1 (+6834)	chr1	107689913	107690639	107690639	cg14707570	0.864183	0.865275	0.843423	0.00109191	-0.0218522
PICALM (+919)	chr11	85778241	85779863	85778241	cg15643574	0.0675226	0.0693863	0.0847503	0.00186365	0.015364
PICALM (+919)	chr11	85778241	85779863	85778585	cg24528604	0.0382235	0.0951261	0.0515971	0.0569026	-0.0435289
PICALM (+919)	chr11	85778241	85779863	85779252	cg09030501	0.0523533	0.19718	0.0477864	0.144827	-0.149394
PICALM (+919)	chr11	85778241	85779863	85779863	cg20070597	0.0743701	0.0584563	0.0681571	-0.0159138	0.00970081
RASGRP3 (+36845)	chr2	33737453	33738827	33737453	cg21244038	0.816302	0.784201	0.828471	-0.0321006	0.0442703
RASGRP3 (+36845)	chr2	33737453	33738827	33738079	cg17735563	0.875993	0.871986	0.884036	-0.0040064	0.0120498
RASGRP3 (+36845)	chr2	33737453	33738827	33738220	cg10003451	0.874181	0.944809	0.885966	0.0706282	-0.0588427
RASGRP3 (+36845)	chr2	33737453	33738827	33738782	cg19847637	0.908211	0.929339	0.916244	0.0211277	-0.0130946
RASGRP3 (+36845)	chr2	33737453	33738827	33738827	cg07194963	0.88261	0.905397	0.895159	0.022787	-0.0102383
ZEB2 (-146493)	chr2	145424825	145425403	145424825	cg01327033	0.877786	0.945064	0.897055	0.0672777	-0.0480083
ZEB2 (-146493)	chr2	145424825	145425403	145424851	cg27597989	0.874055	0.920029	0.859622	0.0459747	-0.0604071
ZEB2 (-146493)	chr2	145424825	145425403	145425403	cg24082384	0.931565	0.934701	0.925095	0.00313604	-0.00960649

## Sheet: T3-specific gain DMRs
T3-induced gain of methylation DMRs (vs RPMI and 0hr)
Nearest Gene Name (distance to TSS)	DMR_chr	DMR_start	DMR_end	Probe Position	Probe	0h_mean	RPMI_mean	T3_mean	0h_vs_T3_dB	RPMI_vs_T3_dB
MEGF6 (+50824)	chr1	3477168	3477302	3477168	cg02265922	0.658896	0.683691	0.706408	0.0475122	0.0227164
MEGF6 (+50824)	chr1	3477168	3477302	3477292	cg06883956	0.763239	0.756705	0.82187	0.0586308	0.0651654
MEGF6 (+50824)	chr1	3477168	3477302	3477302	cg15903571	0.6467	0.679243	0.709107	0.0624071	0.029864
OR14K1 (-875)	chr1	247900912	247901171	247900912	cg26207631	0.733614	0.726761	0.79266	0.0590458	0.0658984
OR14K1 (-875)	chr1	247900912	247901171	247901081	cg26483805	0.842197	0.848688	0.853469	0.0112726	0.00478086
OR14K1 (-875)	chr1	247900912	247901171	247901171	cg09749462	0.858101	0.881631	0.905144	0.0470429	0.0235131
SPAG6 (+91146)	chr10	22725204	22725885	22725204	cg15185244	0.879352	0.916822	0.851221	-0.0281306	-0.065601
SPAG6 (+91146)	chr10	22725204	22725885	22725309	cg01422243	0.416394	0.427462	0.493397	0.0770033	0.0659355
SPAG6 (+91146)	chr10	22725204	22725885	22725345	cg18352882	0.270826	0.29568	0.318586	0.0477598	0.0229053
SPAG6 (+91146)	chr10	22725204	22725885	22725587	cg16063312	0.0929301	0.0910529	0.0935263	0.000596269	0.00247343
SPAG6 (+91146)	chr10	22725204	22725885	22725885	cg20624830	0.0295304	0.0207897	0.027178	-0.00235238	0.00638832
MTG1 (+59484)	chr10	135266851	135267467	135266851	cg24349830	0.885043	0.896557	0.903484	0.018441	0.00692698
MTG1 (+59484)	chr10	135266851	135267467	135266884	cg07133760	0.722155	0.739489	0.800107	0.0779518	0.0606178
MTG1 (+59484)	chr10	135266851	135267467	135267330	cg12120360	0.737833	0.735947	0.754109	0.0162761	0.0181624
MTG1 (+59484)	chr10	135266851	135267467	135267355	cg10320160	0.736155	0.752138	0.784643	0.0484888	0.0325049
MTG1 (+59484)	chr10	135266851	135267467	135267467	cg25051970	0.861019	0.875133	0.831485	-0.0295338	-0.0436485
OLR1 (+2507)	chr12	10322040	10322420	10322040	cg23855752	0.594632	0.573445	0.653134	0.0585012	0.0796886
OLR1 (+2507)	chr12	10322040	10322420	10322100	cg05617790	0.831824	0.854508	0.880718	0.0488936	0.0262105
OLR1 (+2507)	chr12	10322040	10322420	10322191	cg13938376	0.797185	0.819166	0.851887	0.0547018	0.0327212
OLR1 (+2507)	chr12	10322040	10322420	10322420	cg12203957	0.867194	0.897019	0.872214	0.00502031	-0.0248045
AEBP2 (+6992)	chr12	19599071	19600128	19599071	cg15571968	0.927006	0.925464	0.947138	0.0201323	0.0216747
AEBP2 (+6992)	chr12	19599071	19600128	19599134	cg17330261	0.941341	0.79976	0.942395	0.00105458	0.142635
AEBP2 (+6992)	chr12	19599071	19600128	19599161	cg01348756	0.900166	0.86754	0.951753	0.051587	0.0842135
AEBP2 (+6992)	chr12	19599071	19600128	19599236	cg21740564	0.907349	0.910417	0.921023	0.0136736	0.0106056
AEBP2 (+6992)	chr12	19599071	19600128	19600128	cg18625486	0.914158	0.919285	0.914484	0.00032543	-0.00480185
RIMBP2 (-131260)	chr12	131133528	131133811	131133528	cg15620908	0.714544	0.640994	0.774795	0.0602511	0.133801
RIMBP2 (-131260)	chr12	131133528	131133811	131133745	cg05859229	0.737239	0.603927	0.661909	-0.0753302	0.0579816
RIMBP2 (-131260)	chr12	131133528	131133811	131133811	cg20594841	0.581675	0.683594	0.789152	0.207476	0.105558
SLAIN1 (+41614)	chr13	78314465	78314795	78314465	cg25253705	0.69044	0.687788	0.720973	0.0305336	0.0331854
SLAIN1 (+41614)	chr13	78314465	78314795	78314593	cg08861717	0.881773	0.880529	0.895918	0.0141452	0.0153897
SLAIN1 (+41614)	chr13	78314465	78314795	78314795	cg14122653	0.919083	0.879358	0.950371	0.031288	0.0710129
HSBP1L1 (-1162)	chr18	77723195	77723602	77723195	cg23074260	0.597746	0.647856	0.705313	0.107566	0.0574569
HSBP1L1 (-1162)	chr18	77723195	77723602	77723201	cg10501835	0.583622	0.638658	0.705968	0.122346	0.0673094
HSBP1L1 (-1162)	chr18	77723195	77723602	77723226	cg16313807	0.561547	0.631974	0.674753	0.113205	0.0427784
HSBP1L1 (-1162)	chr18	77723195	77723602	77723228	cg12050135	0.612062	0.670991	0.675086	0.0630246	0.00409478
HSBP1L1 (-1162)	chr18	77723195	77723602	77723271	cg00659077	0.459383	0.491764	0.480865	0.0214824	-0.0108987
HSBP1L1 (-1162)	chr18	77723195	77723602	77723602	cg09836839	0.679189	0.747472	0.789135	0.109946	0.0416624
ATP1A3 (-4928)	chr19	42503207	42503412	42503207	cg14036830	0.0595836	0.120718	0.130523	0.0709398	0.0098055
ATP1A3 (-4928)	chr19	42503207	42503412	42503392	cg26746936	0.116195	0.094016	0.163186	0.0469909	0.0691703
ATP1A3 (-4928)	chr19	42503207	42503412	42503412	cg08955995	0.185234	0.198569	0.221196	0.0359618	0.0226271
DGKD (+33193)	chr2	234295652	234297039	234295652	cg16928392	0.915874	0.935944	0.926516	0.0106427	-0.00942715
DGKD (+33193)	chr2	234295652	234297039	234296280	cg26139949	0.889058	0.899299	0.893331	0.00427241	-0.00596882
DGKD (+33193)	chr2	234295652	234297039	234296312	cg08251704	0.849078	0.811211	0.884211	0.0351337	0.0730006
DGKD (+33193)	chr2	234295652	234297039	234296642	cg02442900	0.792205	0.827988	0.855094	0.0628894	0.0271061
DGKD (+33193)	chr2	234295652	234297039	234296834	cg08436419	0.849795	0.896482	0.882029	0.0322339	-0.014453
DGKD (+33193)	chr2	234295652	234297039	234296988	cg23224619	0.86258	0.861292	0.875743	0.0131623	0.014451
DGKD (+33193)	chr2	234295652	234297039	234297039	cg25107522	0.807738	0.792319	0.814143	0.00640472	0.0218242
NPR3 (+237133)	chr5	32948342	32949003	32948342	cg15091508	0.731712	0.7549	0.76937	0.037658	0.0144699
NPR3 (+237133)	chr5	32948342	32949003	32948513	cg06021558	0.917985	0.915725	0.966524	0.048539	0.0507994
NPR3 (+237133)	chr5	32948342	32949003	32949003	cg19842546	0.873671	0.898366	0.924373	0.050702	0.0260077
LY86 (+104205)	chr6	6692267	6692824	6692267	cg19404131	0.829364	0.875663	0.864765	0.035401	-0.0108977
LY86 (+104205)	chr6	6692267	6692824	6692400	cg01921120	0.765575	0.77857	0.816638	0.0510631	0.0380688
LY86 (+104205)	chr6	6692267	6692824	6692688	cg14930844	0.867971	0.867158	0.880204	0.0122336	0.0130469
LY86 (+104205)	chr6	6692267	6692824	6692803	cg18996513	0.904917	0.892892	0.943396	0.0384786	0.050504
LY86 (+104205)	chr6	6692267	6692824	6692824	cg21323932	0.90586	0.872834	0.887846	-0.0180142	0.0150119
HOXA3 (+5636)	chr7	27153212	27153944	27153212	cg05851442	0.951859	0.947191	0.955845	0.00398634	0.00865351
HOXA3 (+5636)	chr7	27153212	27153944	27153580	cg01301319	0.850673	0.848296	0.833528	-0.0171453	-0.0147683
HOXA3 (+5636)	chr7	27153212	27153944	27153605	cg22962123	0.86982	0.860833	0.890901	0.0210806	0.0300676
HOXA3 (+5636)	chr7	27153212	27153944	27153636	cg13172549	0.787727	0.758978	0.827675	0.0399481	0.0686972
HOXA3 (+5636)	chr7	27153212	27153944	27153655	cg08101036	0.975465	0.973052	0.97563	0.000165697	0.00257856
HOXA3 (+5636)	chr7	27153212	27153944	27153663	cg00921266	0.970696	0.958626	0.968617	-0.00207928	0.00999135
HOXA3 (+5636)	chr7	27153212	27153944	27153847	cg07061298	0.816708	0.812911	0.79847	-0.0182381	-0.0144414
HOXA3 (+5636)	chr7	27153212	27153944	27153944	cg26127662	0.852564	0.860132	0.880116	0.027552	0.0199847
POM121L12 (+481696)	chr7	53584856	53585234	53584856	cg24518435	0.735043	0.769968	0.788845	0.0538013	0.0188763
POM121L12 (+481696)	chr7	53584856	53585234	53584899	cg17651178	0.79707	0.781497	0.842788	0.0457177	0.0612906
POM121L12 (+481696)	chr7	53584856	53585234	53584957	cg19144762	0.869455	0.855603	0.867129	-0.00232578	0.0115262
POM121L12 (+481696)	chr7	53584856	53585234	53585234	cg21312648	0.830022	0.872457	0.852315	0.0222929	-0.020143
PHF20L1 (+1385)	chr8	133788834	133789195	133788834	cg08997191	0.874018	0.82204	0.929438	0.0554208	0.107398
PHF20L1 (+1385)	chr8	133788834	133789195	133789073	cg24648549	0.903852	0.87164	0.895143	-0.00870969	0.0235024
PHF20L1 (+1385)	chr8	133788834	133789195	133789195	cg08168997	0.767316	0.77683	0.795698	0.028382	0.0188678
PTP4A3 (+29995)	chr8	142431892	142432283	142431892	cg19805539	0.753506	0.781067	0.798717	0.0452107	0.0176502
PTP4A3 (+29995)	chr8	142431892	142432283	142431930	cg02576959	0.852954	0.848561	0.862307	0.00935282	0.0137467
PTP4A3 (+29995)	chr8	142431892	142432283	142431934	cg15678513	0.776151	0.78168	0.79668	0.020529	0.0149994
PTP4A3 (+29995)	chr8	142431892	142432283	142432028	cg25416737	0.78187	0.772114	0.786148	0.00427726	0.0140332
PTP4A3 (+29995)	chr8	142431892	142432283	142432185	cg11144784	0.851108	0.821716	0.895778	0.0446699	0.0740628
PTP4A3 (+29995)	chr8	142431892	142432283	142432241	cg18675600	0.78046	0.792141	0.830007	0.0495472	0.0378665
PTP4A3 (+29995)	chr8	142431892	142432283	142432283	cg11132469	0.659937	0.699947	0.738876	0.0789389	0.0389291

## Sheet: T3-specific loss DMRs
T3-induced loss of methylation DMRs (vs RPMI and 0hr)
Nearest Gene Name (distance to TSS)	DMR_chr	DMR_start	DMR_end	Probe Position	Probe	0h_mean	RPMI_mean	T3_mean	T0_vs_T3_dB	RPMI_vs_T3_dB
PLD1 (-808)	chr3	171528573	171529610	171528573	cg00082310	0.11234	0.109579	0.100941	-0.0113993	-0.00863814
PLD1 (-808)	chr3	171528573	171529610	171528663	cg25103338	0.0897983	0.0866008	0.0877164	-0.00208189	0.00111555
PLD1 (-808)	chr3	171528573	171529610	171528758	cg17024257	0.795185	0.766974	0.77024	-0.0249444	0.00326646
PLD1 (-808)	chr3	171528573	171529610	171528828	cg07560922	0.8037	0.799391	0.738742	-0.064958	-0.0606491
PLD1 (-808)	chr3	171528573	171529610	171528937	cg14155246	0.811331	0.854355	0.786412	-0.0249185	-0.0679425
PLD1 (-808)	chr3	171528573	171529610	171529077	cg14000730	0.613694	0.561585	0.560343	-0.0533506	-0.00124159
PLD1 (-808)	chr3	171528573	171529610	171529090	cg26752773	0.573815	0.524009	0.518705	-0.0551093	-0.00530399
PLD1 (-808)	chr3	171528573	171529610	171529610	cg19930657	0.521982	0.442218	0.418586	-0.103396	-0.0236318
MTNR1A (+354)	chr4	187475669	187477065	187475669	cg02303933	0.43645	0.424726	0.431391	-0.00505937	0.00666437
MTNR1A (+354)	chr4	187475669	187477065	187475784	cg18849737	0.092446	0.0828774	0.113622	0.0211764	0.030745
MTNR1A (+354)	chr4	187475669	187477065	187475841	cg10009056	0.102799	0.0946653	0.0922876	-0.0105113	-0.00237769
MTNR1A (+354)	chr4	187475669	187477065	187475891	cg22261866	0.209823	0.177433	0.179168	-0.0306543	0.00173573
MTNR1A (+354)	chr4	187475669	187477065	187476326	cg10063179	0.14115	0.136033	0.122247	-0.0189027	-0.0137853
MTNR1A (+354)	chr4	187475669	187477065	187476455	cg25107254	0.232629	0.209758	0.191992	-0.0406377	-0.0177666
MTNR1A (+354)	chr4	187475669	187477065	187476569	cg08915603	0.197187	0.170221	0.131238	-0.0659491	-0.0389832
MTNR1A (+354)	chr4	187475669	187477065	187476573	cg09473510	0.221043	0.199347	0.166265	-0.0547779	-0.0330816
MTNR1A (+354)	chr4	187475669	187477065	187476599	cg13184823	0.181669	0.193688	0.145261	-0.0364073	-0.0484264
MTNR1A (+354)	chr4	187475669	187477065	187476608	cg06293787	0.108106	0.122137	0.0680789	-0.0400273	-0.0540585
MTNR1A (+354)	chr4	187475669	187477065	187476703	cg12363722	0.241966	0.25189	0.185225	-0.056741	-0.0666648
MTNR1A (+354)	chr4	187475669	187477065	187476837	cg17314538	0.258552	0.239088	0.214276	-0.0442762	-0.0248122
MTNR1A (+354)	chr4	187475669	187477065	187476912	cg20851802	0.347994	0.318873	0.31978	-0.0282136	0.000907188
MTNR1A (+354)	chr4	187475669	187477065	187476953	cg06039392	0.37312	0.346232	0.342352	-0.0307681	-0.00388061
MTNR1A (+354)	chr4	187475669	187477065	187477065	cg12896146	0.876413	0.867011	0.875381	-0.00103183	0.00837078
C5orf38 (+550)	chr5	2751550	2754074	2751550	cg18371475	0.13324	0.0949366	0.0957465	-0.037493	0.000809932
C5orf38 (+550)	chr5	2751550	2754074	2751552	cg15941948	0.128919	0.113985	0.117264	-0.0116555	0.00327872
C5orf38 (+550)	chr5	2751550	2754074	2751822	cg08235864	0.100237	0.103782	0.0786455	-0.0215917	-0.025137
C5orf38 (+550)	chr5	2751550	2754074	2751837	cg10237977	0.0500231	0.0542172	0.0430184	-0.00700474	-0.0111988
C5orf38 (+550)	chr5	2751550	2754074	2751839	cg08204280	0.0643321	0.056516	0.0576729	-0.00665918	0.00115692
C5orf38 (+550)	chr5	2751550	2754074	2751854	cg04992127	0.11914	0.0941855	0.0665349	-0.0526051	-0.0276506
C5orf38 (+550)	chr5	2751550	2754074	2751872	cg09524455	0.103655	0.0634586	0.0595381	-0.0441169	-0.00392047
C5orf38 (+550)	chr5	2751550	2754074	2752139	cg02135861	0.290397	0.278511	0.255664	-0.0347331	-0.0228471
C5orf38 (+550)	chr5	2751550	2754074	2752145	cg21093166	0.254048	0.239483	0.219926	-0.0341221	-0.0195578
C5orf38 (+550)	chr5	2751550	2754074	2752149	cg11552694	0.136824	0.180727	0.129662	-0.00716189	-0.0510644
C5orf38 (+550)	chr5	2751550	2754074	2752264	cg11445186	0.123223	0.105869	0.110457	-0.0127653	0.00458853
C5orf38 (+550)	chr5	2751550	2754074	2752278	cg19679633	0.153602	0.142614	0.113215	-0.0403873	-0.0293989
C5orf38 (+550)	chr5	2751550	2754074	2752545	cg11793269	0.165565	0.141079	0.141792	-0.0237727	0.000713253
C5orf38 (+550)	chr5	2751550	2754074	2752882	cg26504021	0.213114	0.216221	0.209948	-0.0031658	-0.00627259
C5orf38 (+550)	chr5	2751550	2754074	2753064	cg06260501	0.0977302	0.0707905	0.0961628	-0.00156739	0.0253723
C5orf38 (+550)	chr5	2751550	2754074	2753375	cg03570636	0.139949	0.123162	0.122865	-0.0170838	-0.000297144
C5orf38 (+550)	chr5	2751550	2754074	2753746	cg02509058	0.0925571	0.132166	0.0808771	-0.01168	-0.051289
C5orf38 (+550)	chr5	2751550	2754074	2753852	cg13944468	0.176109	0.155872	0.0950041	-0.0811047	-0.060868
C5orf38 (+550)	chr5	2751550	2754074	2753876	cg12860686	0.127966	0.111471	0.105865	-0.022101	-0.00560583
C5orf38 (+550)	chr5	2751550	2754074	2753928	cg12824782	0.0539137	0.0412086	0.0418171	-0.0120966	0.000608496
C5orf38 (+550)	chr5	2751550	2754074	2754016	cg10958362	0.0800227	0.0677252	0.0632012	-0.0168215	-0.00452401
C5orf38 (+550)	chr5	2751550	2754074	2754074	cg18652721	0.0920844	0.0813962	0.0748902	-0.0171942	-0.00650599
SCAND3 (+7412)	chr6	28547459	28547940	28547459	cg07798774	0.809674	0.838439	0.766486	-0.0431885	-0.0719528
SCAND3 (+7412)	chr6	28547459	28547940	28547741	cg27183454	0.918983	0.891306	0.863925	-0.0550579	-0.0273812
SCAND3 (+7412)	chr6	28547459	28547940	28547940	cg16274669	0.843929	0.86398	0.88371	0.0397813	0.0197303
ZFP37 (+44216)	chr9	115774594	115774965	115774594	cg15031917	0.141505	0.129072	0.0757419	-0.0657626	-0.0533303
ZFP37 (+44216)	chr9	115774594	115774965	115774598	cg02327888	0.0527602	0.0402448	0.0324095	-0.0203507	-0.00783535
ZFP37 (+44216)	chr9	115774594	115774965	115774602	cg02156356	0.116761	0.185781	0.121553	0.00479237	-0.064228
ZFP37 (+44216)	chr9	115774594	115774965	115774965	cg02982470	0.562463	0.529981	0.502295	-0.0601682	-0.0276867
DBX1 (+61)	chr11	20181456	20182161	20181456	cg08525845	0.284411	0.256225	0.270631	-0.0137801	0.0144061
DBX1 (+61)	chr11	20181456	20182161	20181725	cg13445796	0.208828	0.158483	0.132551	-0.076277	-0.0259327
DBX1 (+61)	chr11	20181456	20182161	20181877	cg18292664	0.128994	0.147075	0.102495	-0.0264989	-0.0445807
DBX1 (+61)	chr11	20181456	20182161	20181887	cg03983645	0.148678	0.211818	0.13261	-0.016068	-0.0792079
DBX1 (+61)	chr11	20181456	20182161	20181911	cg02878244	0.314237	0.291308	0.267741	-0.0464962	-0.0235672
DBX1 (+61)	chr11	20181456	20182161	20182021	cg11831238	0.0946996	0.0893513	0.0835214	-0.0111783	-0.00582991
DBX1 (+61)	chr11	20181456	20182161	20182063	cg16938805	0.307612	0.284105	0.266118	-0.0414942	-0.0179876
DBX1 (+61)	chr11	20181456	20182161	20182122	cg10614045	0.12608	0.113766	0.108785	-0.0172955	-0.00498113
DBX1 (+61)	chr11	20181456	20182161	20182161	cg17821375	0.153356	0.159056	0.164488	0.0111319	0.00543165
ALX4 (+67)	chr11	44330958	44332340	44330958	cg08408994	0.100631	0.0610115	0.0789728	-0.0216583	0.0179613
ALX4 (+67)	chr11	44330958	44332340	44331108	cg24335138	0.0818711	0.0842969	0.0951728	0.0133017	0.010876
ALX4 (+67)	chr11	44330958	44332340	44331362	cg15817236	0.0855238	0.0842921	0.0688253	-0.0166985	-0.0154667
ALX4 (+67)	chr11	44330958	44332340	44331577	cg04988423	0.0606866	0.0496977	0.0555293	-0.00515738	0.00583155
ALX4 (+67)	chr11	44330958	44332340	44331623	cg22931182	0.165115	0.161042	0.124757	-0.0403575	-0.0362846
ALX4 (+67)	chr11	44330958	44332340	44331629	cg02504416	0.102276	0.0984571	0.080693	-0.0215831	-0.0177642
ALX4 (+67)	chr11	44330958	44332340	44331893	cg13408594	0.208994	0.189583	0.176746	-0.0322484	-0.0128377
ALX4 (+67)	chr11	44330958	44332340	44331905	cg23089549	0.237275	0.210261	0.126311	-0.110963	-0.0839501
ALX4 (+67)	chr11	44330958	44332340	44331934	cg21937554	0.411022	0.450609	0.356813	-0.0542089	-0.0937963
ALX4 (+67)	chr11	44330958	44332340	44331978	cg14868747	0.158416	0.154514	0.138925	-0.0194908	-0.0155889
ALX4 (+67)	chr11	44330958	44332340	44332128	cg23385200	0.212882	0.16331	0.186162	-0.0267198	0.0228528
ALX4 (+67)	chr11	44330958	44332340	44332134	cg14410064	0.0828085	0.0702603	0.0703056	-0.0125028	4.53e-05
ALX4 (+67)	chr11	44330958	44332340	44332138	cg01483681	0.089012	0.0809614	0.0504062	-0.0386058	-0.0305552
ALX4 (+67)	chr11	44330958	44332340	44332195	cg09649245	0.22998	0.196386	0.201742	-0.0282377	0.00535665
ALX4 (+67)	chr11	44330958	44332340	44332216	cg01564033	0.105214	0.106675	0.102256	-0.00295847	-0.004419
ALX4 (+67)	chr11	44330958	44332340	44332224	cg14252492	0.213508	0.207564	0.199283	-0.0142251	-0.00828108
ALX4 (+67)	chr11	44330958	44332340	44332332	cg19020830	0.0985575	0.0956909	0.0840669	-0.0144906	-0.011624
ALX4 (+67)	chr11	44330958	44332340	44332340	cg07462292	0.306958	0.290033	0.27731	-0.0296481	-0.0127225
KCTD1 (-107909)	chr18	24236500	24238116	24236500	cg27577023	0.116437	0.116815	0.113825	-0.00261226	-0.00299064
KCTD1 (-107909)	chr18	24236500	24238116	24237060	cg04857149	0.0984225	0.081294	0.0928701	-0.0055524	0.0115761
KCTD1 (-107909)	chr18	24236500	24238116	24237245	cg23352003	0.0660845	0.0575481	0.041641	-0.0244435	-0.0159071
KCTD1 (-107909)	chr18	24236500	24238116	24237403	cg05388242	0.100925	0.131966	0.0362941	-0.0646308	-0.0956714
KCTD1 (-107909)	chr18	24236500	24238116	24237412	cg24705442	0.129265	0.0930446	0.0954639	-0.0338014	0.00241937
KCTD1 (-107909)	chr18	24236500	24238116	24237417	cg10657099	0.0955692	0.127904	0.0685436	-0.0270256	-0.0593607
KCTD1 (-107909)	chr18	24236500	24238116	24237640	cg13594174	0.107351	0.108235	0.101567	-0.00578359	-0.00666763
KCTD1 (-107909)	chr18	24236500	24238116	24237793	cg25071349	0.126993	0.127296	0.126164	-0.000828474	-0.00113204
KCTD1 (-107909)	chr18	24236500	24238116	24237975	cg22277092	0.550884	0.567715	0.534248	-0.0166358	-0.0334669
KCTD1 (-107909)	chr18	24236500	24238116	24238116	cg21939898	0.674403	0.714413	0.677154	0.00275179	-0.0372591
PIK3IP1 (-12811)	chr22	31701270	31701379	31701270	cg09563766	0.879544	0.876754	0.884783	0.00523877	0.00802887
PIK3IP1 (-12811)	chr22	31701270	31701379	31701338	cg21183638	0.65399	0.631501	0.590255	-0.0637344	-0.0412455
PIK3IP1 (-12811)	chr22	31701270	31701379	31701379	cg22825551	0.873564	0.874372	0.821463	-0.0521008	-0.0529084
