# Supplementary material for: Triiodothyronine (T3) Induces Limited Transcriptional and DNA Methylation Reprogramming in Human Monocytes
Source: Biomedicines. 2022 Mar 4;10(3):608. doi: 10.3390/biomedicines10030608 (PMC8945024; doi:10.3390/biomedicines10030608)
Supplement: Supplementary file 1 [file biomedicines-10-00608-s001.zip › biomedicines-1585612-supplementary proof/Table S4. LPS-induced DMPs attenuated or unaffected by T3.xlsx]

## Sheet: LPS-gain attenuate with T3+LPS
LPS-induced gain of methylation DMPS														Most enriched Gene Ontology terms (any distance to TSS)
(LPS vs 0hr, LPS vs RPMI pval < 0.05, dB > 0.05) attenuated in T3+LPS treatment (T3+LPS vs LPS pval < 0.05, dB < -0.05)
Nearest Gene Name	Distance to TSS (bp)	chr	pos	Probe	0h_mean	RPMI_mean	T3_mean	LPS_mean	T3+LPS_mean	0h_vs_LPS_dB	RPMI_vs_LPS_dB	LPS_vs_T3+LPS_dB		Biological Process	Term	Enrichment	Genes in Term	Target Genes in Term	Gene Symbols
PTRHD1	49300	chr2	25065550	cg20227471	0.0373399	0.0363332	0.0338722	0.557018	0.0324973	0.519678	0.520685	-0.524521		GO:1903615	positive regulation of protein tyrosine phosphatase activity	0.000124392	3	2	SLC39A10,PTPRC
EGFL7	11780	chr9	139565087	cg14435720	0.197658	0.336155	0.464107	0.672614	0.390917	0.474957	0.33646	-0.281698		GO:0045746	negative regulation of Notch signaling pathway	0.000170089	43	4	EGFL7,ZBTB7A,CBFA2T2,BEND6
LCE3C	460	chr1	152572678	cg00293330	0.465919	0.425223	0.45645	0.623008	0.437353	0.157089	0.197785	-0.185656		GO:0099562	maintenance of postsynaptic density structure	0.000247729	4	2	ARF6,DLG1
PTPRC	1333	chr1	198609502	cg18157505	0.116649	0.106102	0.143231	0.244775	0.073071	0.128125	0.138673	-0.171704		GO:0030099	myeloid cell differentiation	0.000519084	216	7	IL15,CASP8,SOX6,GATA3,ZBTB7A,ADAR,EVI2B
MAT2A	10654	chr2	85776941	cg07143583	0.574332	0.540229	0.43105	0.709249	0.542325	0.134917	0.16902	-0.166924		GO:0098880	maintenance of postsynaptic specialization structure	0.000614079	6	2	ARF6,DLG1
BEND6	103409	chr6	56716681	cg02091066	0.131353	0.120414	0.114056	0.282481	0.116379	0.151129	0.162067	-0.166102		GO:1903613	regulation of protein tyrosine phosphatase activity	0.000614079	6	2	PTPRC,SLC39A10
EBAG9	10447	chr8	110562852	cg13229816	0.833844	0.831261	0.729196	0.946546	0.797331	0.112703	0.115285	-0.149215		GO:0048523	negative regulation of cellular process	0.0010226	4821	47	NKD2,INTU,HIST4H4,SLC39A10,BTG3,MEIS2,ARHGAP28,PPP4R4,CBLB,DHX36,PTCH1,SLN,MTRNR2L3,PEX14,PKP1,EGFL7,NR3C1,GATA3,BEND6,CBFA2T2,TAX1BP1,NNT,CASP8,H2AFY2,ARF6,SPRY1,RTN4RL2,COPS5,XRCC2,JARID2,EVI2B,LRRTM1,CXCL12,IL15,DHRS3,SOX6,VSTM2L,DLG1,MTRNR2L7,CHL1,SPINK2,FOXK1,ADAR,ZBTB7A,HIST1H4E,DTNBP1,PTPRC
CBLB	41802	chr3	105546085	cg15276228	0.59047	0.668114	0.624436	0.76525	0.618686	0.17478	0.0971362	-0.146565		GO:1903286	regulation of potassium ion import	0.00113659	8	2	ATP1B3,DLG1
IL15	69522	chr4	142627276	cg24270157	0.236753	0.198744	0.292281	0.342125	0.198813	0.105372	0.143381	-0.143312		GO:0044092	negative regulation of molecular function	0.00124155	1156	17	PTCH1,ARHGAP28,PPP4R4,CBLB,PEX14,MTRNR2L7,ANGPTL3,SLN,MTRNR2L3,NDFIP2,DTNBP1,CASP8,PTPRC,SPRY1,SPINK2,ADAR,TAX1BP1
C11orf91	15974	chr11	33706373	cg09495491	0.815942	0.779429	0.882185	0.908558	0.784741	0.0926161	0.12913	-0.123817		GO:1903708	positive regulation of hemopoiesis	0.00137767	187	6	DHX36,EVI2B,GATA3,PTPRC,IL15,CASP8
OR4P4	532	chr11	55405302	cg12268003	0.382978	0.354093	0.389468	0.485294	0.363195	0.102316	0.131201	-0.122099		GO:0014889	muscle atrophy	0.00145514	9	2	GATM,IL15
ZNF469	163444	chr16	88330435	cg10849650	0.788491	0.788501	0.757042	0.938269	0.816427	0.149778	0.149768	-0.121842		GO:0030218	erythrocyte differentiation	0.00181355	80	4	SOX6,GATA3,ADAR,ZBTB7A
VEZT	34138	chr12	95645659	cg13757024	0.864011	0.843709	0.852666	0.916507	0.797838	0.052496	0.0727975	-0.118668		GO:0001709	cell fate determination	0.00204514	39	3	PTCH1,GATA3,POU6F2
SLC2A4RG	4418	chr20	62375631	cg05077417	0.752022	0.748054	0.77037	0.843224	0.728136	0.0912018	0.0951702	-0.115088		GO:0045058	T cell selection	0.00204514	39	3	IL15,PTPRC,GATA3
ZIC1	74	chr3	147127097	cg18424634	0.0934624	0.0764977	0.101218	0.180839	0.068565	0.0873771	0.104342	-0.112274		GO:0043066	negative regulation of apoptotic process	0.00222572	908	14	CASP8,CXCL12,NNT,TAX1BP1,ADAR,CHL1,EVI2B,GATA3,MTRNR2L7,SLC39A10,XRCC2,COPS5,VSTM2L,MTRNR2L3
MTRNR2L7	73893	chr10	37965751	cg03130663	0.860645	0.843521	0.899381	0.965294	0.8532	0.104649	0.121773	-0.112094		GO:0001657	ureteric bud development	0.00226497	85	4	PTCH1,DLG1,GATA3,SPRY1
NDUFB9	26745	chr8	125578088	cg25833861	0.439183	0.464917	0.490901	0.539365	0.427484	0.100181	0.0744477	-0.111881		GO:0072163	mesonephric epithelium development	0.00236373	86	4	PTCH1,DLG1,SPRY1,GATA3
PPP2R3A	228869	chr3	135455646	cg24553763	0.63013	0.641311	0.612374	0.759957	0.65034	0.129826	0.118646	-0.109617		GO:0072164	mesonephric tubule development	0.00236373	86	4	DLG1,PTCH1,SPRY1,GATA3
JARID2	3445	chr6	15249971	cg14361949	0.16834	0.161264	0.16383	0.269405	0.160173	0.101065	0.108141	-0.109231		GO:0034101	erythrocyte homeostasis	0.00257006	88	4	GATA3,SOX6,ZBTB7A,ADAR
PACRGL	1368	chr4	20700668	cg20929180	0.833697	0.863607	0.867848	0.928369	0.820828	0.0946715	0.0647623	-0.107541		GO:1902107	positive regulation of leukocyte differentiation	0.00261939	146	5	GATA3,PTPRC,IL15,CASP8,EVI2B
CACNG8	948	chr19	54465346	cg05354099	0.118357	0.12594	0.128865	0.186734	0.0808148	0.0683773	0.0607938	-0.105919		GO:0043069	negative regulation of programmed cell death	0.00271482	928	14	CHL1,EVI2B,ADAR,TAX1BP1,NNT,CXCL12,CASP8,MTRNR2L3,VSTM2L,COPS5,XRCC2,SLC39A10,GATA3,MTRNR2L7
LIN28B	265	chr6	105404658	cg17429732	0.174302	0.188635	0.16667	0.269536	0.16474	0.0952345	0.0809011	-0.104796		GO:0006351	transcription, DNA-templated	0.00271544	633	11	ZBTB7A,TOPAZ1,HIST1H4E,SNAPC1,POU6F2,HIST4H4,COPS5,GATA3,ZNF143,MEIS2,NR3C1
USP6NL	298	chr10	11574571	cg07508934	0.700407	0.717445	0.778782	0.795393	0.691364	0.0949859	0.0779481	-0.104029		GO:0097659	nucleic acid-templated transcription	0.00278188	635	11	GATA3,ZNF143,NR3C1,MEIS2,HIST4H4,COPS5,POU6F2,SNAPC1,TOPAZ1,HIST1H4E,ZBTB7A
PPP4R4	44391	chr14	94685039	cg25604628	0.269246	0.272346	0.263412	0.378611	0.275084	0.109365	0.106264	-0.103527		GO:0001823	mesonephros development	0.00278845	90	4	GATA3,SPRY1,DLG1,PTCH1
ANGPTL3	337	chr1	63063494	cg25863457	0.871741	0.878117	0.859613	0.954439	0.852087	0.082698	0.0763219	-0.102352		GO:0099645	neurotransmitter receptor localization to postsynaptic specialization membrane	0.0030998	13	2	CACNG8,DLG1
SP8	39135	chr7	20865639	cg00225603	0.790235	0.726425	0.775013	0.884701	0.782633	0.0944654	0.158276	-0.102068		GO:0099633	protein localization to postsynaptic specialization membrane	0.0030998	13	2	CACNG8,DLG1
KBTBD12	7554	chr3	127641628	cg22427411	0.799911	0.788676	0.721916	0.864866	0.764726	0.0649548	0.0761899	-0.100139		GO:0032774	RNA biosynthetic process	0.00317129	646	11	ZBTB7A,HIST1H4E,TOPAZ1,SNAPC1,POU6F2,COPS5,HIST4H4,MEIS2,NR3C1,GATA3,ZNF143
TNXB	22944	chr6	32036848	cg26577836	0.812901	0.838404	0.798306	0.926092	0.826343	0.113191	0.0876876	-0.099749		GO:0031054	pre-miRNA processing	0.00360116	14	2	ADAR,LIN28B
KYNU	294937	chr2	143340130	cg06096509	0.820224	0.824994	0.773399	0.945445	0.846554	0.125221	0.120451	-0.0988906		GO:0003700	DNA-binding transcription factor activity	0.00372931	660	11	POU6F2,ZIC1,SLC2A4RG,MEIS2,NR3C1,ZNF143,GATA3,ZBTB7A,FOXK1,CBFA2T2,SOX6
RTN4RL2	22183	chr11	57250204	cg05005609	0.1236	0.0912273	0.142351	0.176662	0.0787896	0.0530617	0.0854343	-0.097872		GO:1903706	regulation of hemopoiesis	0.00382135	476	9	HIST4H4,MEIS2,GATA3,EVI2B,HIST1H4E,DHX36,CASP8,IL15,PTPRC
CC2D2A	184	chr4	15471305	cg02964094	0.235894	0.220547	0.225707	0.298208	0.201274	0.0623139	0.0776608	-0.0969345		GO:0042110	T cell activation	0.00403844	232	6	GATA3,PTPRC,DLG1,CASP8,IL15,ICOSLG
FRMD1	90598	chr6	168570436	cg20101012	0.801838	0.873098	0.915005	0.927429	0.83083	0.125591	0.0543308	-0.0965986		GO:0006740	NADPH regeneration	0.00413764	15	2	NNT,RBKS
CHL1	217987	chr3	456265	cg11042895	0.213538	0.183521	0.198987	0.272245	0.17582	0.0587066	0.0887237	-0.0964241		GO:0099558	maintenance of synapse structure	0.00413764	15	2	DLG1,ARF6
H2AFY2	384	chr10	71812168	cg22737985	0.0535835	0.0489362	0.0633116	0.164258	0.0681727	0.110674	0.115322	-0.0960852		GO:0010469	regulation of signaling receptor activity	0.00441889	165	5	DLG1,MTRNR2L7,MTRNR2L3,CACNG8,CBLB
CLASRP	413	chr19	45542710	cg16313014	0.128893	0.0969503	0.150622	0.182373	0.0871237	0.05348	0.0854224	-0.095249		GO:0008593	regulation of Notch signaling pathway	0.00452481	103	4	CBFA2T2,ZBTB7A,BEND6,EGFL7
SPAG1	1192	chr8	101169464	cg06895885	0.804248	0.807301	0.817012	0.886699	0.792772	0.0824509	0.0793975	-0.0939267		GO:0060675	ureteric bud morphogenesis	0.00490909	53	3	PTCH1,DLG1,GATA3
CXCL12	218182	chr10	45098678	cg22964466	0.819196	0.775118	0.805561	0.931021	0.837518	0.111825	0.155904	-0.0935033		GO:0045597	positive regulation of cell differentiation	0.00491055	992	14	DOCK5,CBFA2T2,BEND6,EVI2B,DHX36,H2AFY2,IL15,CASP8,PTCH1,CXCL12,SOX6,PTPRC,XRCC2,GATA3
ARHGAP28	1057	chr18	6833417	cg03026004	0.590303	0.646065	0.616795	0.714435	0.621367	0.124132	0.0683695	-0.0930673		GO:0002262	myeloid cell homeostasis	0.00500936	106	4	ZBTB7A,ADAR,SOX6,GATA3
VARS2	534	chr6	30882641	cg15848685	0.383495	0.391724	0.348228	0.471301	0.379571	0.0878058	0.0795768	-0.0917296		GO:0072171	mesonephric tubule morphogenesis	0.00517359	54	3	GATA3,PTCH1,DLG1
IQCF3	8174	chr3	51859793	cg06842414	0.518675	0.499601	0.511606	0.589952	0.498288	0.0712771	0.0903509	-0.0916645		GO:2000272	negative regulation of signaling receptor activity	0.00517359	54	3	MTRNR2L7,CBLB,MTRNR2L3
PRRT1	2004	chr6	32117725	cg14849065	0.815063	0.776968	0.824703	0.881449	0.789829	0.0663865	0.104481	-0.09162		KEGG	Term	Enrichment	Genes in Term	Target Genes in Term	Gene Symbols
EVI2B	36	chr17	29641165	cg18887429	0.0932318	0.0676309	0.0741809	0.14523	0.0541696	0.0519982	0.0775991	-0.0910604		M00147	NADH dehydrogenase (ubiquinone) 1 beta subcomplex	0.00496821	14	2	NDUFB9,NDUFB2
RBKS	113265	chr2	28227229	cg24304623	0.148308	0.173333	0.166252	0.257265	0.166691	0.108957	0.0839313	-0.0905735		ko04672	Intestinal immune network for IgA production	0.00547523	47	3	ICOSLG,IL15,CXCL12
PAPPA	212603	chr9	118703480	cg17573540	0.804087	0.844252	0.879927	0.896361	0.805974	0.0922744	0.0521092	-0.0903871		ko05016	Huntington's disease	0.0139354	187	5	NDUFB9,NDUFB2,CASP8,UQCR10,CLTA
DLG1	122896	chr3	196902551	cg07481360	0.61171	0.629147	0.632803	0.728022	0.637747	0.116312	0.098875	-0.0902755		hsa04260	Cardiac muscle contraction	0.0189301	74	3	CACNG8,UQCR10,ATP1B3
GPC5	648	chr13	92051576	cg22284043	0.123449	0.112324	0.132563	0.209163	0.121991	0.0857143	0.0968389	-0.0871723		hsa04932	Non-alcoholic fatty liver disease (NAFLD)	0.0247779	145	4	UQCR10,CASP8,NDUFB2,NDUFB9
P4HA1	35697	chr10	74821035	cg08291957	0.0918475	0.0938476	0.12912	0.158527	0.07247	0.0666796	0.0646794	-0.086057		hsa_M00359	Aminoacyl-tRNA biosynthesis, eukaryotes	0.0341336	38	2	CARS,VARS2
PON2	200	chr7	95064709	cg18672670	0.0465844	0.0473073	0.0710998	0.13012	0.0443917	0.0835351	0.0828122	-0.0857278		hsa05010	Alzheimer's disease	0.0373463	165	4	CASP8,NDUFB9,NDUFB2,UQCR10
TAS2R42	528	chr12	11340070	cg04365308	0.520696	0.573354	0.574854	0.666586	0.581035	0.145891	0.0932319	-0.0855513		hsa04660	T cell receptor signaling pathway	0.0431847	102	3	CBLB,PTPRC,DLG1
INTU	525208	chr4	128028879	cg19451267	0.816018	0.765139	0.842227	0.907401	0.822862	0.0913823	0.142262	-0.0845388		hsa00970	Aminoacyl-tRNA biosynthesis	0.044616	44	2	CARS,VARS2
CBFA2T2	37814	chr20	32112357	cg03980287	0.275341	0.270937	0.280882	0.351377	0.267501	0.0760367	0.0804403	-0.0838764
ABLIM1	27115	chr10	116390942	cg06539091	0.704368	0.731606	0.72773	0.810163	0.726346	0.105795	0.0785561	-0.0838165
PEX14	73839	chr1	10608782	cg01849851	0.87834	0.864485	0.855169	0.947728	0.863983	0.0693877	0.0832427	-0.0837452
EFCAB4B	190	chr12	3862457	cg26955987	0.0503711	0.039833	0.106445	0.120927	0.0378097	0.0705558	0.0810939	-0.0831173
DOCK5	35410	chr8	25077789	cg02549249	0.186355	0.166594	0.187782	0.257319	0.174618	0.0709642	0.0907252	-0.0827008
HIST4H4	133	chr12	14924197	cg12890694	0.0945638	0.0811106	0.103464	0.147633	0.0649502	0.0530691	0.0665223	-0.0826828
LRRTM1	4076	chr2	80527798	cg00058515	0.506433	0.506391	0.555387	0.595538	0.513453	0.0891053	0.0891471	-0.0820847
CACNA1B	121192	chr9	140651049	cg13628057	0.69302	0.754099	0.76529	0.825065	0.744873	0.132046	0.0709665	-0.080192
NNT	217184	chr5	43820008	cg18647768	0.814164	0.834756	0.85569	0.920995	0.840959	0.106831	0.0862392	-0.0800354
MEIS2	76699	chr15	37315387	cg13617074	0.804133	0.824412	0.816295	0.890635	0.811027	0.0865013	0.0662224	-0.0796073
VSTM2L	30750	chr20	36562255	cg05518697	0.664918	0.690437	0.695982	0.754773	0.675498	0.0898551	0.0643367	-0.0792759
SLC30A5	69629	chr5	68319844	cg09029704	0.504718	0.452697	0.497332	0.57989	0.500778	0.075172	0.127193	-0.0791116
ARF6	9041	chr14	50368850	cg08210022	0.899577	0.897627	0.896086	0.953772	0.875152	0.0541948	0.0561448	-0.07862
PTCH1	82161	chr9	98188782	cg20603480	0.261131	0.281668	0.280921	0.383605	0.306017	0.122473	0.101936	-0.077588
SLN	12211	chr11	107578208	cg15603354	0.73315	0.723933	0.725528	0.813572	0.736117	0.0804222	0.0896398	-0.0774552
PKP1	32694	chr1	201285273	cg16585919	0.55063	0.545303	0.496861	0.644319	0.566895	0.0936896	0.0990163	-0.0774237
FOXK1	69098	chr7	4652842	cg02820836	0.13384	0.111699	0.137596	0.203196	0.127423	0.0693562	0.0914971	-0.0757728
ARHGAP23	791	chr17	36585452	cg18960629	0.195935	0.16981	0.180796	0.251428	0.17597	0.0554936	0.0816185	-0.0754586
NCKAP5	134071	chr2	134191960	cg00053063	0.796709	0.82798	0.837176	0.882894	0.807451	0.0861856	0.0549141	-0.0754433
SNAPC1	28371	chr14	62200704	cg04132713	0.902669	0.897327	0.914775	0.958461	0.883248	0.0557924	0.0611342	-0.0752132
PCDHB15	14464	chr5	140639610	cg11576976	0.311428	0.312678	0.326767	0.40841	0.333552	0.0969821	0.0957321	-0.0748585
ASB15	41183	chr7	123248246	cg07642729	0.850573	0.833979	0.862404	0.900833	0.826146	0.05026	0.0668542	-0.0746872
PTP4A2	14343	chr1	32389645	cg18712514	0.56183	0.612381	0.643116	0.709073	0.63527	0.147242	0.0966921	-0.0738027
MALL	28416	chr2	110902558	cg10155628	0.754479	0.79449	0.85346	0.85535	0.782112	0.100871	0.0608598	-0.0732384
ICOSLG	39998	chr21	45620830	cg24426970	0.489995	0.498151	0.547426	0.589472	0.517075	0.0994772	0.0913209	-0.0723971
SLC39A10	140189	chr2	196661659	cg05169992	0.762644	0.781504	0.785755	0.877299	0.805246	0.114655	0.0957951	-0.072053
NDUFB2	5683	chr7	140402153	cg03392090	0.835853	0.855062	0.89142	0.914373	0.843298	0.0785202	0.0593108	-0.0710751
NR3C1	282669	chr5	142500585	cg19456812	0.474563	0.483857	0.504015	0.569678	0.49965	0.0951151	0.0858213	-0.0700283
SPRY1	457655	chr4	124778319	cg25347526	0.301626	0.305741	0.296824	0.36577	0.295772	0.0641435	0.0600291	-0.0699977
COPS5	256	chr8	67974296	cg03535933	0.0524955	0.0520511	0.0515572	0.119358	0.0494173	0.0668626	0.067307	-0.0699408
TMCC1	1444	chr3	129600752	cg01630688	0.882017	0.847093	0.868601	0.94526	0.876422	0.0632433	0.0981673	-0.0688375
HIST1H4E	35	chr6	26204823	cg16706631	0.0571887	0.0601255	0.08687	0.125985	0.0575076	0.0687963	0.0658595	-0.0684774
CARS	38199	chr11	3116865	cg05834354	0.874991	0.834937	0.869702	0.945172	0.876967	0.0701809	0.110235	-0.0682053
GPR125	59875	chr4	22457802	cg19744045	0.722789	0.771512	0.815131	0.828109	0.760182	0.105319	0.056597	-0.0679263
STAT2	7601	chr12	56746257	cg19579976	0.926452	0.910618	0.9133	0.979269	0.912991	0.0528167	0.0686507	-0.066278
SLC22A3	60	chr6	160769359	cg17364114	0.0586229	0.0483445	0.0540278	0.113698	0.0475098	0.0550751	0.0653535	-0.0661882
NONE		chr6	93099785	cg05944635	0.858355	0.828594	0.861537	0.923286	0.857924	0.0649306	0.0946917	-0.0653615
DHRS3	183457	chr1	12494280	cg18408264	0.239522	0.231435	0.255713	0.292658	0.227419	0.0531353	0.061223	-0.0652389
TOPAZ1	127832	chr3	44155546	cg12428299	0.693157	0.693696	0.725104	0.798176	0.733083	0.105019	0.10448	-0.0650931
KIAA1432	527	chr9	5629645	cg06977427	0.0899296	0.0823189	0.0950847	0.146822	0.0819423	0.0568919	0.0645026	-0.0648792
DHX36	261	chr3	154042025	cg21483475	0.0248799	0.0244028	0.0275786	0.08889	0.0242521	0.0640101	0.0644871	-0.0646379
PRR16	18250	chr5	119781769	cg23728247	0.654849	0.686051	0.746434	0.738544	0.674266	0.0836949	0.0524928	-0.0642773
DNAJC5B	6867	chr8	66926928	cg26367722	0.797257	0.835962	0.798436	0.891712	0.828091	0.0944548	0.05575	-0.0636208
ADAR	2170	chr1	154578512	cg13202050	0.789554	0.793639	0.78791	0.869719	0.806489	0.0801649	0.0760796	-0.0632292
RANBP2	66861	chr2	109402797	cg15934403	0.148482	0.133147	0.153991	0.207056	0.144079	0.0585736	0.0739081	-0.0629766
ZDHHC19	3662	chr3	195934604	cg20970111	0.0879763	0.0958099	0.105598	0.150588	0.0876547	0.0626117	0.0547781	-0.0629333
KIAA0430	3735	chr16	15733288	cg26014973	0.585776	0.605498	0.617981	0.671844	0.609013	0.0860681	0.0663466	-0.0628313
SCHIP1	383812	chr3	159173838	cg07385239	0.824432	0.835459	0.833112	0.896486	0.833861	0.0720533	0.0610268	-0.0626246
ZBTB7A	20613	chr19	4087555	cg03250135	0.568599	0.563807	0.582852	0.646115	0.583585	0.077516	0.0823074	-0.06253
INPP4B	414529	chr4	143352914	cg10978346	0.909334	0.899988	0.904481	0.963577	0.901341	0.0542431	0.0635888	-0.0622352
NKD2	27114	chr5	981830	cg12945280	0.831494	0.846006	0.873457	0.927502	0.866186	0.0960076	0.0814954	-0.0613163
OR2Y1	20490	chr5	180146609	cg00525025	0.684758	0.688714	0.705463	0.750185	0.689077	0.0654265	0.0614707	-0.0611074
DNAJC5B	89761	chr8	66844034	cg02723908	0.0691893	0.0674343	0.091383	0.123019	0.0622774	0.0538298	0.0555849	-0.0607417
TRHR	46965	chr8	110145814	cg05992395	0.845382	0.844927	0.84174	0.89773	0.837034	0.0523479	0.0528029	-0.0606963
SPINK2	3124	chr4	57684784	cg25836827	0.69446	0.668004	0.753593	0.775743	0.715967	0.0812827	0.10774	-0.059776
TUBB	1704	chr6	30689681	cg01458484	0.172518	0.171811	0.186358	0.228851	0.169214	0.0563329	0.0570397	-0.0596365
CLTA	149	chr9	36190785	cg08121090	0.0339587	0.0373315	0.0342669	0.10064	0.0418099	0.0666808	0.063308	-0.0588297
NONE		chr2	91931784	cg21785918	0.651809	0.618688	0.587197	0.741849	0.683598	0.0900403	0.123162	-0.0582516
ZPBP	157070	chr7	49975790	cg07214285	0.862617	0.840341	0.883862	0.927354	0.869342	0.0647364	0.0870126	-0.0580119
NDFIP2	238	chr13	80055049	cg20023102	0.156198	0.0861557	0.177681	0.206913	0.148989	0.0507151	0.120757	-0.0579239
ZDHHC20	431	chr13	22033853	cg23276796	0.63495	0.644157	0.626115	0.699779	0.641943	0.0648293	0.0556222	-0.0578358
GATM	56515	chr15	45614476	cg21759790	0.733577	0.773024	0.763237	0.825459	0.767657	0.0918819	0.0524345	-0.0578023
RANBP6	61454	chr9	5954164	cg22716589	0.847934	0.84002	0.874915	0.9256	0.867996	0.0776654	0.08558	-0.0576038
PAPPA2	90199	chr1	176522505	cg08927643	0.263596	0.27685	0.240033	0.339389	0.28199	0.0757926	0.0625387	-0.057399
POU6F2	97613	chr7	39115210	cg19545442	0.72098	0.739038	0.719496	0.826529	0.769668	0.105549	0.0874915	-0.0568616
XRCC2	47	chr7	152373203	cg05898482	0.124897	0.10597	0.133652	0.17868	0.122024	0.053783	0.0727101	-0.0566562
TM2D3	30900	chr15	102223469	cg27509540	0.857358	0.843219	0.872778	0.932768	0.876429	0.0754098	0.0895487	-0.0563382
ZNF654	210	chr3	88188044	cg03011165	0.903702	0.902883	0.924613	0.957573	0.901747	0.0538709	0.0546903	-0.0558265
ZNF143	166	chr11	9482677	cg05508478	0.0968455	0.104392	0.22124	0.226901	0.171092	0.130055	0.122509	-0.0558086
UQCR10	351	chr22	30163708	cg12950493	0.0403785	0.0335102	0.0447479	0.0961099	0.0405224	0.0557314	0.0625998	-0.0555876
GNPNAT1	73059	chr14	53331377	cg03466265	0.743586	0.753649	0.763323	0.828979	0.773402	0.0853932	0.0753298	-0.055577
MYOM2	382212	chr8	2375366	cg13447702	0.717581	0.693768	0.699022	0.773792	0.718448	0.0562108	0.0800241	-0.0553441
SOX30	26036	chr5	157053392	cg14058698	0.86793	0.844807	0.801015	0.939956	0.884678	0.0720261	0.0951487	-0.0552777
TAX1BP1	54166	chr7	27833973	cg11464681	0.878616	0.875332	0.903569	0.936489	0.881644	0.0578733	0.0611575	-0.0548448
MTRNR2L3	166	chr20	55934712	cg00864046	0.787416	0.781919	0.769216	0.842765	0.788447	0.055349	0.0608458	-0.0543176
GATA3	603326	chr10	8699981	cg26269408	0.84435	0.854377	0.857799	0.906785	0.852715	0.0624351	0.0524084	-0.0540707
CASP8	1507	chr2	202124265	cg25073137	0.723045	0.751597	0.78035	0.807132	0.753067	0.0840872	0.0555355	-0.0540656
C8orf4	98697	chr8	39912292	cg23416002	0.743699	0.771346	0.779671	0.830539	0.776642	0.0868397	0.0591935	-0.0538969
AKR1D1	98558	chr7	137859780	cg26704180	0.826019	0.821927	0.838763	0.910565	0.856762	0.0845459	0.0886374	-0.0538033
DTNBP1	153936	chr6	15509337	cg18569864	0.905485	0.894848	0.939289	0.966883	0.914005	0.0613985	0.0720351	-0.052878
SOX6	416980	chr11	16080955	cg26009180	0.693355	0.725162	0.812115	0.776782	0.724453	0.0834271	0.0516196	-0.0523291
MCF2L	63775	chr13	113687309	cg10041017	0.846111	0.886988	0.922208	0.952324	0.900464	0.106213	0.0653361	-0.0518598
GPR12	53653	chr13	27281269	cg03199592	0.709519	0.734367	0.750278	0.78904	0.737429	0.0795206	0.054673	-0.0516106
BTG3	7563	chr21	18977599	cg24471070	0.871341	0.876268	0.884729	0.936145	0.884826	0.0648034	0.0598771	-0.0513186
VARS2	3034	chr6	30885141	cg18881094	0.875052	0.889595	0.85836	0.94059	0.889332	0.0655387	0.0509957	-0.0512579
ATP1B3	42524	chr3	141637979	cg15325044	0.901227	0.895558	0.841386	0.958365	0.907836	0.0571383	0.0628073	-0.0505293

## Sheet: LPS-gain unaffected with T3+LPS
LPS-induced gain of methylation DMPS (LPS vs 0hr, LPS vs RPMI pval < 0.05, dB > 0.05) not affected by T3+LPS														Most enriched Gene Ontology terms (any distance to TSS)
Nearest Gene Name	Distance to TSS (bp)	chr	pos	Probe	0h_mean	RPMI_mean	T3_mean	LPS_mean	T3+LPS_mean	0h_vs_LPS_dB	RPMI_vs_LPS_dB	LPS_vs_T3+LPS_dB		Biological Process	Term	Enrichment	Genes in Term	Target Genes in Term	Gene Symbols
RPS5	26	chr19	58898630	cg19223106	0.147628	0.148016	0.146296	0.213053	0.195126	0.0654252	0.0650371	-0.0179269		GO:0007275	multicellular organism development	5.80217e-08	4967	150	CALM2,PCDHA2,FKBP4,CRABP1,SHH,TCHH,SYT4,APPL2,KRTAP25-1,LRIG1,AMOTL1,BCL2,LMX1A,MAF,GRM6,PPP1R9A,MAPK8IP3,XDH,FOXC2,TWIST1,MSTN,DMRT1,MMP19,HOXA3,PLXND1,AKIRIN2,TTLL5,ACTN2,GATA3,PARD3,MARK1,ZMIZ1,PPP3CB,DICER1,BRINP1,NCOR2,OTX1,TAPT1,TENM3,NREP,SLC6A3,UBE3A,GAA,SYT3,CD3D,UBR3,TENM2,STMN2,IKZF1,HAPLN1,ROR1,MBNL1,NRG1,STX2,LSM14A,BCL2L1,THBS1,SNX10,TRIM10,MEF2C,GJA10,MAK,PRDM14,GNA13,ITM2C,ADAMTS1…
PPIL3	32	chr2	201754023	cg10718922	0.0110213	0.0100271	0.0536471	0.0952407	0.0511261	0.0842194	0.0852136	-0.0441146		GO:0050767	regulation of neurogenesis	6.19067e-08	822	42	STMN2,APPL2,SHH,SYT3,PAK1,SYT4,HES1,UBE3A,UNC5D,FKBP4,BCL11B,NREP,TENM3,EPO,NRG1,PPP1R9A,ZNF536,LMX1A,BHLHE40,BCL2,GDPD5,TREM2,ITM2C,DNMT3B,GATA3,MEF2C,PLXND1,ROBO1,SEMA3A,GSK3B,PLXNA2,BMP7,FBXO31,NR1D1,BRINP1,VAX1,MME,DICER1,MARK1,MAGI2,ARF6,DAB1
C12orf50	52	chr12	88423137	cg03538663	0.754213	0.788143	0.836551	0.855777	0.830769	0.101564	0.0676335	-0.025008		GO:0007399	nervous system development	7.97196e-08	2329	85	BMP7,PITX2,PLXNA2,ROBO1,SEMA3A,GJA10,MEF2C,DNMT3B,ITM2C,TREM2,GABRA2,DAB1,CENPF,CDNF,MACROD2,VSX1,PTPRK,FZD6,VAX1,TLR4,FOXG1,TENM3,SLC6A3,ZNF423,NREP,WRN,RPE65,APOB,UNC5D,PREX2,UBE3A,TNC,HES1,SYT3,TENM2,STMN2,BHLHE40,ROR1,HAPLN1,SALL3,INHBA,DOCK10,MBNL1,HDAC4,NRG1,FGFR2,FBXO31,SH3GL2,TWIST1,GSK3B,RARG,PLXND1,HOXA3,GATA3,ARF6,PPP3CB,MAS1,PARD3,MARK1,MAGI2,DICER1,SPATA5,MME,BRINP1,OTX1,NR1D1,CALM2,…
ZNF491	56	chr19	11909289	cg13660163	0.199311	0.214288	0.271215	0.266564	0.279189	0.0672534	0.0522761	0.0126249		GO:0051960	regulation of nervous system development	8.68418e-08	926	45	PARD3,MAGI2,MARK1,DAB1,ARF6,DICER1,VAX1,BRINP1,MME,NR1D1,PLXNA2,BMP7,FBXO31,GSK3B,ROBO1,SEMA3A,RARG,PLXND1,MEF2C,TREM2,GATA3,DNMT3B,ITM2C,BCL2,GDPD5,LMX1A,BHLHE40,CLSTN1,EPO,ZNF536,PPP1R9A,NRG1,BCL11B,TENM3,NREP,UNC5D,UBE3A,FKBP4,SYT3,SHH,HES1,PAK1,SYT4,APPL2,STMN2
OR5M8	77	chr11	56258947	cg14301370	0.687402	0.695821	0.722573	0.748356	0.750908	0.060954	0.0525348	0.00255209		GO:0048856	anatomical structure development	9.51523e-08	5354	158	BCL2L1,THBS1,MYOF,SNX10,CFTR,TRIM10,MEF2C,GJA10,PRDM14,MAK,GNA13,ITM2C,ADAMTS16,CENPF,CDNF,VSX1,FZD6,MACROD2,TSSK1B,MTF2,VAX1,FOXG1,TENM3,NREP,SLC6A3,UBE3A,GAA,CD3D,SYT3,UBR3,TENM2,STMN2,PLEKHM3,IKZF1,HAPLN1,ROR1,MBNL1,NRG1,STX2,LSM14A,TWIST1,MSTN,DMRT1,MMP19,PLXND1,HOXA3,TTLL5,AKIRIN2,ACTN2,GATA3,PARD3,MARK1,ZMIZ1,PPP3CB,DICER1,BRINP1,NCOR2,OTX1,TAPT1,CALM2,PCDHA2,CRABP1,FKBP4,SHH,SYT4,TCHH,APPL…
CALM2	92	chr2	47403831	cg21995575	0.0317271	0.0586004	0.0279322	0.116413	0.0501669	0.0846859	0.0578126	-0.0662461		GO:0032502	developmental process	1.4425e-07	5697	165	TRPS1,TBL1XR1,FGFR2,FBXO31,SH3GL2,GSK3B,RARG,MME,ASPH,CDH7,SPAG6,NR1D1,NECAB1,ADAM18,ADAMTS2,ARF6,TAB2,BATF3,MAS1,MAGI2,HS3ST6,GNRHR,SPATA5,PAK1,NAV3,TAF8,PBX3,BCL11B,DLX4,TBC1D32,ZNF536,EPO,MTNR1B,GDPD5,RIPPLY3,TNS3,DNMT3B,TREM2,GABRA2,HSBP1,BMP7,L3MBTL3,PITX2,ELF2,PLXNA2,ITPR1,ROBO1,SEMA3A,CD44,UBE2V1,PEAK1,TLR4,DAB1,DNAJB6,PTPRK,TNC,KRT23,HES1,RIPPLY2,CAMK4,KRT7,ZNF423,XKR4,WRN,RTL1,RPE65,CRYB…
CYP4A11	94	chr1	47407043	cg12651712	0.737637	0.725267	0.760201	0.787728	0.793658	0.0500904	0.0624612	0.00593054		GO:0051239	regulation of multicellular organismal process	2.59215e-07	3262	107	CAMK4,NFKBIZ,STMN2,PFN2,MGLL,HES1,SYT3,GAA,UNC5D,UBE3A,TENM3,ZNF423,NREP,SLC6A3,ARHGEF19,LSM14A,HDAC4,RASGRP1,NRG1,INHBA,TOX,BHLHE40,ROR1,PKDCC,BTG1,SPRED1,PIK3CG,DNMT3B,FCRL3,ITM2C,PRDM14,TREM2,MEF2C,ITPR1,KL,ROBO1,SEMA3A,HSPA1B,THBS1,BMP7,PLXNA2,MAP3K7,TLR4,PUM1,FAM49B,CAPN7,VAX1,NOVA1,FZD6,SCAMP5,DAB1,ARHGAP42,CENPF,APPL2,SYT4,PAK1,NAV3,TNNI3K,SHH,FKBP4,CALM2,BCL11B,PBX3,FOXC2,XDH,EPO,PPP1R9A,…
CD3D	129	chr11	118213330	cg24841244	0.548244	0.553377	0.559027	0.610067	0.578567	0.061823	0.0566897	-0.0315002		GO:0048468	cell development	3.70408e-07	1628	64	COL12A1,ROR1,HDAC4,NRG1,SALL3,INHBA,DOCK10,PREX2,UNC5D,TENM3,NREP,RPE65,TENM2,STMN2,HES1,TNC,TSSK1B,VSX1,PTPRK,DAB1,CDNF,PEAK1,TLR4,VAX1,SEMA3A,ROBO1,BCL2L1,MYOF,BMP7,PITX2,L3MBTL3,PLXNA2,PRDM14,TREM2,CFTR,MEF2C,MAF,LMX1A,GDPD5,BCL2,FOXC2,EPO,MAPK8IP3,PPP1R9A,PBX3,BCL11B,PAK1,SHH,DICER1,PPP3CB,PARD3,MAGI2,TAPT1,SPAG6,GSK3B,RARG,DMRT1,FGFR2,MSTN,SH3GL2,TWIST1,GATA3,ACTN2,PLXND1
PIK3CG	152	chr7	106505772	cg08779777	0.0377182	0.0439107	0.0470432	0.128866	0.0888967	0.0911476	0.0849551	-0.039969		GO:0060284	regulation of cell development	5.35651e-07	955	44	UNC5D,UBE3A,FKBP4,BCL11B,NREP,TENM3,STMN2,APPL2,SHH,SYT3,SYT4,PAK1,NEDD9,HES1,LMX1A,BHLHE40,BCL2,GDPD5,EPO,NRG1,PPP1R9A,ZNF536,HDAC4,SEMA3A,ROBO1,GSK3B,PLXNA2,FBXO31,BMP7,TREM2,ITM2C,GATA3,DNMT3B,MEF2C,PLXND1,DICER1,MAGI2,MARK1,ARF6,DAB1,NR1D1,BRINP1,VAX1,MME
SYT3	165	chr19	51141466	cg01775986	0.605513	0.614477	0.641197	0.671844	0.647777	0.0663305	0.0573672	-0.024067		GO:0048731	system development	6.15774e-07	4365	132	SPATA5,TAB2,ARF6,MAGI2,BATF3,MAS1,ADAMTS2,NR1D1,MME,RARG,GSK3B,FBXO31,TBL1XR1,FGFR2,SH3GL2,TRPS1,GDPD5,RIPPLY3,TBC1D32,MTNR1B,ZNF536,EPO,PBX3,BCL11B,PAK1,NAV3,PTPRK,DNAJB6,DAB1,TLR4,SEMA3A,ROBO1,CD44,BMP7,PLXNA2,L3MBTL3,PITX2,DNMT3B,GABRA2,TREM2,TNS3,COL12A1,BHLHE40,PKDCC,PIK3CG,SPRED1,HDAC4,INHBA,SALL3,TOX,DOCK10,CRYBG3,SVIL,UNC5D,PREX2,APOB,ZNF423,WRN,RPE65,CAMK4,KRT7,KRT23,TNC,HES1,RIPPLY2,DIC…
HTR3C	185	chr3	183770650	cg19815720	0.724327	0.701776	0.743934	0.782438	0.758734	0.0581109	0.0806619	-0.0237034		GO:0022008	neurogenesis	7.20195e-07	1623	63	GDPD5,BCL2,ROR1,BHLHE40,LMX1A,INHBA,SALL3,DOCK10,MAPK8IP3,PPP1R9A,EPO,ZNF536,NRG1,NREP,TENM3,BCL11B,RPE65,PBX3,FKBP4,UNC5D,UBE3A,PREX2,NAV3,PAK1,SYT4,TNC,HES1,SHH,SYT3,STMN2,TENM2,APPL2,PPP3CB,ARF6,DAB1,CDNF,MARK1,MAGI2,PARD3,DICER1,VSX1,PTPRK,MME,BRINP1,VAX1,NR1D1,TLR4,BMP7,FBXO31,FGFR2,PLXNA2,TWIST1,PITX2,SH3GL2,SEMA3A,ROBO1,GSK3B,MEF2C,PLXND1,ITM2C,GATA3,DNMT3B,TREM2
P2RX6	188	chr22	21369128	cg09854409	0.314975	0.32363	0.314127	0.378899	0.337391	0.0639234	0.055269	-0.0415077		GO:0048699	generation of neurons	8.7396e-07	1524	60	MAPK8IP3,PPP1R9A,EPO,ZNF536,NRG1,SALL3,INHBA,DOCK10,BHLHE40,LMX1A,GDPD5,BCL2,APPL2,TENM2,STMN2,TNC,HES1,SYT4,PAK1,SYT3,SHH,FKBP4,UNC5D,PREX2,UBE3A,TENM3,NREP,RPE65,BCL11B,PBX3,NR1D1,MME,VAX1,BRINP1,DICER1,PTPRK,VSX1,DAB1,PPP3CB,ARF6,PARD3,CDNF,MARK1,MAGI2,GATA3,DNMT3B,ITM2C,TREM2,PLXND1,MEF2C,GSK3B,SEMA3A,ROBO1,FGFR2,BMP7,FBXO31,SH3GL2,PITX2,PLXNA2,TWIST1
DBT	197	chr1	100715586	cg17746819	0.0970638	0.101326	0.112305	0.176006	0.133845	0.0789419	0.0746801	-0.0421604		GO:0048666	neuron development	1.59521e-06	799	38	LMX1A,GDPD5,BCL2,PPP1R9A,MAPK8IP3,SALL3,DOCK10,PREX2,UNC5D,NREP,TENM3,PBX3,BCL11B,RPE65,TENM2,STMN2,PAK1,HES1,TNC,SHH,DICER1,VSX1,PTPRK,PPP3CB,DAB1,CDNF,PARD3,VAX1,ROBO1,SEMA3A,GSK3B,BMP7,FGFR2,PLXNA2,SH3GL2,GATA3,MEF2C,PLXND1
ZNF827	199	chr4	146859821	cg04291190	0.0600923	0.0588971	0.05401	0.147007	0.09666	0.0869142	0.0881094	-0.0503465		GO:0048522	positive regulation of cellular process	1.60621e-06	5358	153	TOX,RNF144A,INHBA,HDAC4,ARHGEF19,SPRED1,PIK3CG,PKDCC,TNC,HES1,MGAT5,RAD51B,CAMK4,NFKBIZ,BLM,ZNF423,WRN,APOB,SVIL,OSMR,TLR4,FAM49B,MAP3K7,LMO3,UBE2V1,SH3BP2,GSAP,DAB1,TNS3,TREM2,DNMT3B,PITX2,ELF2,NSG1,PLXNA2,BMP7,HSPA1B,SEMA3A,CD44,ROBO1,EPO,MTNR1B,ZC3H12D,GDPD5,CACUL1,EXOC1,NAV3,PAK1,TAF8,ERCC4,PBX3,BCL11B,CSNK1A1L,MME,NR1D1,ASPH,MAS1,MAGI2,ARF6,TAB2,BLID,RNF146,TRIM27,SH3GL2,FGFR2,TBL1XR1,FBXO31…
KRT23	206	chr17	39093877	cg06170150	0.640836	0.651273	0.670319	0.703153	0.67459	0.062317	0.0518805	-0.0285638		GO:0030154	cell differentiation	1.61432e-06	3675	114	UNC5D,PREX2,UBE3A,RPE65,TENM3,NREP,ZNF423,KRT7,CAMK4,TENM2,STMN2,SYT3,CD3D,HES1,KRT23,TNC,PKDCC,COL12A1,BHLHE40,IKZF1,ROR1,SPRED1,PLEKHM3,HDAC4,NRG1,RASGRP1,STX2,DOCK10,TOX,MBNL1,SALL3,INHBA,ROBO1,SEMA3A,SNX10,ELF2,PITX2,L3MBTL3,PLXNA2,HSBP1,MYOF,BCL2L1,BMP7,PRDM14,TREM2,MAK,GNA13,DNMT3B,ITM2C,CFTR,MEF2C,TRIM10,PTPRK,VSX1,TSSK1B,MTF2,CENPF,CDNF,DNAJB6,DAB1,TLR4,PUM1,UBE2V1,PEAK1,VAX1,FKBP4,PBX3,B…
TTC17	240	chr11	43380251	cg09255124	0.0649889	0.0712628	0.0885409	0.121963	0.104794	0.056974	0.0507001	-0.0171685		GO:0048869	cellular developmental process	1.85638e-06	3769	116	DNMT3B,GNA13,ITM2C,PRDM14,MAK,TREM2,CFTR,MEF2C,TRIM10,SNX10,SEMA3A,ROBO1,HSBP1,MYOF,BCL2L1,BMP7,L3MBTL3,ELF2,PITX2,PLXNA2,PEAK1,UBE2V1,PUM1,TLR4,VAX1,TSSK1B,MTF2,PTPRK,VSX1,DNAJB6,DAB1,CENPF,CDNF,KRT7,CAMK4,STMN2,TENM2,KRT23,TNC,HES1,CD3D,SYT3,UBE3A,UNC5D,PREX2,TENM3,WRN,ZNF423,NREP,RPE65,RASGRP1,HDAC4,NRG1,STX2,SALL3,INHBA,TOX,DOCK10,MBNL1,COL12A1,IKZF1,BHLHE40,ROR1,PKDCC,PLEKHM3,SPRED1,GATA3,AC…
DNMT3B	252	chr20	31349939	cg13636640	0.153317	0.154379	0.162566	0.245007	0.239173	0.0916901	0.0906273	-0.00583367		GO:0023051	regulation of signaling	2.44349e-06	3580	111	GSK3B,ICA1,TRAF2,DMRT1,MSTN,GUCA1A,TBL1XR1,FGFR2,TWIST1,SH3GL2,GATA3,SESN1,ACTN2,RNF146,ARF6,ZMIZ1,TAB2,PPP3CB,PTPRE,MAGI2,MAS1,ASPH,NR1D1,NCOR2,MME,GRM8,CSNK1A1L,CALM2,APPL2,PAK1,SYT4,SHH,ATF6B,TNNI3K,GRM6,NEK6,GDPD5,NLRC5,PMEPA1,BCL2,XDH,MAPK8IP3,MTNR1B,ZNF536,PPP1R9A,EPO,RGS1,DDX21,LDLRAD4,CLSTN1,SEMA3A,CD44,ROBO1,KL,ITPR1,HSPA1B,BMP7,BTC,MYOF,THBS1,BCL2L1,NSG1,TSPAN14,ELF2,ITM2C,GNA13,FCRL3,T…
C1orf51	275	chr1	150255503	cg03960066	0.479933	0.484991	0.512942	0.576974	0.512628	0.0970417	0.0919836	-0.0643462		GO:0045664	regulation of neuron differentiation	2.45461e-06	656	33	BRINP1,DAB1,ARF6,MAGI2,MARK1,GATA3,DNMT3B,ITM2C,PLXND1,MEF2C,GSK3B,ROBO1,SEMA3A,FBXO31,BMP7,PLXNA2,PPP1R9A,ZNF536,EPO,LMX1A,GDPD5,BCL2,STMN2,HES1,SYT4,PAK1,SYT3,SHH,FKBP4,UBE3A,TENM3,NREP,BCL11B
LENG9	370	chr19	54975263	cg18682380	0.0999228	0.111111	0.126551	0.178801	0.139548	0.0788786	0.0676907	-0.0392538		GO:0044093	positive regulation of molecular function	2.79349e-06	1764	65	ASPH,DOCK8,BLID,ETAA1,MAGI2,MAS1,TAB2,ARF6,ACTN2,GATA3,TRIM27,HOXA3,PLXND1,AKIRIN2,TRAF2,GSK3B,TWIST1,GUCA1A,FGFR2,EPO,PPP1R9A,MAPK8IP3,XDH,RAB11FIP2,USP50,RGS1,CACUL1,BCL2,SHH,PAK1,CALM2,TLR4,UBE2V1,MAP3K7,TBC1D16,ALS2CL,ARHGAP23,ARHGAP42,DNAJB6,DAB1,TREM2,SPPL3,FCRL3,GNA13,MEF2C,CFTR,HSPA1B,ROBO1,THBS1,NSMAF,PINK1,HDAC4,RASGRP1,NRG1,ARHGEF19,DOCK10,ROR1,PIK3CG,EIF2S1,HES1,NEDD9,PFN2,PREX2,TANK,…
C1QTNF7	411	chr4	15341149	cg22556943	0.570779	0.603418	0.573898	0.682519	0.624468	0.11174	0.0791014	-0.0580517		GO:0045595	regulation of cell differentiation	2.88529e-06	1878	68	DAB1,TLR4,LMO3,VAX1,HSPA1B,ROBO1,SEMA3A,PLXNA2,BTC,BMP7,THBS1,TREM2,FCRL3,DNMT3B,ITM2C,MEF2C,PKDCC,BHLHE40,BTG1,HDAC4,RASGRP1,NRG1,TOX,INHBA,APOB,UBE3A,UNC5D,TENM3,NREP,CAMK4,STMN2,NFKBIZ,SYT3,NEDD9,HES1,DICER1,MARK1,MAGI2,ZMIZ1,ARF6,NR1D1,BRINP1,MME,GSK3B,RARG,TWIST1,FGFR2,FBXO31,MSTN,GATA3,PLXND1,TRPS1,LMX1A,MAF,BCL2,GDPD5,PPP1R9A,EPO,ZNF536,XDH,LDLRAD4,FKBP4,BCL11B,TAF8,APPL2,SHH,PAK1,SYT4
PPP1R9A	461	chr7	94536488	cg15558930	0.683218	0.662303	0.716522	0.74644	0.737268	0.0632224	0.0841374	-0.00917281		GO:0010721	negative regulation of cell development	3.07235e-06	344	22	BMP7,UBE3A,SEMA3A,GSK3B,FKBP4,SHH,SYT4,PAK1,HES1,STMN2,ITM2C,APPL2,BCL2,ARF6,DAB1,LMX1A,DICER1,BRINP1,VAX1,ZNF536,NR1D1,NRG1
TOX	480	chr8	60032246	cg27496650	0.123168	0.142819	0.155081	0.200581	0.147377	0.0774131	0.0577617	-0.0532045		GO:0120035	regulation of plasma membrane bounded cell projection organization	3.36939e-06	697	34	TAPT1,TBC1D16,ARF6,DAB1,MARK1,MAGI2,ADAMTS16,ITM2C,GATA3,MAK,TREM2,MEF2C,PLXND1,SEMA3A,CD44,ROBO1,GSK3B,BMP7,FBXO31,MSTN,PLXNA2,EPO,PPP1R9A,HDAC4,TENM2,STMN2,SYT4,PAK1,NAV3,PFN2,SYT3,FKBP4,UBE3A,TENM3
VWA8	509	chr13	42534711	cg26492720	0.0871456	0.0806852	0.112538	0.137906	0.0960387	0.0507601	0.0572206	-0.041867		GO:0050768	negative regulation of neurogenesis	3.61749e-06	295	20	APPL2,ITM2C,STMN2,SHH,HES1,SYT4,UBE3A,FKBP4,GSK3B,SEMA3A,BMP7,NR1D1,NRG1,ZNF536,VAX1,BRINP1,LMX1A,DICER1,DAB1,ARF6
TNNI3K	510	chr1	74664456	cg00005434	0.0558379	0.0673881	0.0934553	0.124495	0.0722696	0.0686575	0.0571074	-0.0522258		GO:0031344	regulation of cell projection organization	4.58397e-06	707	34	NAV3,PAK1,SYT4,PFN2,SYT3,STMN2,TENM2,TENM3,FKBP4,UBE3A,EPO,PPP1R9A,HDAC4,MEF2C,PLXND1,ITM2C,GATA3,TREM2,MAK,MSTN,BMP7,FBXO31,PLXNA2,CD44,SEMA3A,ROBO1,GSK3B,TBC1D16,TAPT1,ARF6,DAB1,MARK1,MAGI2,ADAMTS16
TMED3	531	chr15	79602873	cg12546081	0.277847	0.278437	0.312906	0.341036	0.338046	0.0631894	0.0625992	-0.0029904		GO:0048518	positive regulation of biological process	4.60251e-06	6081	167	KL,TSPAN14,THBS1,BTC,BCL2L1,STK17B,MAK,SPPL3,PRDM14,ITM2C,FCRL3,GNA13,MEF2C,CFTR,MTF2,RAB7A,SCAMP5,PUM1,ARHGEF3,CAPN7,UBE3A,TANK,NR3C1,SLC6A3,GPC5,TENM3,TENM2,STMN2,EIF2S1,SYT3,CD3D,PFN2,NEDD9,ROR1,SERPINB9,IKZF1,BTG1,NPAS3,NSMAF,RASGRP1,NRG1,PINK1,LSM14A,ANKRD53,DMRT1,TRAF2,TWIST1,MSTN,GUCA1A,SESN1,ACTN2,HLA-DPA1,GATA3,HOXA3,PLXND1,AKIRIN2,DICER1,ETAA1,PARD3,ZMIZ1,PPP3CB,SF3B1,NCOR2,OTX1,TAPT1,D…
TAF5	532	chr10	105127192	cg20188621	0.779401	0.775178	0.748786	0.83764	0.815209	0.0582392	0.0624623	-0.0224314		GO:2000026	regulation of multicellular organismal development	6.73831e-06	2156	74	DICER1,MARK1,MAGI2,PARD3,ARF6,ZMIZ1,NR1D1,TAPT1,BRINP1,MME,DMRT1,RARG,GSK3B,TWIST1,MSTN,FBXO31,FGFR2,GATA3,TRPS1,PLXND1,LMX1A,MAF,BCL2,GDPD5,EPO,ZNF536,PPP1R9A,XDH,FOXC2,CLSTN1,LDLRAD4,FKBP4,BCL11B,APPL2,SHH,SYT4,PAK1,FZD6,CENPF,DAB1,TLR4,VAX1,HSPA1B,ROBO1,SEMA3A,KL,PLXNA2,THBS1,BMP7,TREM2,ITM2C,FCRL3,DNMT3B,MEF2C,PKDCC,ROR1,BHLHE40,SPRED1,BTG1,HDAC4,RASGRP1,NRG1,ARHGEF19,TOX,INHBA,UBE3A,UNC5D,NR…
PINK1	593	chr1	20959355	cg24608458	0.887037	0.872092	0.86211	0.938993	0.925304	0.0519561	0.0669002	-0.0136885		GO:0030182	neuron differentiation	6.96704e-06	985	42	VAX1,PARD3,CDNF,DAB1,PPP3CB,PTPRK,VSX1,DICER1,PLXND1,MEF2C,GATA3,ITM2C,PITX2,SH3GL2,PLXNA2,FGFR2,BMP7,GSK3B,ROBO1,SEMA3A,DOCK10,SALL3,INHBA,NRG1,MAPK8IP3,PPP1R9A,BCL2,GDPD5,LMX1A,SHH,TNC,HES1,PAK1,STMN2,TENM2,PBX3,RPE65,BCL11B,TENM3,NREP,UNC5D,PREX2
CTGF	614	chr6	132273126	cg00516030	0.6986	0.68225	0.706431	0.753402	0.682514	0.0548018	0.0711513	-0.0708881		GO:0010646	regulation of cell communication	7.54149e-06	3539	108	PMEPA1,BCL2,NEK6,GDPD5,NLRC5,GRM6,CLSTN1,RGS1,LDLRAD4,DDX21,PPP1R9A,MTNR1B,EPO,MAPK8IP3,ZNF536,XDH,CALM2,CSNK1A1L,GRM8,SHH,ATF6B,SYT4,PAK1,APPL2,PTPRE,MAGI2,MAS1,PPP3CB,ZMIZ1,ARF6,TAB2,MME,NR1D1,NCOR2,TWIST1,SH3GL2,GUCA1A,MSTN,FGFR2,TBL1XR1,DMRT1,ICA1,GSK3B,TRAF2,RNF146,SESN1,ACTN2,GATA3,PIK3CG,SPRED1,PLEKHG7,ROR1,INHBA,TAF5,SALL3,NRG1,PINK1,RASGRP1,ARHGEF19,LSM14A,PLCB4,TANK,ZNF423,NREP,GPC5,WRN…
BOD1	688	chr5	173044350	cg00042208	0.792194	0.793595	0.811567	0.845662	0.830643	0.0534676	0.0520666	-0.0150185		GO:0051961	negative regulation of nervous system development	9.1864e-06	314	20	HES1,SYT4,SHH,APPL2,STMN2,ITM2C,BMP7,FKBP4,GSK3B,SEMA3A,UBE3A,VAX1,BRINP1,ZNF536,NR1D1,NRG1,DAB1,ARF6,DICER1,LMX1A
GDPD5	689	chr11	75237636	cg15526825	0.298559	0.265138	0.231736	0.402056	0.228142	0.103497	0.136918	-0.173914		GO:0051240	positive regulation of multicellular organismal process	1.0572e-05	1799	64	APPL2,SHH,SYT4,PAK1,PPP1R9A,MTNR1B,EPO,IL17B,FOXC2,CLSTN1,USP50,DDX21,BCL2,AMOTL1,GDPD5,GATA3,HLA-DPA1,PLXND1,AKIRIN2,DMRT1,TRAF2,TWIST1,FGFR2,FBXO31,TAPT1,BRINP1,MME,DICER1,PARD3,MAGI2,ZMIZ1,ARF6,NFKBIZ,STMN2,SYT3,HES1,TENM3,SLC6A3,RASGRP1,HDAC4,NRG1,LSM14A,TOX,INHBA,PKDCC,BTG1,PRDM14,TREM2,DNMT3B,MEF2C,HSPA1B,KL,SEMA3A,ROBO1,PLXNA2,BMP7,THBS1,PUM1,TLR4,FAM49B,MAP3K7,CAPN7,DAB1,SCAMP5
GABRA2	715	chr4	46477961	cg12521225	0.56852	0.586948	0.61757	0.640921	0.611086	0.0724018	0.0539735	-0.0298349		GO:0048583	regulation of response to stimulus	1.39274e-05	4227	123	ARHGAP23,ARHGAP42,DAB1,DNAJB6,RAB7A,FZD6,OSMR,ARHGEF3,SH3BP2,LMO3,MAP3K7,UBE2V1,FAM49B,PUM1,TLR4,THBS1,BMP7,BTC,BCL2L1,MYOF,HSBP1,TSPAN14,ELF2,CD44,SEMA3A,ROBO1,ITPR1,KL,HSPA1B,MEF2C,CFTR,ITM2C,GNA13,FCRL3,PRDM14,SPPL3,TREM2,PLEKHG7,PIK3CG,SPRED1,ROR1,SERPINB9,INHBA,TAF5,SALL3,ARHGEF19,LSM14A,HDAC4,RASGRP1,PINK1,NRG1,WRN,ZNF423,GPC5,SLC6A3,NREP,BLM,TANK,UBE3A,PREX2,APOB,MGAT5,MGLL,HES1,CD3D,SYT3,…
QRSL1	761	chr6	107078213	cg20965168	0.540423	0.538255	0.587634	0.623925	0.602932	0.0835022	0.0856696	-0.0209929		GO:0031175	neuron projection development	1.53199e-05	652	31	GATA3,STMN2,TNC,HES1,PAK1,PLXND1,SHH,GSK3B,SEMA3A,ROBO1,PREX2,UNC5D,FGFR2,NREP,BMP7,SH3GL2,PLXNA2,BCL11B,PPP1R9A,MAPK8IP3,VAX1,DOCK10,DICER1,LMX1A,PTPRK,GDPD5,DAB1,PPP3CB,PARD3,BCL2,CDNF
PMEPA1	771	chr20	56285728	cg23987549	0.117821	0.116466	0.0990187	0.17899	0.13247	0.061169	0.0625242	-0.0465206		GO:0050793	regulation of developmental process	1.78456e-05	2696	86	APOB,UBE3A,UNC5D,TENM3,NREP,SLC6A3,CAMK4,NFKBIZ,STMN2,NEDD9,HES1,SYT3,BHLHE40,ROR1,PKDCC,BTG1,SPRED1,ARHGEF19,RASGRP1,HDAC4,PINK1,NRG1,INHBA,ZMYM2,TOX,KL,ROBO1,CD44,SEMA3A,HSPA1B,THBS1,BMP7,BTC,PLXNA2,FCRL3,GNA13,DNMT3B,ITM2C,PRDM14,TREM2,MEF2C,FZD6,DAB1,CENPF,LMO3,TLR4,VAX1,FKBP4,BCL11B,APPL2,TAF8,SYT4,PAK1,SHH,MAF,LMX1A,GDPD5,NEK6,BCL2,FOXC2,XDH,PPP1R9A,ZNF536,EPO,LDLRAD4,CLSTN1,GSK3B,RARG,DMRT…
MAPK8IP3	782	chr16	1755402	cg06215939	0.265596	0.267584	0.281704	0.319106	0.252126	0.0535096	0.0515221	-0.0669799		GO:0060445	branching involved in salivary gland morphogenesis	1.84796e-05	17	5	SEMA3A,FGFR2,BMP7,PLXND1,SHH
PRRC2A	788	chr6	31587714	cg07387607	0.111889	0.0797215	0.120564	0.165403	0.13516	0.0535146	0.0856816	-0.0302433		GO:0050769	positive regulation of neurogenesis	1.92655e-05	474	25	DICER1,MAGI2,BCL2,GDPD5,DAB1,EPO,PPP1R9A,BRINP1,MME,ROBO1,SEMA3A,PLXNA2,FBXO31,BMP7,TENM3,TREM2,STMN2,DNMT3B,MEF2C,SHH,SYT3,PLXND1,SYT4,PAK1,HES1
PEAK1	800	chr15	77711686	cg22256960	0.0870405	0.0811808	0.0769959	0.142381	0.0900749	0.0553408	0.0612005	-0.0523064		GO:0048762	mesenchymal cell differentiation	2.20384e-05	156	13	BMP7,FGFR2,TWIST1,BCL2,PITX2,SEMA3A,GSK3B,HES1,SHH,MEF2C,FOXC2,TAPT1,NRG1
KLRB1	829	chr12	9759653	cg13995453	0.789136	0.83694	0.871452	0.897681	0.868712	0.108545	0.0607411	-0.0289688		GO:0043010	camera-type eye development	2.29178e-05	307	19	GATA3,SHH,TTLL5,RARG,CRYBG3,PITX2,BCL11B,TWIST1,RPE65,TENM3,BMP7,MTNR1B,TBC1D32,FOXC2,VAX1,INHBA,VSX1,MAF,GRM6
SUGT1	830	chr13	53226144	cg00222125	0.070177	0.0717808	0.0944816	0.124355	0.0805332	0.0541776	0.0525738	-0.0438214		GO:0051962	positive regulation of nervous system development	2.38265e-05	541	27	STMN2,DNMT3B,TREM2,SYT4,PAK1,HES1,SHH,MEF2C,PLXND1,SYT3,SEMA3A,ROBO1,BMP7,FBXO31,TENM3,PLXNA2,PPP1R9A,EPO,MME,BRINP1,CLSTN1,DICER1,DAB1,GDPD5,MAGI2,PARD3,BCL2
KRTAP25-1	848	chr21	31662679	cg26536958	0.783093	0.774216	0.776596	0.85491	0.844726	0.0718168	0.0806941	-0.0101839		GO:0048513	animal organ development	2.50009e-05	3131	96	TREM2,TNS3,MEF2C,TRIM10,CD44,SNX10,SEMA3A,ROBO1,BMP7,BCL2L1,PITX2,L3MBTL3,PLXNA2,FOXG1,VAX1,MACROD2,FZD6,VSX1,DAB1,DNAJB6,ADAMTS16,CENPF,KRT7,CAMK4,HES1,KRT23,TNC,CD3D,RIPPLY2,GAA,CRYBG3,UBE3A,SVIL,TENM3,SLC6A3,WRN,RPE65,NRG1,HDAC4,STX2,SALL3,INHBA,DOCK10,TOX,COL12A1,IKZF1,ROR1,PKDCC,SPRED1,GATA3,ACTN2,TTLL5,HOXA3,PLXND1,GSK3B,MMP19,RARG,DMRT1,TBL1XR1,FGFR2,MSTN,TWIST1,TAPT1,OTX1,NCOR2,ADAMTS2,MM…
MRPL24	857	chr1	156711736	cg02198855	0.655488	0.64564	0.685642	0.713795	0.669645	0.0583072	0.0681556	-0.04415		GO:0071495	cellular response to endogenous stimulus	3.88563e-05	1166	45	HDAC4,FOXC2,INHBA,PMEPA1,SPRED1,PIK3CG,CALCOCO1,STMN2,APPL2,PAK1,TNC,UBE3A,APOB,FKBP4,RPE65,NR3C1,AKR1C4,BLM,NR1D1,TLR4,MAP3K7,PTPRK,GNRHR,MAGI2,PARD3,MAS1,ARF6,SESN1,ACTN2,GAS2L1,TREM2,GATA3,DNMT3B,MEF2C,CFTR,EPRS,RARG,CD44,KL,GSK3B,SH3GL2,BCL2L1,BMP7,MSTN,FGFR2
LDLRAD1	867	chr1	54484669	cg26113278	0.614177	0.587355	0.649755	0.671538	0.684103	0.0573606	0.0841833	0.0125652		KEGG	Term	Enrichment	Genes in Term	Target Genes in Term	Gene Symbols
PCDHGA5	879	chr5	140743019	cg26594534	0.560789	0.530534	0.592454	0.645037	0.562176	0.0842486	0.114503	-0.0828614		ko05145	Toxoplasmosis	0.00108378	113	9	HSPA1B,MAP3K7,PIK3CG,BCL2L1,BCL2,TAB2,HLA-DPA1,TLR4,HLA-DRB5
ZC3H12D	905	chr6	149805292	cg16661800	0.586059	0.601997	0.626531	0.653944	0.646022	0.0678846	0.0519463	-0.00792168		M00036	Leucine degradation, leucine => acetoacetate + acetyl-CoA	0.00284864	13	3	AUH,DBT,BCKDHB
RPL34	1034	chr4	109540778	cg01543767	0.638411	0.663526	0.68744	0.716697	0.675436	0.0782853	0.0531704	-0.0412605		hsa04022	cGMP-PKG signaling pathway	0.00410249	163	10	CALM2,PIK3CG,KCNU1,PLCB4,PPP3CB,KCNJ8,ITPR1,GNA13,MEF2C,ATF6B
INHBA	1035	chr7	41741671	cg15291905	0.462662	0.481086	0.505997	0.573281	0.497698	0.110619	0.0921949	-0.0755831		M00686	Toll-like receptor signaling	0.00438198	15	3	MAP3K7,TLR4,TAB2
RARG	1071	chr12	53627106	cg17436656	0.473576	0.482853	0.564267	0.550296	0.555746	0.0767207	0.0674432	0.00544986		hsa04621	NOD-like receptor signaling pathway	0.00529271	169	10	SUGT1,MAP3K7,TANK,TAB2,BCL2,BCL2L1,ITPR1,TRAF2,PLCB4,TLR4
MAK	1081	chr6	10837647	cg22830112	0.0824006	0.0603821	0.0994825	0.139764	0.12639	0.0573638	0.0793824	-0.0133743		hsa05169	Epstein-Barr virus infection	0.00583784	199	11	HSPA1B,MAP3K7,HDAC4,BCL2,GSK3B,TAB2,TRAF2,CD44,HLA-DPA1,HLA-DRB5,NCOR2
BRPF3	1115	chr6	36165635	cg08576623	0.315869	0.29994	0.384917	0.398358	0.355145	0.082489	0.098418	-0.0432123		hsa04360	Axon guidance	0.00647842	174	10	PARD3,PAK1,PLXNA2,BMP7,GSK3B,PPP3CB,ROBO1,SHH,UNC5D,SEMA3A
CAPN7	1156	chr3	15246594	cg20763338	0.616074	0.635904	0.679355	0.702521	0.669903	0.0864471	0.0666163	-0.0326178		hsa04728	Dopaminergic synapse	0.00975211	130	8	GSK3B,CALM2,ATF6B,PLCB4,SLC6A3,PPP3CB,PPP2R2D,ITPR1
HSBP1	1158	chr16	83842605	cg27207486	0.713881	0.712644	0.758882	0.780482	0.781425	0.066602	0.0678383	0.000942602		ko04925	Aldosterone synthesis and secretion	0.0109961	82	6	ITPR1,PLCB4,CALM2,ATF6B,CAMK4,KCNK9
MMADHC	1236	chr2	150442880	cg18399834	0.574684	0.599036	0.618187	0.651338	0.633472	0.0766546	0.0523018	-0.0178665		hsa04371	Apelin signaling pathway	0.0136721	138	8	ITPR1,GNA13,PLCB4,MEF2C,PIK3CG,HDAC4,CALM2,CAMK4
AVEN	1241	chr15	34332617	cg23800812	0.736728	0.735671	0.751088	0.837003	0.871752	0.100275	0.101332	0.0347485		hsa05321	Inflammatory bowel disease (IBD)	0.0162171	65	5	TLR4,HLA-DRB5,MAF,HLA-DPA1,GATA3
LAX1	1262	chr1	203733042	cg25625457	0.806308	0.795999	0.864128	0.867085	0.840266	0.0607765	0.0710861	-0.0268188		hsa04720	Long-term potentiation	0.0182864	67	5	CAMK4,PPP3CB,ITPR1,CALM2,PLCB4
FZD6	1284	chr8	104309775	cg03346122	0.867473	0.874514	0.915428	0.939965	0.899032	0.0724921	0.0654513	-0.040933		ko04658	Th1 and Th2 cell differentiation	0.0185993	92	6	CD3D,HLA-DRB5,MAF,PPP3CB,GATA3,HLA-DPA1
THBS1	1371	chr15	39871923	cg25503381	0.592123	0.605368	0.629845	0.658109	0.656696	0.0659863	0.0527413	-0.00141291		hsa05031	Amphetamine addiction	0.0193835	68	5	ATF6B,CAMK4,CALM2,SLC6A3,PPP3CB
EPRS	1463	chr1	220221462	cg06207650	0.86863	0.864149	0.885575	0.920814	0.912583	0.0521836	0.0566644	-0.00823092		hsa04064	NF-kappa B signaling pathway	0.0204657	94	6	TRAF2,MAP3K7,TLR4,BCL2,BCL2L1,TAB2
NEIL2	1484	chr8	11625764	cg11908155	0.547397	0.559297	0.605173	0.62965	0.600296	0.0822532	0.0703527	-0.029354		hsa04340	Hedgehog signaling pathway	0.0220327	47	4	GSK3B,BCL2,CSNK1A1L,SHH
B3GNT3	1492	chr19	17904427	cg14733031	0.831108	0.789294	0.784724	0.903131	0.835369	0.0720231	0.113837	-0.0677617		hsa04640	Hematopoietic cell lineage	0.0224558	96	6	HLA-DPA1,MME,CD44,EPO,HLA-DRB5,CD3D
ENSG00000178404	1530	chr17	76900812	cg20589078	0.522606	0.520626	0.508507	0.593234	0.570468	0.0706283	0.0726081	-0.0227661		ko04151	PI3K-Akt signaling pathway	0.0241873	341	14	EPO,COL6A5,PPP2R2D,TLR4,ATF6B,FGFR2,OSMR,THBS1,PIK3CG,TNC,G6PC3,BCL2L1,BCL2,GSK3B
GAA	1649	chr17	78073854	cg04028464	0.586641	0.60745	0.65255	0.673302	0.642842	0.0866615	0.0658519	-0.03046		hsa05140	Leishmaniasis	0.0242017	72	5	HLA-DPA1,MAP3K7,HLA-DRB5,TAB2,TLR4
MACROD2	1703	chr20	13977717	cg17502614	0.707697	0.724112	0.729041	0.778018	0.76474	0.0703202	0.0539051	-0.0132781		ko04915	Estrogen signaling pathway	0.0245725	98	6	CALM2,HSPA1B,PLCB4,ITPR1,FKBP4,ATF6B
TMEM82	1713	chr1	16070629	cg01963294	0.68949	0.720936	0.704837	0.77612	0.733746	0.0866304	0.0551834	-0.042374		M00032	Lysine degradation, lysine => saccharopine => acetoacetyl-CoA	0.025034	11	2	GCDH,OGDHL
SLC6A3	1726	chr5	1443819	cg12484332	0.838706	0.832009	0.833357	0.891912	0.885887	0.0532057	0.059903	-0.00602522		hsa05144	Malaria	0.0252731	49	4	THBS1,KLRB1,GYPC,TLR4
BCO2	1736	chr11	112044454	cg00418844	0.843211	0.889337	0.888986	0.941605	0.915595	0.0983944	0.0522683	-0.0260107		hsa05168	Herpes simplex infection	0.0259221	185	9	TAF5,MAP3K7,UBE2R2,TAB2,EIF2S1,TRAF2,HLA-DPA1,SRSF7,HLA-DRB5
C6orf62	1829	chr6	24719235	cg02888247	0.717914	0.656539	0.703404	0.769108	0.74521	0.0511939	0.112569	-0.0238979		ko04660	T cell receptor signaling pathway	0.0291981	102	6	PAK1,RASGRP1,PPP3CB,MAP3K7,CD3D,GSK3B
UBE2R2	1854	chr9	33819418	cg13578272	0.687742	0.695496	0.696596	0.752303	0.71831	0.0645603	0.0568068	-0.0339926		hsa03040	Spliceosome	0.0315356	132	7	SF3B1,PRPF38A,SRSF7,DHX8,TCERG1,HSPA1B,HNRNPA3
RIPPLY3	1859	chr21	38377004	cg27574646	0.719441	0.749338	0.741544	0.819133	0.802502	0.0996923	0.0697954	-0.0166313		hsa05162	Measles	0.0326705	133	7	EIF2S1,GSK3B,TLR4,CD3D,TAB2,MAP3K7,HSPA1B
FAM50B	1898	chr6	3851517	cg15080351	0.75279	0.768819	0.823168	0.830017	0.81808	0.0772265	0.0611978	-0.0119371		ko01521	EGFR tyrosine kinase inhibitor resistance	0.0343641	79	5	BCL2,NRG1,BCL2L1,GSK3B,FGFR2
ITFG1	2113	chr16	47493072	cg00267272	0.870005	0.862779	0.903135	0.921916	0.905132	0.0519115	0.0591371	-0.0167846		hsa00790	Folate biosynthesis	0.0450261	15	2	GPHN,GGH
SRSF7	2227	chr2	38976409	cg20957316	0.60197	0.636434	0.683152	0.697364	0.69779	0.0953942	0.0609294	0.000426294		ko04310	Wnt signaling pathway	0.0455416	143	7	GSK3B,CSNK1A1L,FZD6,MAP3K7,TBL1XR1,PPP3CB,PLCB4
ZBTB2	2399	chr6	151710284	cg10595421	0.744542	0.763919	0.764512	0.822702	0.780467	0.0781601	0.0587838	-0.042235
PCDHA2	2507	chr5	140177056	cg06683094	0.568147	0.545637	0.554192	0.671887	0.637946	0.10374	0.126249	-0.0339409
FCRL3	2532	chr1	157668115	cg05956521	0.806064	0.802842	0.853532	0.869449	0.836029	0.0633857	0.0666077	-0.0334207
DMRT1	2564	chr9	839126	cg21241989	0.676683	0.714506	0.741779	0.770999	0.764419	0.0943163	0.0564938	-0.00658076
GRM6	2659	chr5	178419465	cg03304142	0.650923	0.653134	0.693814	0.704799	0.678539	0.0538762	0.0516656	-0.02626
RAB11FIP2	2859	chr10	119808972	cg01279017	0.877329	0.863702	0.885678	0.92898	0.887386	0.0516515	0.0652784	-0.0415947
EPN3	3178	chr17	48613081	cg11798358	0.681924	0.701666	0.762461	0.758033	0.734519	0.0761094	0.0563676	-0.0235146
PANK4	3228	chr1	2454811	cg09245989	0.577633	0.592568	0.602193	0.68076	0.645346	0.103126	0.0881916	-0.0354133
ARHGAP42	3272	chr11	100555135	cg08196899	0.778172	0.788739	0.777454	0.843016	0.81432	0.0648436	0.0542774	-0.0286963
HAPLN1	3579	chr5	83021010	cg18996771	0.604998	0.603269	0.607973	0.667117	0.594697	0.0621188	0.0638474	-0.0724197
ENSG00000272781	3584	chr14	48140415	cg11639550	0.538713	0.543714	0.615896	0.621412	0.63944	0.0826991	0.0776986	0.0180275
TMEM155	3620	chr4	122682720	cg04476764	0.790554	0.748772	0.808805	0.842863	0.797008	0.0523085	0.0940911	-0.0458548
AMOTL1	3670	chr11	94505206	cg04215883	0.587503	0.58064	0.599623	0.644422	0.591603	0.0569183	0.0637818	-0.0528192
CAMK4	3795	chr5	110563578	cg03899022	0.650323	0.654382	0.677981	0.724839	0.673741	0.0745159	0.0704574	-0.0510988
DDX21	3805	chr10	70712079	cg26026821	0.805803	0.772661	0.763743	0.86717	0.817623	0.0613665	0.0945086	-0.0495462
SCAMP5	3945	chr15	75291883	cg13064046	0.785974	0.787096	0.806309	0.840035	0.815206	0.0540614	0.0529396	-0.0248297
DOCK10	4012	chr2	225903147	cg04566744	0.63413	0.653098	0.672831	0.710067	0.686009	0.0759366	0.0569691	-0.0240581
FGFR2	4095	chr10	123353822	cg11836372	0.747217	0.751039	0.772507	0.802792	0.729905	0.055575	0.0517525	-0.0728861
FOXC2	4244	chr16	86605100	cg00426486	0.844824	0.83711	0.834482	0.898823	0.879617	0.0539993	0.0617136	-0.0192065
SH3BP2	4526	chr4	2815386	cg24055594	0.386969	0.434535	0.494409	0.504788	0.458708	0.117819	0.0702527	-0.0460795
RNF146	4688	chr6	127592442	cg21068736	0.860221	0.85127	0.843913	0.944184	0.869468	0.083963	0.092914	-0.0747152
C11orf52	4746	chr11	111794346	cg15318568	0.747513	0.681008	0.749894	0.809006	0.74888	0.0614932	0.127999	-0.0601258
NR1D1	4855	chr17	38252123	cg22082015	0.524722	0.551272	0.584237	0.613864	0.618325	0.0891421	0.0625917	0.00446076
HOXA3	4952	chr7	27154262	cg07942135	0.774493	0.795457	0.789204	0.849913	0.832968	0.0754207	0.0544568	-0.0169454
PBX3	5112	chr9	128504605	cg14503868	0.797105	0.774529	0.804395	0.869214	0.793244	0.0721091	0.0946852	-0.07597
BCL2L1	5493	chr20	30305208	cg21276232	0.530641	0.581934	0.645587	0.655045	0.633792	0.124405	0.0731113	-0.0212537
USP50	5677	chr15	50844572	cg22179895	0.77941	0.801111	0.76686	0.851881	0.813004	0.0724708	0.05077	-0.0388772
MTERFD2	5772	chr2	242035975	cg08863372	0.900315	0.88601	0.920458	0.958888	0.922968	0.058573	0.0728776	-0.0359199
TAF8	5944	chr6	42012318	cg10953594	0.23799	0.285812	0.250842	0.341882	0.308884	0.103893	0.0560705	-0.0329983
HSPA1B	6518	chr6	31802029	cg06482498	0.509418	0.557801	0.583589	0.64211	0.590785	0.132692	0.0843088	-0.0513251
SH2D1B	6885	chr1	162388800	cg24951364	0.831761	0.827362	0.825339	0.885848	0.841441	0.0540876	0.0584858	-0.0444068
EIF2S1	6980	chr14	67819734	cg15733810	0.832123	0.799945	0.850257	0.895576	0.865168	0.0634525	0.0956309	-0.0304081
GUCA1A	7612	chr6	42130795	cg03982788	0.700254	0.710059	0.722524	0.761645	0.742204	0.0613914	0.0515857	-0.0194409
ZNF536	7716	chr19	30855603	cg27001340	0.637515	0.614442	0.697192	0.716821	0.688152	0.0793062	0.102379	-0.0286694
GNRHR	7807	chr4	68627884	cg26891290	0.42941	0.457981	0.518636	0.516985	0.518722	0.0875751	0.0590036	0.00173722
GSAP	8227	chr7	77053943	cg23938649	0.864049	0.861996	0.863998	0.914635	0.904607	0.0505864	0.0526395	-0.010028
HLA-DRB5	8314	chr6	32489750	cg05938207	0.377783	0.360766	0.389173	0.435937	0.39933	0.058154	0.075171	-0.0366068
TCHH	8422	chr1	152094977	cg02341058	0.802671	0.809654	0.812253	0.870296	0.854941	0.0676253	0.0606422	-0.0153545
TREM2	8432	chr6	41139345	cg21575923	0.787619	0.79277	0.815813	0.845068	0.814349	0.057449	0.0522974	-0.030719
VSX1	8489	chr20	25054507	cg09817985	0.595438	0.576968	0.671151	0.648517	0.653705	0.0530782	0.0715488	0.00518846
GCDH	8855	chr19	13010694	cg21044833	0.728909	0.752208	0.773458	0.80781	0.791823	0.0789013	0.0556028	-0.0159878
TMTC2	8943	chr12	83089601	cg02537769	0.871486	0.864451	0.91923	0.934524	0.890651	0.0630379	0.070073	-0.0438731
NACA2	9180	chr17	59659383	cg08259936	0.638169	0.656138	0.723335	0.709775	0.729868	0.0716055	0.0536366	0.0200929
UEVLD	9525	chr11	18600705	cg13681132	0.69285	0.743625	0.77573	0.795778	0.785818	0.102927	0.0521527	-0.00995935
SLC13A1	9729	chr7	122830311	cg23359289	0.5741	0.586562	0.647275	0.663888	0.609304	0.0897881	0.0773269	-0.0545849
OTX1	9750	chr2	63287686	cg09550439	0.247809	0.290445	0.263167	0.340828	0.30995	0.0930188	0.0503824	-0.0308776
TNFRSF9	9767	chr1	7991159	cg16117781	0.117338	0.102685	0.128551	0.197236	0.149665	0.0798977	0.0945511	-0.047571
ARF6	10248	chr14	50370057	cg12363852	0.893233	0.887529	0.919869	0.948695	0.913086	0.0554614	0.0611654	-0.0356089
IKZF1	10618	chr7	50358935	cg04570358	0.749021	0.751202	0.77479	0.804319	0.779423	0.055298	0.0531171	-0.0248965
TRIM10	10779	chr6	30117932	cg12280276	0.680375	0.685043	0.736043	0.741352	0.696972	0.0609771	0.0563092	-0.04438
CRABP1	10982	chr15	78621684	cg13875382	0.623413	0.643086	0.724037	0.72715	0.721397	0.103736	0.0840631	-0.00575272
CNPY1	11186	chr7	155337742	cg13910334	0.781327	0.779998	0.797915	0.837092	0.807529	0.0557647	0.057094	-0.0295628
VAX1	11288	chr10	118886279	cg09369792	0.838468	0.827175	0.867048	0.906988	0.901994	0.0685203	0.0798139	-0.00499436
SERPINB6	11336	chr6	2972896	cg19596870	0.445771	0.455804	0.475852	0.584813	0.474863	0.139042	0.129009	-0.10995
SERPINB9	11364	chr6	2892150	cg10863922	0.657778	0.66295	0.673533	0.716601	0.6795	0.0588238	0.0536518	-0.0371018
BTNL3	11495	chr5	180404350	cg10345407	0.75871	0.765804	0.80422	0.816166	0.794379	0.057456	0.0503612	-0.0217861
GOLGA3	11972	chr12	133417259	cg02507604	0.638288	0.662266	0.66376	0.712957	0.70853	0.0746694	0.0506915	-0.00442768
NEK6	12712	chr9	127032953	cg14285539	0.742641	0.744723	0.771822	0.80438	0.785928	0.0617389	0.0596568	-0.0184521
TNC	13085	chr9	117867451	cg13801940	0.804582	0.821327	0.842891	0.882685	0.8778	0.0781032	0.0613583	-0.00488486
CRYBG3	13303	chr3	97609121	cg13111294	0.870088	0.870868	0.896956	0.925492	0.894378	0.0554038	0.0546243	-0.0311144
ANGEL1	13451	chr14	77292733	cg08675585	0.808541	0.818248	0.817927	0.870502	0.851938	0.0619611	0.0522543	-0.018564
FAM83B	13890	chr6	54725458	cg25491948	0.801223	0.787476	0.836144	0.860659	0.825675	0.0594354	0.0731825	-0.0349835
PLEKHM3	14285	chr2	208904568	cg09496464	0.851671	0.851985	0.887405	0.905553	0.886795	0.0538814	0.053568	-0.0187574
ARL15	14291	chr5	53620693	cg02707114	0.780736	0.775359	0.849046	0.848993	0.835705	0.0682569	0.0736339	-0.0132882
ALS2CL	14441	chr3	46720750	cg15456233	0.701851	0.703305	0.707558	0.755884	0.741439	0.0540335	0.052579	-0.0144452
SLC25A46	14865	chr5	110089559	cg01432951	0.774829	0.775896	0.776798	0.875484	0.83971	0.100656	0.0995884	-0.0357742
ANKRD53	15013	chr2	71190729	cg16623577	0.803043	0.796445	0.805822	0.854458	0.82873	0.051415	0.0580128	-0.0257278
PLEKHG7	15214	chr12	93115097	cg26296052	0.770763	0.768913	0.81469	0.823464	0.837922	0.0527009	0.0545509	0.0144583
PAK1	15287	chr11	77169818	cg05169490	0.826812	0.842474	0.868667	0.897649	0.879428	0.0708365	0.0551748	-0.0182211
FRRS1	15612	chr1	100215737	cg17222434	0.476656	0.536314	0.57409	0.594693	0.507663	0.118037	0.0583786	-0.0870295
CALCOCO1	15757	chr12	54105467	cg06157435	0.567726	0.596915	0.603137	0.652173	0.628029	0.0844469	0.0552578	-0.0241444
TRAF2	16242	chr9	139797211	cg11511314	0.47414	0.485915	0.532323	0.574641	0.548649	0.1005	0.0887252	-0.0259916
HEBP1	16352	chr12	13136855	cg16907055	0.757325	0.765745	0.774455	0.824294	0.774646	0.0669695	0.0585496	-0.0496482
G6PC3	16398	chr17	42164500	cg01434380	0.513269	0.511419	0.491978	0.572704	0.527786	0.0594354	0.0612856	-0.0449181
CDR2	16523	chr16	22369415	cg04119029	0.430662	0.489679	0.521461	0.555436	0.543918	0.124774	0.0657571	-0.0115185
GAS2L1	16535	chr22	29686496	cg11942221	0.86037	0.894427	0.910651	0.948964	0.885624	0.0885939	0.0545377	-0.0633407
KCNJ8	16575	chr12	21911180	cg06270588	0.687734	0.712059	0.740132	0.793609	0.745993	0.105875	0.0815497	-0.047616
KRT7	16625	chr12	52610273	cg19959477	0.787448	0.777109	0.810008	0.837614	0.827327	0.0501657	0.0605049	-0.0102869
CDCA4	16903	chr14	105470582	cg01177261	0.776102	0.786893	0.805727	0.847131	0.800925	0.0710293	0.0602381	-0.0462062
MGLL	16906	chr3	127558606	cg21288492	0.80512	0.796308	0.818858	0.873323	0.814318	0.0682031	0.0770151	-0.0590056
SLC26A4	16962	chr7	107284118	cg14488265	0.699322	0.72792	0.753468	0.787413	0.772304	0.0880911	0.0594931	-0.0151089
IMPG2	16978	chr3	101022426	cg05247193	0.596909	0.636328	0.635679	0.696076	0.656005	0.0991675	0.0597482	-0.0400709
TCTEX1D1	17335	chr1	67235477	cg03824139	0.56821	0.599807	0.64032	0.658013	0.648005	0.0898027	0.0582062	-0.0100079
ATL2	17552	chr2	38586852	cg05302139	0.863914	0.867232	0.934012	0.93702	0.921876	0.0731059	0.0697882	-0.015144
CAPN7	17576	chr3	15265325	cg25357185	0.8514	0.859587	0.893892	0.918609	0.878111	0.0672089	0.0590212	-0.0404979
NEDD9	17672	chr6	11215243	cg08665528	0.899909	0.896294	0.918204	0.956733	0.952571	0.0568236	0.0604384	-0.00416202
HS3ST6	17913	chr16	1950318	cg10217613	0.70212	0.707599	0.741994	0.763751	0.736261	0.0616312	0.0561526	-0.0274899
CDNF	18239	chr10	14861832	cg05335277	0.769957	0.771475	0.782557	0.828132	0.804542	0.0581748	0.0566565	-0.0235893
ITM2C	18825	chr2	231748439	cg16248886	0.752248	0.747917	0.757358	0.803122	0.788904	0.0508746	0.0552057	-0.0142185
SLC2A5	19338	chr1	9149112	cg11209454	0.636814	0.591733	0.723796	0.716813	0.723045	0.0799994	0.125081	0.00623151
ARL15	19458	chr5	53625860	cg14096482	0.82243	0.819933	0.834315	0.875108	0.832813	0.0526783	0.0551755	-0.0422952
TULP4	19733	chr6	158713959	cg17756496	0.861568	0.864792	0.870633	0.931106	0.905526	0.0695377	0.0663134	-0.0255795
BCL2	19898	chr18	60967463	cg15002683	0.482984	0.516005	0.5902	0.596378	0.630179	0.113394	0.0803732	0.0338012
ARHGEF19	20163	chr1	16518941	cg17525230	0.623375	0.630945	0.655456	0.683614	0.647677	0.0602381	0.0526686	-0.0359362
MEF2C	20420	chr5	88179479	cg16183386	0.0685779	0.0656014	0.0744178	0.128735	0.127175	0.0601571	0.0631335	-0.00156004
IL17B	20450	chr5	148779288	cg12383447	0.8631	0.854899	0.899128	0.921576	0.902125	0.0584754	0.0666763	-0.0194506
GNS	21434	chr12	65174660	cg14078059	0.0749442	0.070454	0.0867299	0.126863	0.116996	0.0519191	0.0564093	-0.00986698
MMP19	22514	chr12	56259219	cg05007460	0.83395	0.836342	0.85961	0.899386	0.91138	0.0654363	0.0630444	0.0119941
BEGAIN	22550	chr14	101011857	cg08398133	0.70473	0.713769	0.752898	0.765777	0.742977	0.0610465	0.0520072	-0.0227998
PARK2	23157	chr6	163171959	cg06328725	0.65428	0.665227	0.66517	0.719472	0.65987	0.0651923	0.0542454	-0.059603
CLSTN1	23453	chr1	9908036	cg06431967	0.707885	0.707724	0.723294	0.764648	0.730296	0.0567633	0.0569246	-0.0343527
ASPH	23781	chr8	62603337	cg21991351	0.705076	0.76712	0.763238	0.854962	0.850533	0.149887	0.0878428	-0.00442925
NLRC5	24052	chr16	57047461	cg20740356	0.519007	0.51065	0.602602	0.627397	0.555836	0.10839	0.116746	-0.0715609
ADAMTS2	24238	chr5	178748193	cg08902683	0.829408	0.820847	0.90699	0.891609	0.890914	0.0622004	0.0707613	-0.000694613
DARS	24851	chr2	136718403	cg06633990	0.447374	0.510284	0.477888	0.587117	0.579116	0.139744	0.0768338	-0.00800177
GJA10	24877	chr6	90629064	cg13276469	0.718239	0.722661	0.757943	0.778953	0.751733	0.0607138	0.0562919	-0.0272198
SEPN1	25422	chr1	26101245	cg11134211	0.529868	0.506625	0.573901	0.591308	0.563301	0.0614396	0.0846828	-0.0280069
DLX4	25527	chr17	48021011	cg21316338	0.783773	0.776374	0.828408	0.874786	0.828871	0.0910131	0.0984124	-0.0459154
HNRNPA3	25968	chr2	178103258	cg23911675	0.841218	0.829248	0.883174	0.89374	0.890477	0.0525216	0.0644922	-0.00326292
ZCCHC7	25992	chr9	37146527	cg24126531	0.133809	0.156372	0.212791	0.266452	0.222659	0.132643	0.11008	-0.0437933
MTSS1L	26024	chr16	70745992	cg09120395	0.769604	0.774091	0.799955	0.843023	0.835334	0.0734191	0.0689318	-0.00768904
MAS1	26579	chr6	160301395	cg01348960	0.762348	0.765752	0.787721	0.817193	0.784867	0.0548454	0.0514417	-0.032326
MARK1	27572	chr1	220729470	cg03836801	0.733193	0.754474	0.779185	0.809858	0.763361	0.0766651	0.0553845	-0.0464974
TLR4	27596	chr9	120494245	cg26553156	0.760579	0.746176	0.810425	0.819873	0.800619	0.0592944	0.0736969	-0.0192538
ROR1	28306	chr1	64268019	cg02420880	0.733592	0.732792	0.784387	0.791804	0.766515	0.0582117	0.0590119	-0.0252891
KIAA2018	28353	chr3	113387140	cg24607603	0.750488	0.744792	0.802855	0.832431	0.827291	0.0819426	0.0876391	-0.00513978
SLC7A8	28472	chr14	23624377	cg06722639	0.193476	0.231647	0.248424	0.286375	0.254454	0.0928991	0.0547279	-0.0319206
PPP3CB	28834	chr10	75226948	cg13127820	0.734324	0.741229	0.818234	0.809557	0.801891	0.075233	0.0683285	-0.00766572
GNA13	29412	chr17	63023545	cg18916517	0.570773	0.572921	0.613213	0.702248	0.636779	0.131475	0.129327	-0.0654692
SF3B1	29425	chr2	198270390	cg00714758	0.858841	0.860559	0.851769	0.940531	0.896198	0.08169	0.079972	-0.0443329
TAF8	30518	chr6	41987744	cg13462878	0.82527	0.801438	0.874324	0.905171	0.834367	0.079901	0.103733	-0.0708048
ACOX3	30940	chr4	8411498	cg10218758	0.594965	0.611768	0.620988	0.678086	0.671914	0.0831206	0.0663176	-0.00617169
TCERG1	31076	chr5	145857950	cg17442807	0.869627	0.889685	0.861795	0.952229	0.905035	0.082602	0.0625442	-0.0471941
MTSS1L	31509	chr16	70688460	cg16664238	0.817169	0.816269	0.878175	0.872925	0.859691	0.0557567	0.0566563	-0.0132343
EXOC1	31699	chr4	56751480	cg06580816	0.877248	0.77657	0.835781	0.936723	0.875111	0.0594751	0.160153	-0.0616121
MED18	32468	chr1	28623081	cg17903590	0.501836	0.517684	0.566754	0.583775	0.55886	0.0819387	0.0660911	-0.0249144
RBFA	32831	chr18	77827188	cg09342772	0.8764	0.862153	0.869933	0.930513	0.888402	0.0541129	0.0683603	-0.0421113
BATF3	34020	chr1	212839307	cg26011615	0.739491	0.745282	0.780411	0.812243	0.74721	0.072752	0.0669606	-0.0650329
SH3GL2	34599	chr9	17613719	cg20124815	0.729827	0.726734	0.761303	0.780213	0.764532	0.050386	0.0534792	-0.0156816
CD44	34786	chr11	35195513	cg25096745	0.364157	0.390684	0.432194	0.461039	0.403107	0.096882	0.0703551	-0.0579321
OTOS	34934	chr2	241118912	cg13993860	0.686671	0.699176	0.739607	0.756823	0.746917	0.0701524	0.0576476	-0.0099061
BMP7	35251	chr20	55806433	cg01416395	0.508553	0.537571	0.57012	0.610288	0.574837	0.101735	0.0727167	-0.0354504
HLA-DPA1	35934	chr6	33084420	cg00526843	0.290768	0.27757	0.268233	0.405614	0.361914	0.114846	0.128044	-0.0436996
FBXO33	36580	chr14	39865124	cg10478549	0.646488	0.630055	0.626793	0.700339	0.645183	0.0538508	0.0702838	-0.0551553
ERCC4	36756	chr16	14050769	cg09744501	0.650613	0.673248	0.709584	0.7349	0.688047	0.0842876	0.0616529	-0.0468534
IWS1	37414	chr2	128246630	cg14485599	0.807284	0.797574	0.804774	0.87006	0.834534	0.0627756	0.0724856	-0.0355252
ARHGAP23	38446	chr17	36623107	cg09951338	0.762673	0.768936	0.787632	0.821753	0.789072	0.0590796	0.0528165	-0.0326806
ZBTB8B	38679	chr1	32891991	cg01601760	0.558911	0.642072	0.701532	0.702883	0.65393	0.143972	0.0608112	-0.0489533
DHX8	38818	chr17	41522516	cg14169710	0.591138	0.598699	0.603887	0.657681	0.606998	0.0665431	0.0589818	-0.050683
RGS1	39182	chr1	192505675	cg17792581	0.745852	0.759518	0.796666	0.8431	0.782274	0.0972488	0.0835824	-0.0608259
ATF6B	39898	chr6	32056119	cg23186098	0.749121	0.743072	0.764584	0.810363	0.774588	0.0612416	0.0672908	-0.0357748
GSK3B	41167	chr3	119771346	cg04970129	0.26394	0.248268	0.256833	0.319086	0.285206	0.0551459	0.0708185	-0.0338799
C10orf11	41244	chr10	77583762	cg15270686	0.76289	0.784968	0.81261	0.837125	0.837564	0.0742347	0.052157	0.00043925
STX2	42235	chr12	131281504	cg12597325	0.743482	0.641258	0.713786	0.835619	0.826945	0.0921365	0.194361	-0.00867362
PRPF38A	42275	chr1	52912510	cg09968654	0.85858	0.83806	0.868179	0.912963	0.892876	0.0543831	0.0749026	-0.0200869
IGF2BP2	42617	chr3	185500227	cg12531412	0.784903	0.788303	0.808686	0.848223	0.818319	0.0633204	0.0599199	-0.0299045
C21orf62	43072	chr21	34223099	cg20704470	0.856361	0.855901	0.861611	0.910185	0.873406	0.0538239	0.0542848	-0.0367796
PITPNC1	43074	chr17	65417344	cg22274240	0.739082	0.736146	0.761883	0.790757	0.759926	0.0516744	0.0546105	-0.0308311
COLCA2	44139	chr11	111125837	cg08142096	0.542311	0.568014	0.640729	0.627668	0.608932	0.0853574	0.0596539	-0.0187363
MTF2	44148	chr1	93588942	cg18792385	0.802919	0.762469	0.821717	0.865889	0.828458	0.0629699	0.10342	-0.0374309
BLM	44467	chr15	91305024	cg20780480	0.863518	0.874393	0.898092	0.926726	0.923372	0.0632082	0.0523334	-0.00335437
PUM1	46049	chr1	31492493	cg20790367	0.444404	0.466944	0.484249	0.540368	0.504332	0.0959635	0.0734237	-0.0360356
L3MBTL3	46281	chr6	130288563	cg24011511	0.684816	0.689144	0.737789	0.740606	0.735049	0.0557896	0.0514619	-0.00555687
ELF2	46504	chr4	140144875	cg10464019	0.659155	0.663663	0.683089	0.752203	0.712454	0.093049	0.0885404	-0.0397492
PHF21B	46855	chr22	45452435	cg16822882	0.707673	0.75295	0.711177	0.816525	0.773635	0.108852	0.0635748	-0.0428902
EPO	47328	chr7	100365750	cg14080457	0.61811	0.64115	0.713226	0.69643	0.659533	0.0783201	0.0552797	-0.0368974
LSM14A	47559	chr19	34615912	cg15639378	0.281058	0.285463	0.3245	0.336841	0.312863	0.0557828	0.0513781	-0.0239785
BTC	47761	chr4	75672135	cg11617821	0.603314	0.599999	0.636079	0.65705	0.623488	0.0537357	0.0570511	-0.0335615
ACTN2	49067	chr1	236898874	cg16672668	0.667641	0.67332	0.727116	0.731164	0.684264	0.0635231	0.0578447	-0.0469004
ARHGEF3	49254	chr3	57064082	cg03069832	0.803054	0.800793	0.807694	0.86405	0.845913	0.060996	0.0632564	-0.0181369
FBXO31	49345	chr16	87368018	cg04882424	0.815892	0.807664	0.852653	0.867522	0.856233	0.05163	0.0598575	-0.0112887
FAM49B	49779	chr8	130902299	cg17214600	0.82744	0.813456	0.842341	0.886702	0.86569	0.0592623	0.0732461	-0.0210123
CNDP1	50490	chr18	72252164	cg21700214	0.795292	0.804367	0.819001	0.86009	0.851053	0.0647976	0.0557227	-0.00903659
RTL1	51639	chr14	101402822	cg04784410	0.473348	0.472689	0.513539	0.530627	0.519628	0.0572792	0.0579385	-0.0109997
SLC35B3	51936	chr6	8383780	cg19215764	0.762518	0.746565	0.759579	0.827126	0.78283	0.0646074	0.0805602	-0.044296
UBE2V1	53062	chr20	48679429	cg20033096	0.687894	0.688608	0.718335	0.738609	0.722271	0.0507149	0.0500012	-0.0163381
ZBTB8OS	53310	chr1	33062875	cg23806017	0.802342	0.800713	0.866888	0.868176	0.847745	0.0658341	0.0674631	-0.0204311
PFN2	53560	chr3	149635336	cg17524707	0.744565	0.71919	0.79081	0.807546	0.790056	0.0629811	0.088356	-0.0174897
CCDC167	54001	chr6	37521698	cg08766762	0.657139	0.659068	0.688249	0.72242	0.702542	0.0652811	0.0633523	-0.0198781
ME3	54276	chr11	86437953	cg05533761	0.502953	0.489167	0.54593	0.567694	0.520987	0.0647411	0.0785268	-0.046707
TTLL11	55681	chr9	124800204	cg01691303	0.858691	0.84447	0.877826	0.91779	0.899941	0.0590993	0.0733195	-0.0178487
RIPPLY2	56337	chr6	84506648	cg20469391	0.756632	0.747092	0.757851	0.845467	0.779757	0.0888353	0.0983754	-0.0657105
CACUL1	56384	chr10	120458374	cg21256342	0.493957	0.526837	0.583283	0.60088	0.585223	0.106923	0.0740428	-0.0156572
TMEM206	57617	chr1	212530626	cg05187404	0.828837	0.82764	0.853916	0.88864	0.84603	0.0598032	0.061	-0.0426104
CCDC91	58697	chr12	28284682	cg10256797	0.741849	0.763191	0.828369	0.816275	0.804341	0.0744254	0.0530836	-0.0119333
LDLRAD4	58918	chr18	13277703	cg17692977	0.880064	0.885701	0.910645	0.937993	0.891627	0.0579296	0.0522927	-0.0463667
TRIM27	59199	chr6	28832567	cg26717763	0.818623	0.818337	0.873257	0.876206	0.856183	0.0575827	0.0578689	-0.020023
DOCK8	59489	chr9	274353	cg05951042	0.719575	0.695404	0.797196	0.777093	0.795802	0.0575181	0.0816887	0.0187094
MTNR1B	59637	chr11	92762522	cg15690495	0.651954	0.645293	0.680464	0.707741	0.703366	0.0557867	0.0624482	-0.00437486
RAB7A	61555	chr3	128506519	cg10143911	0.761058	0.750694	0.779903	0.820454	0.793029	0.0593964	0.0697599	-0.0274252
COL12A1	62263	chr6	75853504	cg00419071	0.761373	0.760497	0.825312	0.838658	0.798402	0.0772853	0.0781611	-0.0402556
TANK	63557	chr2	162080364	cg10493027	0.877228	0.892945	0.91031	0.948587	0.913382	0.0713587	0.0556421	-0.0352043
AKR1C4	65204	chr10	5302629	cg02318043	0.766746	0.75861	0.793268	0.832661	0.810275	0.0659155	0.0740511	-0.0223868
CENPF	66338	chr1	214842875	cg13865248	0.864207	0.849449	0.809963	0.928139	0.85493	0.0639322	0.0786904	-0.0732087
OGDHL	67636	chr10	50902733	cg13998871	0.632669	0.638001	0.656508	0.696001	0.667287	0.0633324	0.0580006	-0.0287143
CSNK1A1L	67677	chr13	37747479	cg13247463	0.37092	0.398619	0.398491	0.461428	0.439994	0.0905072	0.0628085	-0.0214332
DFNA5	68562	chr7	24866293	cg13862376	0.604055	0.631633	0.679063	0.68598	0.675946	0.0819249	0.054347	-0.0100339
KCNV1	68582	chr8	110919494	cg24453717	0.837608	0.837234	0.871212	0.88828	0.865668	0.050672	0.0510465	-0.0226123
SPPL3	68657	chr12	121273517	cg09374028	0.57509	0.580865	0.517197	0.644839	0.563229	0.069749	0.0639742	-0.0816095
MBNL1	68777	chr3	151917052	cg19278231	0.207733	0.212569	0.255782	0.270463	0.244339	0.0627297	0.0578933	-0.0261234
NARG2	68938	chr15	60840281	cg10395657	0.601791	0.615324	0.668669	0.675395	0.662406	0.0736039	0.0600702	-0.0129883
NECAB1	70164	chr8	91733614	cg09762920	0.808659	0.794863	0.848631	0.86012	0.85141	0.0514611	0.0652575	-0.00871047
ATP5G3	71792	chr2	176121126	cg24366513	0.556844	0.585679	0.646322	0.645487	0.634415	0.0886426	0.059808	-0.0110721
NCOR2	72530	chr12	125052327	cg04829186	0.195449	0.205148	0.23315	0.256229	0.236222	0.0607796	0.0510814	-0.0200072
NBEA	72580	chr13	35589003	cg02127375	0.617735	0.646692	0.699162	0.699841	0.732075	0.0821058	0.0531487	0.032234
RMDN2	72764	chr2	38104842	cg18915467	0.0468104	0.063579	0.0789021	0.118135	0.0728482	0.0713249	0.0545563	-0.0452871
RPE65	73927	chr1	68841715	cg27173965	0.736285	0.749451	0.790599	0.805086	0.778175	0.068801	0.0556348	-0.0269106
SESN1	74657	chr6	109341365	cg17117243	0.368931	0.392381	0.409074	0.453746	0.400465	0.0848149	0.0613654	-0.0532816
RNF7	76003	chr3	141381043	cg16879826	0.874814	0.885397	0.888749	0.941091	0.910118	0.0662772	0.0556945	-0.0309732
SPRED1	76035	chr15	38468492	cg12900115	0.816472	0.838463	0.830087	0.917723	0.892297	0.101251	0.0792597	-0.0254254
TTC23L	76889	chr5	34762380	cg04611073	0.866827	0.868374	0.898361	0.920458	0.907442	0.0536307	0.0520845	-0.0130163
ROBO1	78597	chr3	79895561	cg21539618	0.872556	0.869756	0.859539	0.926048	0.879858	0.0534923	0.0562915	-0.0461902
RABL5	79216	chr7	101044299	cg00053967	0.752656	0.740638	0.807943	0.815466	0.776508	0.0628093	0.0748272	-0.038958
OSMR	80403	chr5	38765698	cg04088474	0.75376	0.7455	0.786125	0.817429	0.808172	0.0636688	0.0719287	-0.00925656
PLCH1	81297	chr3	155312531	cg01572006	0.738057	0.750316	0.781736	0.804737	0.737455	0.0666804	0.0544214	-0.0672819
FAM83B	82987	chr6	54794555	cg24766543	0.678931	0.641118	0.737626	0.730473	0.752253	0.0515414	0.0893549	0.0217803
ADAMTS16	83187	chr5	5057256	cg13476237	0.669253	0.66552	0.696863	0.747083	0.715422	0.0778301	0.0815629	-0.0316611
TTLL5	83649	chr14	76211269	cg00254204	0.892885	0.88699	0.921329	0.950704	0.918771	0.0578186	0.0637138	-0.0319325
KCNK9	85940	chr8	140629359	cg19221912	0.857462	0.851483	0.855805	0.909185	0.88752	0.0517232	0.0577026	-0.0216651
ZNF778	86562	chr16	89370679	cg10760198	0.656122	0.654334	0.590545	0.72747	0.712432	0.0713474	0.0731354	-0.0150378
SVIL	87131	chr10	29937599	cg14571444	0.685941	0.699493	0.722492	0.770465	0.714246	0.0845236	0.070972	-0.0562186
AKIRIN2	87983	chr6	88499909	cg04744592	0.855035	0.855504	0.889883	0.916497	0.906625	0.0614619	0.060993	-0.00987194
NREP	88090	chr5	111400717	cg19139358	0.640972	0.682793	0.713835	0.738647	0.733727	0.0976749	0.0558541	-0.00491978
WDR4	88829	chr21	44210836	cg26495442	0.698786	0.709785	0.747716	0.779088	0.749454	0.0803015	0.0693029	-0.0296335
CCNJ	90376	chr10	97893715	cg08749418	0.844991	0.849748	0.873056	0.91591	0.872144	0.0709191	0.0661624	-0.0437664
SPAG6	90911	chr10	22725309	cg01422243	0.409459	0.41909	0.486347	0.479534	0.444004	0.0700742	0.060444	-0.0355298
ZMYM2	91692	chr13	20624501	cg01414738	0.643308	0.670052	0.616038	0.751208	0.691169	0.1079	0.0811567	-0.0600398
PTPRE	91695	chr10	129797019	cg20407834	0.816532	0.821775	0.835909	0.876395	0.863237	0.0598624	0.0546195	-0.0131576
ENSG00000168824	92407	chr4	4442273	cg03065503	0.628027	0.659614	0.696585	0.714031	0.693662	0.0860047	0.0544171	-0.0203692
TBC1D16	93604	chr17	77916043	cg11523661	0.377032	0.48413	0.57924	0.71042	0.651269	0.333388	0.22629	-0.0591508
NRG1	93972	chr8	32311756	cg08122807	0.875523	0.882478	0.906162	0.934837	0.905044	0.0593135	0.0523584	-0.0297928
PAPPA-AS1	95185	chr9	119258069	cg09137938	0.767383	0.756818	0.801925	0.819149	0.792374	0.0517656	0.0623312	-0.0267751
C11orf44	99117	chr11	130641967	cg02095324	0.727752	0.760346	0.855493	0.828424	0.832949	0.100672	0.0680787	0.00452424
COL6A5	100070	chr3	129964289	cg15759842	0.688919	0.701359	0.727427	0.76432	0.733154	0.0754016	0.0629608	-0.0311662
MSTN	100421	chr2	190827034	cg10126720	0.794015	0.806207	0.847756	0.899032	0.871985	0.105017	0.0928254	-0.0270469
UBE3A	102250	chr15	25756044	cg02272429	0.564141	0.590945	0.602922	0.666099	0.615588	0.101958	0.075154	-0.0505114
MAP7	102786	chr6	136950395	cg03039765	0.73333	0.845575	0.872233	0.930777	0.889591	0.197447	0.0852021	-0.0411857
HS3ST5	107362	chr6	114556847	cg00981330	0.434466	0.44616	0.482424	0.525711	0.478283	0.0912451	0.0795509	-0.0474277
CFTR	108581	chr7	117228597	cg23789019	0.344177	0.390074	0.433948	0.451037	0.405665	0.10686	0.0609626	-0.0453722
TBC1D32	112073	chr6	121543553	cg03053370	0.826617	0.827953	0.875885	0.951576	0.840445	0.124959	0.123623	-0.111131
CEP192	112185	chr18	13103545	cg12281623	0.749312	0.741522	0.776619	0.808659	0.773648	0.0593472	0.0671364	-0.0350111
ADAM18	113214	chr8	39328883	cg09022647	0.569644	0.50533	0.626573	0.756354	0.764249	0.18671	0.251024	0.00789518
MGAT4A	114179	chr2	99457337	cg27427295	0.843782	0.864101	0.84691	0.920788	0.871799	0.0770065	0.0566872	-0.0489894
SPATA5	114754	chr4	123958982	cg00033202	0.590197	0.608503	0.656162	0.668991	0.604996	0.0787942	0.0604882	-0.0639951
MANEA	114849	chr6	96140267	cg07508413	0.747554	0.764433	0.810769	0.826247	0.780273	0.0786924	0.0618143	-0.0459741
ZNF385B	115207	chr2	180611025	cg10016121	0.766903	0.753067	0.825769	0.820779	0.814304	0.0538759	0.0677128	-0.00647541
PLXNA2	116253	chr1	208301412	cg17221524	0.724305	0.714483	0.762985	0.791007	0.757335	0.0667022	0.0765246	-0.0336727
IQCH	116674	chr15	67663842	cg12023972	0.867992	0.866127	0.882501	0.918495	0.898567	0.0505031	0.0523681	-0.0199276
UNC93B1	119143	chr11	67652450	cg02989939	0.411154	0.405533	0.46173	0.464942	0.458532	0.0537875	0.0594092	-0.00640968
TWIST1	120231	chr7	19037064	cg26533306	0.536688	0.533902	0.554266	0.633325	0.64925	0.096637	0.0994225	0.0159251
PTPRK	122842	chr6	128718886	cg16010122	0.74058	0.649261	0.806115	0.830843	0.822645	0.0902637	0.181583	-0.00819798
ANKRD28	123054	chr3	16024331	cg02862277	0.859843	0.838524	0.863537	0.910438	0.88026	0.0505953	0.0719141	-0.0301785
CPPED1	124824	chr16	12773050	cg12239196	0.794809	0.786606	0.7964	0.850487	0.811654	0.0556783	0.0638807	-0.0388334
PLXND1	126381	chr3	129452041	cg12762731	0.793627	0.807632	0.811134	0.869645	0.835151	0.0760178	0.0620135	-0.0344944
HDAC4	126472	chr2	240196171	cg16348668	0.612842	0.613915	0.625504	0.692203	0.663217	0.0793616	0.0782882	-0.0289857
CDC42BPA	126695	chr1	227379480	cg26176362	0.492417	0.536791	0.56755	0.601915	0.58646	0.109498	0.0651234	-0.0154547
BHLHE40	127986	chr3	4892815	cg22297466	0.575336	0.629627	0.689603	0.684573	0.674813	0.109237	0.0549459	-0.00975956
GLT1D1	129142	chr12	129467222	cg07854251	0.853715	0.865544	0.914929	0.935828	0.895359	0.0821138	0.0702846	-0.040469
DCDC1	131493	chr11	31259828	cg22529989	0.631682	0.624773	0.649247	0.69622	0.661794	0.0645374	0.0714464	-0.0344257
UBR3	136032	chr2	170820049	cg07170964	0.868076	0.892826	0.910059	0.951171	0.910176	0.0830956	0.0583456	-0.0409956
SEMA3A	136129	chr7	83688088	cg10699542	0.484473	0.510707	0.523078	0.595438	0.539352	0.110964	0.0847308	-0.0560854
MRPL39	137265	chr21	26842564	cg07050432	0.892063	0.891372	0.91246	0.949828	0.903298	0.0577655	0.0584561	-0.04653
WDR37	138760	chr10	1234237	cg26361041	0.776657	0.808379	0.780692	0.869101	0.827045	0.0924436	0.0607219	-0.0420552
SAMD3	142408	chr6	130544162	cg26828058	0.412379	0.451994	0.456426	0.527704	0.446533	0.115325	0.07571	-0.0811706
SEC61B	142719	chr9	102127301	cg08464076	0.65437	0.677441	0.720845	0.750206	0.703703	0.0958354	0.0727647	-0.0465027
PRDM14	142726	chr8	71126287	cg11051790	0.695419	0.696925	0.732877	0.750194	0.733945	0.054775	0.0532689	-0.0162488
GMNC	144756	chr3	190435648	cg00153082	0.846064	0.850576	0.869895	0.90303	0.866486	0.0569663	0.052454	-0.0365449
SHH	150270	chr7	155755236	cg23337386	0.543272	0.559123	0.606297	0.625724	0.604682	0.0824521	0.0666009	-0.0210424
XDH	150663	chr2	31788243	cg02716041	0.790866	0.804965	0.829734	0.858614	0.848816	0.0677483	0.0536496	-0.00979771
TBL1XR1	153522	chr3	177067787	cg00532778	0.856267	0.824263	0.850207	0.90651	0.919575	0.0502431	0.0822467	0.0130645
ITPR1	157480	chr3	4692511	cg22982702	0.84922	0.886457	0.871457	0.940876	0.915747	0.0916558	0.0544189	-0.0251291
DTWD2	165154	chr5	118159086	cg17727597	0.616611	0.658943	0.735729	0.718617	0.687085	0.102006	0.0596738	-0.0315317
MGAT5	167382	chr2	135045134	cg17158455	0.431903	0.449346	0.512682	0.539589	0.5356	0.107687	0.0902436	-0.0039898
GPHN	167489	chr14	66806636	cg00576421	0.796764	0.788758	0.833415	0.852013	0.879636	0.0552484	0.0632552	0.0276237
GGH	171244	chr8	63780486	cg04505650	0.698686	0.721074	0.782668	0.776501	0.829534	0.0778141	0.0554264	0.0530334
NR3C1	171296	chr5	142611958	cg18590053	0.792531	0.809975	0.824731	0.874756	0.858269	0.0822248	0.0647815	-0.0164869
TAPT1	171888	chr4	16400051	cg19690306	0.832522	0.840527	0.875999	0.891363	0.883968	0.058841	0.0508364	-0.00739537
HES1	172052	chr3	193681882	cg16061463	0.751835	0.755259	0.797629	0.815208	0.778788	0.0633721	0.0599487	-0.0364197
KL	175075	chr13	33415496	cg03949843	0.653433	0.665221	0.676448	0.717725	0.696383	0.0642917	0.0525036	-0.021342
AUH	180512	chr9	93943683	cg21245718	0.824937	0.811686	0.832642	0.897982	0.853523	0.0730456	0.0862965	-0.0444591
DICER1	186561	chr14	95437786	cg09196251	0.663716	0.702859	0.734862	0.767446	0.774114	0.10373	0.0645868	0.00666762
ZNF423	186808	chr16	49669842	cg00205786	0.749093	0.757267	0.810346	0.809393	0.774257	0.0602999	0.0521256	-0.0351355
NFKBIZ	187108	chr3	101755465	cg08230969	0.700262	0.698663	0.696551	0.776429	0.74382	0.0761664	0.0777654	-0.0326086
MYOF	188089	chr10	95053862	cg06449406	0.744376	0.738263	0.796114	0.8073	0.792985	0.0629245	0.0690372	-0.014315
NSMAF	191543	chr8	59763635	cg03208041	0.671978	0.703567	0.743197	0.763788	0.762183	0.0918104	0.0602219	-0.0016059
OGFRL1	191553	chr6	72190058	cg17836805	0.824089	0.799556	0.824744	0.880111	0.83461	0.0560219	0.0805557	-0.0455014
RASGRP1	193007	chr15	39050013	cg27287357	0.686896	0.736296	0.744442	0.792987	0.755971	0.106091	0.0566902	-0.037016
BLID	193148	chr11	122180070	cg08468483	0.5412	0.608562	0.626552	0.680937	0.651035	0.139737	0.0723757	-0.0299029
LRIG1	196345	chr3	66355011	cg10343071	0.698764	0.746112	0.815394	0.801819	0.773428	0.103055	0.0557068	-0.0283907
STK17B	201388	chr2	197237686	cg12112255	0.7149	0.734824	0.774863	0.78567	0.781217	0.0707703	0.0508465	-0.0044527
NAV3	203156	chr12	78428224	cg26724885	0.799333	0.802079	0.789141	0.853785	0.823063	0.0544522	0.0517059	-0.0307219
PKDCC	209069	chr2	42066091	cg01332534	0.251896	0.263927	0.301328	0.356831	0.300043	0.104935	0.0929042	-0.0567878
ICA1	210015	chr7	8091896	cg03067707	0.887924	0.884125	0.89277	0.945884	0.915551	0.0579609	0.0617594	-0.0303331
TSSK1B	210551	chr5	112560177	cg02528008	0.779415	0.784748	0.774818	0.851532	0.81247	0.0721173	0.066784	-0.0390627
FAR2	212093	chr12	29090040	cg13679842	0.719325	0.755085	0.772311	0.815812	0.790827	0.0964871	0.0607268	-0.0249846
KCNU1	212293	chr8	36854184	cg21426807	0.705632	0.695895	0.728503	0.770245	0.773287	0.0646134	0.0743502	0.00304237
MME	215321	chr3	155012756	cg22731237	0.761478	0.784607	0.792398	0.863723	0.815475	0.102246	0.0791157	-0.0482477
NOVA1	219169	chr14	27286128	cg01410476	0.478686	0.473683	0.470887	0.545588	0.5401	0.0669018	0.0719051	-0.00548775
UBE2E1	224906	chr3	23622488	cg14485651	0.739638	0.742739	0.81298	0.799152	0.789781	0.0595138	0.056413	-0.00937091
PITX2	238212	chr4	111782470	cg08608464	0.605846	0.625778	0.640851	0.678312	0.639331	0.0724666	0.0525348	-0.0389814
LMX1A	238430	chr1	165087522	cg22128954	0.831677	0.826969	0.818193	0.884283	0.889955	0.0526058	0.0573136	0.0056719
CDH7	239624	chr18	63178533	cg11602429	0.80609	0.807795	0.822675	0.865012	0.868804	0.0589217	0.0572169	0.00379268
PPP2R2D	239916	chr10	133508039	cg17019184	0.714401	0.726331	0.742855	0.808638	0.751738	0.0942366	0.0823066	-0.0568996
UBE2E2	240147	chr3	23484930	cg26022159	0.759206	0.760808	0.78561	0.812591	0.78362	0.0533844	0.0517824	-0.0289703
SNX10	246556	chr7	26578098	cg02451831	0.805024	0.805144	0.785813	0.862955	0.812621	0.0579305	0.0578102	-0.0503332
MAST4	247468	chr5	66139656	cg05036909	0.71081	0.75801	0.801897	0.815669	0.80585	0.104859	0.0576596	-0.00981904
CWC22	248384	chr2	181120163	cg13329867	0.524553	0.527533	0.569201	0.586537	0.564807	0.0619837	0.0590036	-0.0217298
TAB2	260584	chr6	149381604	cg04825872	0.304041	0.295504	0.318965	0.359726	0.333499	0.0556845	0.0642213	-0.0262264
BTG1	267931	chr12	92271742	cg08967561	0.613267	0.657544	0.688345	0.715731	0.74855	0.102464	0.0581869	0.0328196
ERC2	269625	chr3	56232766	cg00601726	0.763812	0.812073	0.799989	0.863861	0.862221	0.10005	0.0517881	-0.00164033
XKR4	269674	chr8	56284622	cg07241908	0.766263	0.770219	0.83085	0.828969	0.802108	0.0627052	0.0587495	-0.0268608
APPL2	270403	chr12	105900263	cg16823927	0.526945	0.518126	0.623121	0.599495	0.585116	0.0725494	0.0813685	-0.0143785
NPAS3	273602	chr14	33682124	cg18133546	0.66236	0.653818	0.688993	0.724615	0.640623	0.062255	0.0707977	-0.0839921
RPRM	276110	chr2	154059212	cg16261251	0.728207	0.723337	0.752615	0.813012	0.765585	0.0848047	0.0896742	-0.0474265
STMN2	277304	chr8	80246083	cg14523380	0.457243	0.426579	0.494902	0.542242	0.510536	0.0849986	0.115663	-0.0317062
FAM92A1	277395	chr8	94435340	cg08100421	0.705927	0.737693	0.749832	0.788979	0.772216	0.0830518	0.051286	-0.016763
ST6GALNAC5	283746	chr1	77049380	cg00013349	0.775133	0.77197	0.799677	0.834109	0.853486	0.0589758	0.0621382	0.0193771
TENM3	284823	chr4	182879759	cg14662522	0.509894	0.511494	0.527148	0.59367	0.57161	0.0837765	0.0821761	-0.0220599
LMO3	288054	chr12	17048137	cg25074866	0.607686	0.599855	0.617191	0.679201	0.664204	0.0715154	0.0793459	-0.0149974
FKBP4	290100	chr12	2614019	cg05396320	0.792491	0.782194	0.828473	0.84532	0.828156	0.0528288	0.0631257	-0.0171643
KCNT2	291429	chr1	196286926	cg16875092	0.682634	0.688085	0.711921	0.738438	0.704924	0.0558042	0.050353	-0.0335139
SESTD1	297661	chr2	180427177	cg04868962	0.643448	0.666381	0.715819	0.72584	0.685743	0.0823926	0.0594588	-0.0400972
KCNT2	299299	chr1	196279056	cg12598528	0.560669	0.551314	0.593045	0.623984	0.584329	0.0633159	0.0726703	-0.0396552
BAI3	304701	chr6	69040558	cg13423100	0.807821	0.802168	0.816872	0.867458	0.84243	0.059637	0.0652901	-0.0250284
MMRN1	307896	chr4	91108578	cg12151285	0.77131	0.751572	0.805467	0.860434	0.828524	0.0891242	0.108862	-0.0319105
ETAA1	324827	chr2	67299624	cg25831752	0.742347	0.740248	0.761975	0.797966	0.778815	0.0556187	0.0577179	-0.019151
DNAJB6	345197	chr7	157474856	cg23634928	0.44155	0.422615	0.428433	0.49554	0.448023	0.0539901	0.0729252	-0.0475171
GYPC	348172	chr2	127065337	cg20975334	0.56841	0.580586	0.5767	0.640315	0.599575	0.0719056	0.0597288	-0.0407407
ZMIZ1	352676	chr10	80476116	cg22378064	0.86039	0.870552	0.868378	0.92716	0.898844	0.0667702	0.0566078	-0.0283161
LPHN2	361581	chr1	82627662	cg07748963	0.221626	0.246888	0.237913	0.297369	0.248538	0.0757426	0.0504803	-0.0488303
RNF144A	367149	chr2	7424671	cg07845961	0.528628	0.525979	0.569076	0.627767	0.599853	0.0991384	0.101788	-0.0279138
ADARB2	374368	chr10	2154037	cg17314070	0.653618	0.699993	0.707786	0.756576	0.72177	0.102958	0.0565829	-0.0348062
HHIPL2	376769	chr1	222344676	cg16236952	0.861399	0.860298	0.848385	0.936966	0.912901	0.0755678	0.0766681	-0.0240651
PREX2	381449	chr8	69245801	cg08230648	0.807974	0.812384	0.815525	0.863769	0.847587	0.0557951	0.0513858	-0.0161824
MARCKS	395502	chr6	113783039	cg26639887	0.754337	0.743461	0.83741	0.804473	0.827915	0.0501363	0.0610119	0.0234417
RAD51B	404430	chr14	68690954	cg04887735	0.807634	0.817762	0.82929	0.895089	0.841437	0.0874557	0.0773272	-0.053652
MAP3K7	407071	chr6	91703834	cg26726013	0.765748	0.754211	0.772063	0.820989	0.785378	0.0552413	0.0667778	-0.035611
SALL3	434493	chr18	76305782	cg17279409	0.881279	0.882686	0.894707	0.941185	0.875614	0.0599061	0.0584998	-0.0655718
BCKDHB	436300	chr6	81252663	cg26031192	0.712319	0.684029	0.74428	0.774125	0.7485	0.0618058	0.0900962	-0.0256249
DCDC2C	437265	chr2	4188717	cg02972537	0.686187	0.71594	0.723024	0.77908	0.73596	0.0928935	0.0631405	-0.0431206
LRRCC1	441089	chr8	85578293	cg03962773	0.71859	0.732573	0.713173	0.787705	0.74368	0.0691151	0.0551316	-0.0440251
TBL1XR1	443922	chr3	177358187	cg21482957	0.792102	0.795017	0.798749	0.852032	0.808668	0.0599301	0.0570152	-0.043364
ZMIZ1	444525	chr10	80384267	cg12338657	0.726943	0.751571	0.791565	0.813716	0.797374	0.0867736	0.0621452	-0.0163417
WRN	445682	chr8	31336998	cg12158488	0.493845	0.501771	0.532597	0.584307	0.529583	0.0904623	0.0825359	-0.0547246
LPHN2	451208	chr1	81814874	cg15997518	0.635775	0.633707	0.69397	0.706049	0.687523	0.0702737	0.0723416	-0.0185258
FOXG1	452520	chr14	29687569	cg18872212	0.658099	0.709004	0.720571	0.778797	0.760698	0.120698	0.0697925	-0.0180992
MAGI2	453169	chr7	78629721	cg07519598	0.706358	0.74416	0.764201	0.801187	0.753602	0.0948285	0.0570267	-0.0475853
DAB1	454244	chr1	58343972	cg19293715	0.716519	0.741922	0.767826	0.826784	0.763015	0.110264	0.0848613	-0.0637682
TENM2	458950	chr5	167170753	cg24454909	0.702537	0.719127	0.72461	0.792364	0.751354	0.0898264	0.073237	-0.0410101
ZNF507	462861	chr19	32373639	cg16188287	0.764099	0.777264	0.79099	0.828533	0.793575	0.0644336	0.0512685	-0.0349582
PLCB4	478197	chr20	8810250	cg06748688	0.788795	0.781879	0.809531	0.85021	0.817391	0.0614144	0.0683308	-0.0328184
MKI67	500184	chr10	130424832	cg25207366	0.766072	0.754788	0.788397	0.81772	0.773545	0.0516479	0.0629321	-0.0441751
MRPL39	512617	chr21	26467212	cg25485144	0.794517	0.794565	0.814768	0.8799	0.775526	0.0853835	0.0853352	-0.104374
MAF	519056	chr16	79115555	cg04132731	0.583527	0.616034	0.653961	0.681577	0.694044	0.09805	0.0655435	0.0124669
MTRNR2L11	530144	chr1	238638718	cg15560047	0.740837	0.750201	0.807976	0.802225	0.796264	0.0613875	0.0520241	-0.00596056
SYT4	554837	chr18	41412451	cg03847677	0.717022	0.750959	0.779746	0.802822	0.771306	0.0857998	0.0518628	-0.031516
GATA3	573830	chr10	8670485	cg02707142	0.644071	0.641968	0.679097	0.706718	0.692094	0.0626465	0.0647501	-0.0146236
BCL11B	578194	chr14	99159371	cg04809057	0.616178	0.625298	0.682366	0.69711	0.69282	0.0809324	0.0718125	-0.0042904
TSPAN14	582224	chr10	82796145	cg22421248	0.68352	0.705515	0.719358	0.761643	0.80316	0.0781221	0.0561272	0.0415176
MKI67	583518	chr10	130508166	cg02799090	0.592447	0.599131	0.609932	0.656404	0.61829	0.0639576	0.0572729	-0.0381145
PPAP2B	598912	chr1	56446329	cg26087977	0.804929	0.762826	0.841488	0.877635	0.873075	0.0727067	0.114809	-0.00456074
UNC5D	638520	chr8	35731494	cg17765553	0.85734	0.842852	0.887934	0.910074	0.875743	0.0527338	0.0672222	-0.0343314
GPC5	661090	chr13	92712018	cg12590158	0.655928	0.676269	0.684608	0.72764	0.679293	0.0717121	0.0513709	-0.0483469
PARD3	690767	chr10	34413482	cg06273546	0.728941	0.743291	0.775005	0.804961	0.804526	0.0760201	0.0616705	-0.000434834
APOB	709261	chr2	21976205	cg00865690	0.65757	0.675449	0.719198	0.740793	0.727204	0.0832231	0.0653441	-0.013589
BRINP1	722870	chr9	121408875	cg03411703	0.744318	0.742991	0.776888	0.794586	0.780363	0.0502677	0.0515951	-0.0142233
TNS3	754966	chr7	46824233	cg00133448	0.56668	0.578155	0.65121	0.654738	0.613134	0.0880584	0.0765826	-0.041604
TMPO	758682	chr12	98150726	cg12362220	0.742653	0.761106	0.796696	0.816537	0.7665	0.0738841	0.0554308	-0.0500372
PKDCC	764478	chr2	41510682	cg10170307	0.736415	0.738997	0.77936	0.800335	0.780935	0.0639203	0.061338	-0.0194008
TRPS1	822233	chr8	115858995	cg17200283	0.490631	0.473775	0.503349	0.545023	0.524898	0.0543916	0.0712481	-0.0201252
TRPS1	825663	chr8	115855565	cg01778565	0.83824	0.829953	0.867016	0.894387	0.872389	0.0561471	0.0644344	-0.0219988
GRM8	874562	chr7	126018786	cg15803092	0.685964	0.666606	0.771107	0.74165	0.746817	0.0556863	0.0750447	0.00516657
SORCS1	974892	chr10	107949392	cg03103980	0.583255	0.632942	0.652517	0.684262	0.672783	0.101007	0.0513208	-0.0114795
NONE		chr13	68903093	cg12959388	0.724759	0.715008	0.723527	0.795054	0.762585	0.0702955	0.0800462	-0.0324693
NONE		chr6	58287430	cg10189605	0.146375	0.123966	0.169861	0.203956	0.203007	0.0575814	0.0799901	-0.000949159
NONE		chr5	28408573	cg26932146	0.707476	0.713318	0.761594	0.77672	0.784506	0.0692444	0.063402	0.00778524
NONE		chr18	37646175	cg14460943	0.530491	0.552008	0.583177	0.609968	0.564649	0.0794775	0.0579605	-0.0453189
NONE		chr3	162897249	cg12727904	0.649767	0.665699	0.712573	0.720444	0.664612	0.0706765	0.0547446	-0.0558317
NONE		chr7	68027716	cg17718975	0.808276	0.808902	0.819368	0.861729	0.830017	0.0534535	0.0528268	-0.0317118

## Sheet: LPS-loss attenuate with T3+LPS
LPS-induced loss of methylation DMPS (LPS vs 0hr, LPS vs RPMI pval < 0.05, dB < -0.05) attenuated in T3+LPS treatment (T3+LPS vs LPS pval < 0.05, dB > 0.05)														Most enriched Gene Ontology terms (any distance to TSS)
Nearest Gene Name	Distance to TSS (bp)	chr	pos	Probe	0h_mean	RPMI_mean	T3_mean	LPS_mean	T3+LPS_mean	0h_vs_LPS_dB	RPMI_vs_LPS_dB	LPS_vs_T3+LPS_dB		Biological Process	Term	Enrichment	Genes in Term	Target Genes in Term	Gene Symbols
HS6ST1	(-741499)	chr2	129817649	cg19607954	0.797893	0.803294	0.805745	0.353388	0.806512	-0.444505	-0.449905	0.453124		GO:0007275	multicellular organism development	4.05709e-06	4967	37	FZD6,OLIG3,MAGI2,HIF1A,AMOTL1,SMPD1,PREX1,ARID5B,CACNG7,PLCL2,GRSF1,BRINP3,TGFB1I1,TOX,EPC1,GDNF,BMPR1A,BOK,FGF20,RAPGEF2,NAV1,ZNF148,FUT8,RNF8,IQGAP1,CREBBP,AGFG1,MDGA1,HS6ST1,CAMSAP1,DSP,ANO6,OTOP1,ITGA2,VPS13A,SERPINC1,C8orf37
SURF1	(+129)	chr9	136223232	cg03631223	0.270321	0.29679	0.320108	0.00589083	0.42825	-0.264431	-0.290899	0.42236		GO:0048583	regulation of response to stimulus	7.7964e-06	4227	33	DDIT4L,PLCL2,NUDT16L1,CACNG7,PREX1,TGFB1I1,COPS8,DAPK1,HIF1A,MAGI2,MUC21,HNRNPK,FZD6,MAPKBP1,SMPD1,HLA-DRA,CREBBP,SERPINC1,TNFRSF18,OTOP1,ITGA2,ANO6,AKAP7,BOK,FGF20,RAPGEF2,BMPR1A,EIF3A,GDNF,RNF8,C2CD4B,IQGAP1,FUT8
IKBKAP	(+33141)	chr9	111663255	cg10336014	0.75809	0.824127	0.665693	0.57013	0.86567	-0.18796	-0.253997	0.29554		GO:0016477	cell migration	2.63338e-05	886	13	ARID5B,MDGA1,PREX1,GDNF,HIF1A,NAV1,OLIG3,RAPGEF2,ANO6,AMOTL1,IQGAP1,FUT8,ITGA2
BOK	(+877)	chr2	242499012	cg03600687	0.5053	0.675508	0.528725	0.305886	0.59387	-0.199414	-0.369622	0.287984		GO:0048856	anatomical structure development	2.64167e-05	5354	37	HIF1A,MAGI2,OLIG3,FZD6,SMPD1,AMOTL1,GRSF1,PLCL2,ARID5B,CACNG7,PREX1,TGFB1I1,BRINP3,NAV1,BOK,FGF20,RAPGEF2,BMPR1A,TOX,GDNF,EPC1,RNF8,IQGAP1,ZNF148,FUT8,CAMSAP1,HS6ST1,AGFG1,MDGA1,CREBBP,VPS13A,SERPINC1,C8orf37,OTOP1,ITGA2,ANO6,DSP
DAPK1	(-226015)	chr9	89886781	cg05565979	0.659261	0.635898	0.594341	0.475137	0.701084	-0.184124	-0.160762	0.225947		GO:0032502	developmental process	4.32957e-05	5697	38	RNF8,IQGAP1,ZNF148,FUT8,NAV1,BOK,RAPGEF2,FGF20,BMPR1A,TOX,ARL4A,EPC1,GDNF,VPS13A,C8orf37,SERPINC1,ITGA2,OTOP1,ANO6,DSP,CAMSAP1,HS6ST1,AGFG1,MDGA1,CREBBP,SMPD1,AMOTL1,HIF1A,OLIG3,MAGI2,FZD6,TGFB1I1,BRINP3,GRSF1,PLCL2,CACNG7,ARID5B,PREX1
SRXN1	(+7242)	chr20	626772	cg02489327	0.767568	0.787387	0.748028	0.658361	0.839352	-0.109206	-0.129026	0.18099		GO:0048731	system development	4.63845e-05	4365	32	FZD6,OLIG3,MAGI2,HIF1A,AMOTL1,SMPD1,PREX1,CACNG7,ARID5B,PLCL2,BRINP3,TOX,GDNF,EPC1,BMPR1A,BOK,RAPGEF2,FGF20,NAV1,ZNF148,RNF8,IQGAP1,MDGA1,HS6ST1,CAMSAP1,DSP,ANO6,OTOP1,ITGA2,VPS13A,SERPINC1,C8orf37
CBLN4	(+712513)	chr20	53868015	cg17241353	0.807613	0.860235	0.822662	0.674244	0.846458	-0.133369	-0.185991	0.172214		GO:0048523	negative regulation of cellular process	5.07017e-05	4821	34	NPPB,IQGAP1,RNF8,ZNF148,EIF3A,BMPR1A,GDNF,EPC1,FGF20,RAPGEF2,BOK,SERPINC1,OTOP1,TNFRSF18,CREBBP,CAMSAP1,CRTAP,SMPD1,HNRNPK,MUC21,MAPKBP1,FZD6,HIF1A,MAGI2,OLIG3,BRINP3,ZBTB49,DAPK1,COPS8,TGFB1I1,ARID5B,NUDT16L1,DDIT4L,PLCL2
MAPKBP1	(-14483)	chr15	42052239	cg17030504	0.818244	0.8059	0.856238	0.670323	0.81834	-0.147921	-0.135577	0.148017		GO:0007166	cell surface receptor signaling pathway	6.37221e-05	2250	21	NPPB,AMOTL1,FUT8,IQGAP1,HLA-DRA,FZD6,GMDS,BMPR1A,MUC21,MAGI2,RAPGEF2,FGF20,BOK,HIF1A,DAPK1,ANO6,TGFB1I1,TNFRSF18,ITGA2,CREBBP,ARID5B
DSP	(-974)	chr6	7540834	cg08250825	0.481992	0.409908	0.429938	0.319722	0.464101	-0.162269	-0.090185	0.144379		GO:0046368	GDP-L-fucose metabolic process	8.59478e-05	4	2	FUT8,GMDS
HIF1A	(-51112)	chr14	62113228	cg11517848	0.873832	0.865271	0.840727	0.800757	0.942511	-0.0730752	-0.0645137	0.141753		GO:0048870	cell motility	8.77473e-05	996	13	GDNF,PREX1,MDGA1,ARID5B,OLIG3,RAPGEF2,NAV1,HIF1A,AMOTL1,ANO6,ITGA2,FUT8,IQGAP1
EIF3A	(+11596)	chr10	120828720	cg24623109	0.598473	0.55332	0.495297	0.354523	0.495382	-0.243951	-0.198797	0.14086		GO:0051674	localization of cell	8.77473e-05	996	13	IQGAP1,FUT8,ITGA2,ANO6,AMOTL1,HIF1A,NAV1,OLIG3,RAPGEF2,ARID5B,MDGA1,PREX1,GDNF
C8orf37	(+20413)	chr8	96261016	cg13887050	0.199657	0.152461	0.210786	0.0712233	0.20297	-0.128434	-0.0812381	0.131747		GO:0032501	multicellular organismal process	8.93075e-05	6841	42	SMPD1,HLA-DRA,CRTAP,AMOTL1,OLIG3,MAGI2,HIF1A,FZD6,TGFB1I1,BRINP3,PLCL2,GRSF1,PREX1,ARID5B,CACNG7,ZNF148,FUT8,RNF8,C2CD4B,IQGAP1,NPPB,BOK,RAPGEF2,FGF20,NAV1,TOX,GDNF,EPC1,BMPR1A,OTOP1,ITGA2,VPS13A,C8orf37,SERPINC1,CYP4V2,DSP,ANO6,HS6ST1,CAMSAP1,CREBBP,AGFG1,MDGA1
RBM27	(+23854)	chr5	145607016	cg02994302	0.800875	0.853047	0.79956	0.748632	0.86962	-0.0522431	-0.104415	0.120988		GO:0022008	neurogenesis	9.70822e-05	1623	17	PREX1,CACNG7,MDGA1,HS6ST1,CAMSAP1,BRINP3,C8orf37,GDNF,BMPR1A,RAPGEF2,OLIG3,FGF20,MAGI2,BOK,NAV1,HIF1A,IQGAP1
DIMT1	(+47855)	chr5	61651905	cg02382361	0.893004	0.900906	0.917017	0.802712	0.922113	-0.0902916	-0.0981937	0.119401		GO:0007399	nervous system development	0.000105478	2329	21	PREX1,MDGA1,CACNG7,HS6ST1,CAMSAP1,BRINP3,VPS13A,C8orf37,FZD6,GDNF,BMPR1A,BOK,MAGI2,RAPGEF2,OLIG3,FGF20,HIF1A,NAV1,ZNF148,SMPD1,IQGAP1
C2CD4B	(-56569)	chr15	62514050	cg09948769	0.773356	0.811136	0.789721	0.692155	0.811158	-0.0812004	-0.118981	0.119003		GO:0048699	generation of neurons	0.000159098	1524	16	GDNF,BMPR1A,FGF20,OLIG3,RAPGEF2,MAGI2,HIF1A,NAV1,IQGAP1,PREX1,CACNG7,MDGA1,HS6ST1,CAMSAP1,BRINP3,C8orf37
NKTR	(+15513)	chr3	42657618	cg06059360	0.79701	0.7858	0.80857	0.682693	0.798168	-0.114317	-0.103107	0.115475		GO:0035850	epithelial cell differentiation involved in kidney development	0.000201451	30	3	IQGAP1,MAGI2,GDNF
ITGA2	(-2035)	chr5	52283121	cg03455284	0.783293	0.77593	0.745489	0.686176	0.799191	-0.0971169	-0.0897544	0.113015		GO:0016331	morphogenesis of embryonic epithelium	0.000217371	143	5	FZD6,GDNF,TGFB1I1,HIF1A,GRSF1
PREX1	(+344217)	chr20	47100203	cg22218051	0.659582	0.663875	0.620059	0.585004	0.695404	-0.0745774	-0.0788709	0.110399		GO:0048598	embryonic morphogenesis	0.000258852	557	9	TGFB1I1,ITGA2,OTOP1,FZD6,CREBBP,GDNF,BMPR1A,HIF1A,GRSF1
AIM1	(-72344)	chr6	106887386	cg19592316	0.791622	0.788778	0.778013	0.731038	0.840488	-0.0605839	-0.0577395	0.10945		GO:0051239	regulation of multicellular organismal process	0.000260155	3262	25	MDGA1,CACNG7,CREBBP,PREX1,PLCL2,BRINP3,ANO6,DSP,SERPINC1,ITGA2,TNFRSF18,TGFB1I1,HNRNPK,BMPR1A,GDNF,TOX,MAPKBP1,FZD6,HIF1A,MAGI2,RAPGEF2,FGF20,AMOTL1,NPPB,IQGAP1
TNFRSF18	(+15788)	chr1	1126163	cg10333212	0.857753	0.868049	0.87015	0.785176	0.891797	-0.0725771	-0.0828729	0.106621		GO:0030154	cell differentiation	0.000263613	3675	27	PREX1,AGFG1,MDGA1,CACNG7,ARID5B,HS6ST1,PLCL2,CAMSAP1,DSP,BRINP3,ITGA2,TGFB1I1,C8orf37,TOX,ARL4A,EPC1,GDNF,BMPR1A,BOK,RAPGEF2,FGF20,MAGI2,OLIG3,HIF1A,NAV1,RNF8,IQGAP1
KIF21A	(+105380)	chr12	39731408	cg19293650	0.879522	0.870832	0.888666	0.809576	0.916091	-0.0699458	-0.0612565	0.106515		GO:0045597	positive regulation of cell differentiation	0.000342673	992	12	GDNF,PREX1,TOX,CACNG7,BMPR1A,FGF20,RAPGEF2,MAGI2,HIF1A,BRINP3,TGFB1I1,IQGAP1
CYP4V2	(-42193)	chr4	187070481	cg11395431	0.520411	0.475351	0.469659	0.400648	0.505242	-0.119763	-0.0747034	0.104594		GO:0003223	ventricular compact myocardium morphogenesis	0.000397139	8	2	BMPR1A,DSP
NAV1	(+8123)	chr1	201625499	cg07999988	0.797446	0.816212	0.794837	0.72913	0.832322	-0.0683169	-0.0870823	0.103192		GO:0048869	cellular developmental process	0.000403952	3769	27	PREX1,AGFG1,ARID5B,MDGA1,CACNG7,HS6ST1,PLCL2,CAMSAP1,DSP,BRINP3,ITGA2,TGFB1I1,C8orf37,TOX,ARL4A,GDNF,EPC1,BMPR1A,BOK,OLIG3,RAPGEF2,MAGI2,FGF20,HIF1A,NAV1,RNF8,IQGAP1
IQGAP1	(+13009)	chr15	90944458	cg21195920	0.242315	0.259766	0.227512	0.128488	0.228477	-0.113827	-0.131278	0.0999896		GO:0009966	regulation of signal transduction	0.000439211	3168	24	AKAP7,HIF1A,BOK,FGF20,MAGI2,RAPGEF2,BMPR1A,HNRNPK,EIF3A,MAPKBP1,FZD6,GDNF,SMPD1,IQGAP1,DDIT4L,PLCL2,CACNG7,PREX1,CREBBP,TGFB1I1,TNFRSF18,OTOP1,DAPK1,COPS8
NONE		chr7	9528667	cg15841438	0.929419	0.868857	0.808619	0.807654	0.906837	-0.121765	-0.0612034	0.0991834		GO:0072015	glomerular visceral epithelial cell development	0.000509345	9	2	MAGI2,IQGAP1
FUT8	(+333)	chr14	65877642	cg14064105	0.846169	0.849254	0.813811	0.769836	0.865312	-0.0763335	-0.0794178	0.0954759		GO:0061005	cell differentiation involved in kidney development	0.000513266	41	3	GDNF,MAGI2,IQGAP1
C11orf65	(+60731)	chr11	108277527	cg11555708	0.880999	0.908537	0.863139	0.827725	0.922482	-0.0532737	-0.0808126	0.0947571		GO:0045807	positive regulation of endocytosis	0.000559658	99	4	ITGA2,MAGI2,ANO6,HNRNPK
VPS13A	(+211745)	chr9	80004105	cg14865186	0.875792	0.84228	0.835779	0.751389	0.841171	-0.124403	-0.0908915	0.0897818		GO:0080134	regulation of response to stress	0.000612936	1545	15	CREBBP,MAPKBP1,HNRNPK,NUDT16L1,BMPR1A,MUC21,BOK,HIF1A,ANO6,ITGA2,OTOP1,FUT8,C2CD4B,SERPINC1,RNF8
DDIT4L	(+60537)	chr4	101051088	cg18373141	0.843919	0.843752	0.853789	0.787442	0.876526	-0.0564774	-0.0563106	0.0890846		GO:0072310	glomerular epithelial cell development	0.000635109	10	2	MAGI2,IQGAP1
GMDS	(-167297)	chr6	2413222	cg07113022	0.855932	0.877538	0.85165	0.789279	0.877774	-0.0666531	-0.0882587	0.0884951		GO:0040011	locomotion	0.000661341	1225	13	ANO6,AMOTL1,IQGAP1,ITGA2,FUT8,ARID5B,MDGA1,GDNF,PREX1,NAV1,HIF1A,RAPGEF2,OLIG3
ARL4A	(+595612)	chr7	13322572	cg05659313	0.860268	0.807186	0.758907	0.752468	0.840334	-0.1078	-0.0547183	0.0878662		GO:0010646	regulation of cell communication	0.000926681	3539	25	EIF3A,HNRNPK,BMPR1A,GDNF,MAPKBP1,FZD6,AKAP7,HIF1A,FGF20,MAGI2,RAPGEF2,BOK,IQGAP1,SMPD1,CACNG7,CREBBP,PREX1,DDIT4L,PLCL2,DAPK1,COPS8,TGFB1I1,OTOP1,ITGA2,TNFRSF18
NONE		chr14	107283708	cg23902114	0.501261	0.475503	0.473498	0.415562	0.500316	-0.0856992	-0.0599412	0.0847545		GO:0038180	nerve growth factor signaling pathway	0.0009269	12	2	RAPGEF2,MAGI2
BMPR1A	(+94331)	chr10	88610737	cg26593228	0.919749	0.922318	0.888841	0.840976	0.923089	-0.078773	-0.0813421	0.0821136		GO:2000026	regulation of multicellular organismal development	0.000965138	2156	18	BRINP3,ANO6,TNFRSF18,TGFB1I1,MDGA1,CACNG7,CREBBP,PREX1,NPPB,IQGAP1,BMPR1A,GDNF,FZD6,TOX,HIF1A,FGF20,MAGI2,RAPGEF2
ZNF148	(-52356)	chr3	125146553	cg11473272	0.779849	0.76366	0.74114	0.698768	0.780252	-0.0810808	-0.0648927	0.0814843		GO:0009790	embryo development	0.000981419	961	11	FUT8,ITGA2,OTOP1,TGFB1I1,FZD6,CREBBP,GDNF,BMPR1A,HS6ST1,HIF1A,GRSF1
OTOP1	(+65923)	chr4	4162693	cg11186593	0.826165	0.854854	0.830026	0.774196	0.854291	-0.0519688	-0.0806579	0.0800955		GO:0051240	positive regulation of multicellular organismal process	0.00101515	1799	16	CACNG7,CREBBP,ITGA2,TGFB1I1,ANO6,BRINP3,HIF1A,MAGI2,FGF20,RAPGEF2,BMPR1A,GDNF,TOX,IQGAP1,AMOTL1,NPPB
PLA2G12B	(+21961)	chr10	74692575	cg24769348	0.354609	0.317784	0.334527	0.260126	0.3394	-0.0944825	-0.0576579	0.0792737		GO:0030335	positive regulation of cell migration	0.00107352	544	8	RAPGEF2,HIF1A,PREX1,TNFRSF18,ITGA2,IQGAP1,ANO6,AMOTL1
HNRNPK	(+9471)	chr9	86585713	cg08942734	0.896335	0.860219	0.829266	0.783713	0.86039	-0.112622	-0.0765063	0.0766775		GO:0006928	movement of cell or subcellular component	0.00108511	1460	14	MDGA1,ARID5B,GDNF,PREX1,NAV1,HIF1A,OLIG3,RAPGEF2,AMOTL1,ANO6,IQGAP1,KIF21A,ITGA2,FUT8
GRSF1	(+28036)	chr4	71677626	cg26003092	0.870628	0.872039	0.867474	0.802224	0.878542	-0.0684038	-0.0698152	0.0763182		GO:0010870	positive regulation of receptor biosynthetic process	0.00109272	13	2	HIF1A,HNRNPK
SERPINC1	(-496)	chr1	173887011	cg14047008	0.904725	0.883273	0.830762	0.811201	0.886502	-0.0935234	-0.0720712	0.0753005		GO:1905155	positive regulation of membrane invagination	0.00109272	13	2	ANO6,ITGA2
CDC42EP3	(+12206)	chr2	37887128	cg11761443	0.919786	0.919437	0.92428	0.863981	0.939101	-0.0558048	-0.0554556	0.0751203		GO:0060100	positive regulation of phagocytosis, engulfment	0.00109272	13	2	ANO6,ITGA2
C9orf9	(+388)	chr9	135754672	cg11775181	0.776521	0.770996	0.771754	0.677889	0.752487	-0.0986319	-0.093107	0.074598		KEGG	Term	Enrichment	Genes in Term	Target Genes in Term	Gene Symbols
RAPGEF2	(+468092)	chr4	160656980	cg22127912	0.698297	0.684174	0.689	0.609165	0.68305	-0.089132	-0.0750084	0.0738849		ko05205	Proteoglycans in cancer	0.001188	203	5	NUDT16L1,IQGAP1,HIF1A,FZD6,ITGA2
AMOTL1	(+67335)	chr11	94568871	cg09982326	0.830434	0.849549	0.825829	0.74232	0.816112	-0.0881136	-0.107229	0.0737913		ko05412	Arrhythmogenic right ventricular cardiomyopathy (ARVC)	0.00295243	72	3	DSP,ITGA2,CACNG7
CRTAP	(-3026)	chr3	33152445	cg24611115	0.876455	0.842932	0.842695	0.79254	0.865902	-0.0839154	-0.0503925	0.0733623		hsa05200	Pathways in cancer	0.00435826	395	6	DAPK1,CREBBP,HIF1A,FZD6,FGF20,ITGA2
COPS8	(+12603)	chr2	238006557	cg10809094	0.888029	0.883868	0.881591	0.827345	0.900067	-0.0606841	-0.056523	0.0727215		ko00510	N-Glycan biosynthesis	0.0165556	49	2	MOGS,FUT8
RNF8	(-29613)	chr6	37292135	cg08455089	0.721125	0.679589	0.673772	0.626277	0.698305	-0.0948477	-0.053312	0.0720279		hsa05211	Renal cell carcinoma	0.0273414	64	2	CREBBP,HIF1A
TGFB1I1	(-2861)	chr16	31480519	cg01555458	0.828926	0.855716	0.801166	0.747957	0.819871	-0.0809695	-0.107759	0.0719141		hsa05164	Influenza A	0.0314884	172	3	HLA-DRA,AGFG1,CREBBP
ZFAND4	(-3311)	chr10	46171106	cg06059483	0.774614	0.763715	0.797546	0.705906	0.777553	-0.0687079	-0.0578087	0.0716469		hsa04520	Adherens junction	0.0339837	72	2	CREBBP,IQGAP1
NONE		chr1	194457955	cg12828145	0.836075	0.862423	0.822624	0.780679	0.848473	-0.0553957	-0.0817436	0.0677941		hsa05168	Herpes simplex infection	0.0378836	185	3	HLA-DRA,HNRNPK,CREBBP
KLHDC1	(+17177)	chr14	50176999	cg20745395	0.912983	0.902465	0.888091	0.841301	0.908762	-0.0716814	-0.0611638	0.0674609		ko05410	Hypertrophic cardiomyopathy (HCM)	0.0440297	83	2	ITGA2,CACNG7
NPPB	(-23)	chr1	11919010	cg17641943	0.112057	0.103244	0.0041637	0.00540822	0.0727641	-0.106649	-0.0978358	0.0673559		ko04350	TGF-beta signaling pathway	0.0449922	84	2	BMPR1A,CREBBP
AKAP7	(+95763)	chr6	131552568	cg03771070	0.875994	0.885952	0.861478	0.806206	0.87281	-0.0697876	-0.0797458	0.0666038		hsa05414	Dilated cardiomyopathy	0.0499216	89	2	ITGA2,CACNG7
DDI1	(-193351)	chr11	103713957	cg13368042	0.871418	0.852725	0.875197	0.79909	0.864541	-0.0723274	-0.0536343	0.0654502
CHI3L2	(+7218)	chr1	111750610	cg06125456	0.894566	0.901383	0.912994	0.843732	0.907922	-0.050834	-0.0576513	0.0641908
ARID5B	(+69056)	chr10	63730114	cg11589832	0.902357	0.917387	0.915313	0.848379	0.91237	-0.0539779	-0.0690081	0.0639911
MAGI2	(+528435)	chr7	78554455	cg03087600	0.760094	0.754555	0.731832	0.695943	0.759303	-0.0641507	-0.0586113	0.0633602
FGF20	(+86666)	chr8	16773024	cg17628013	0.908834	0.925455	0.9118	0.855674	0.918428	-0.0531602	-0.0697812	0.062754
OLIG3	(-153794)	chr6	137969324	cg25592404	0.768062	0.779475	0.777275	0.716667	0.779027	-0.0513955	-0.0628083	0.0623607
AGFG1	(-16652)	chr2	228320216	cg03741892	0.447515	0.469165	0.348158	0.365522	0.427084	-0.0819932	-0.103643	0.0615618
CCDC117	(-12149)	chr22	29156513	cg17470691	0.836393	0.844183	0.818232	0.769605	0.830739	-0.0667879	-0.0745776	0.0611342
CREBBP	(+38915)	chr16	3891812	cg06642158	0.853461	0.839594	0.825939	0.779724	0.83936	-0.0737371	-0.05987	0.0596361
TOX	(+80491)	chr8	59951276	cg02082093	0.770069	0.767	0.773073	0.715064	0.774513	-0.0550046	-0.0519357	0.0594482
HIVEP2	(+112231)	chr6	143154107	cg09606421	0.896481	0.929944	0.869275	0.841283	0.899815	-0.0551979	-0.0886605	0.0585319
SNX29	(+201730)	chr16	12272324	cg03204907	0.877126	0.889434	0.856883	0.822777	0.88074	-0.0543495	-0.0666575	0.0579633
CAMSAP1	(+86740)	chr9	138712330	cg14393316	0.921605	0.908414	0.902698	0.825479	0.882721	-0.096126	-0.0829352	0.0572423
ZBTB49	(+27579)	chr4	4319556	cg17702689	0.861986	0.823693	0.73794	0.7554	0.812585	-0.106586	-0.0682925	0.0571849
FZD6	(+927)	chr8	104311985	cg10929921	0.677718	0.692486	0.648333	0.620887	0.677853	-0.0568311	-0.0715988	0.0569658
MOGS	(-2485)	chr2	74695021	cg12337575	0.865764	0.905604	0.893298	0.813588	0.870539	-0.052176	-0.0920157	0.0569515
MUC21	(+4727)	chr6	30956221	cg07491399	0.962614	0.882204	0.926291	0.81688	0.873783	-0.145734	-0.0653247	0.0569028
SMPD1	(-3526)	chr11	6408135	cg15337538	0.870685	0.869553	0.846187	0.804723	0.860874	-0.0659612	-0.0648293	0.0561505
PLCL2	(+120383)	chr3	17046834	cg19919383	0.723661	0.719847	0.675834	0.655574	0.710888	-0.0680868	-0.0642733	0.0553137
MDGA1	(+53221)	chr6	37612545	cg04680754	0.893808	0.887112	0.86685	0.817504	0.872577	-0.0763036	-0.0696083	0.0550723
TTC40	(+23198)	chr10	134732891	cg06919865	0.871195	0.869352	0.849828	0.815313	0.869992	-0.0558819	-0.0540387	0.0546793
KCNF1	(+12291)	chr2	11064353	cg20505565	0.843568	0.845896	0.807994	0.770635	0.824736	-0.0729335	-0.0752615	0.0541009
ANO6	(+75977)	chr12	45685844	cg16337482	0.92063	0.912677	0.8897	0.844025	0.897215	-0.0766043	-0.0686519	0.0531893
GDNF	(+98303)	chr5	37737626	cg05900227	0.851336	0.841007	0.790133	0.789548	0.842652	-0.0617884	-0.0514593	0.0531041
CACNG7	(-6296)	chr19	54406293	cg04421162	0.887417	0.88592	0.894825	0.826391	0.878924	-0.0610261	-0.059529	0.0525333
EPC1	(-220398)	chr10	32856510	cg15711240	0.903888	0.891515	0.899345	0.83715	0.889404	-0.0667375	-0.0543645	0.0522539
HLA-DRA	(+20759)	chr6	32428377	cg10556520	0.743433	0.730746	0.708417	0.679711	0.730781	-0.063722	-0.0510348	0.0510704
NUDT16L1	(-10722)	chr16	4732973	cg01861603	0.817756	0.821642	0.769512	0.766771	0.817744	-0.0509851	-0.054871	0.0509729
BRINP3	(-146392)	chr1	190593150	cg18211080	0.874746	0.898761	0.826989	0.816124	0.866824	-0.0586214	-0.082637	0.0507

## Sheet: LPS-loss unaffected with T3+LPS
LPS-induced loss of methylation DMPS (LPS vs 0hr, LPS vs RPMI pval < 0.05, dB < -0.05) not affected by T3+LPS
Nearest Gene Name (Distance to TSS (bp))	chr	pos	Probe	0h_mean	RPMI_mean	T3_mean	LPS_mean	T3+LPS_mean	0h_vs_LPS_dB	RPMI_vs_LPS_dB	LPS_vs_T3+LPS_dB		Biological Process	Term	Enrichment	Genes in Term	Target Genes in Term	Gene Symbols
BARD1 (-35823)	chr2	215710250	cg16822751	0.864782	0.86241	0.821838	0.69122	0.771667	-0.173562	-0.17119	0.0804474		GO:0002040	sprouting angiogenesis	3.08902e-05	57	5	BMPER,SEMA3E,EFNB2,ADTRP,GPLD1
CDH10 (+290307)	chr5	24354780	cg23098127	0.913991	0.905406	0.904008	0.740891	0.894419	-0.1731	-0.164515	0.153528		GO:0050808	synapse organization	5.30741e-05	267	9	IGF1R,DNER,LRRTM2,SEMA3E,PDZRN3,EFNB2,SYNPO,EFNA5,DKK1
MAB21L3 (+1828)	chr1	116656203	cg06040355	0.785965	0.862759	0.767307	0.713288	0.802895	-0.0726772	-0.149471	0.0896073		GO:0010839	negative regulation of keratinocyte proliferation	6.87332e-05	13	3	CD109,KLF9,EFNB2
ISOC1 (+2120)	chr5	128432563	cg15254366	0.777513	0.819037	0.688526	0.674578	0.741422	-0.102935	-0.144459	0.066844		GO:0051239	regulation of multicellular organismal process	7.94038e-05	3262	38	SARS,NPHP3,CREB1,DKK1,GHSR,MEIS1,PSMA6,TCF3,IRF1,HK1,ADORA3,SEMA3E,ZEB1,WNK1,NPVF,IL36G,APLF,GAP43,SOX5,TGFB3,NEGR1,TFAP2A,CACNA2D4,NLRP4,EFNB2,PHACTR1,LRRTM2,CD109,CACNA1D,IGF1R,ADTRP,EFNA5,BMPER,BAG6,ASAP1,GPLD1,ZFHX3,MAF
NPVF (-433368)	chr7	25701472	cg09067740	0.763353	0.794072	0.742759	0.652459	0.695317	-0.110894	-0.141614	0.0428582		GO:2000026	regulation of multicellular organismal development	0.000161093	2156	28	TGFB3,NEGR1,NPHP3,CREB1,GAP43,SARS,APLF,SOX5,IRF1,PHACTR1,TCF3,EFNB2,DKK1,TFAP2A,PSMA6,MEIS1,GHSR,ZEB1,LRRTM2,SEMA3E,CD109,ZFHX3,ASAP1,MAF,EFNA5,BAG6,BMPER,WNK1
F10 (+16358)	chr13	113793489	cg25012529	0.853088	0.834716	0.876484	0.703032	0.72843	-0.150057	-0.131685	0.0253985		GO:0008286	insulin receptor signaling pathway	0.00023423	87	5	GPLD1,IGF1R,IRS2,ATP6V1H,CAV2
GRM8 (-15)	chr7	126893362	cg10986355	0.266791	0.294363	0.198132	0.166734	0.208383	-0.100057	-0.127629	0.0416493		GO:0051960	regulation of nervous system development	0.000255374	926	16	SEMA3E,LRRTM2,ZEB1,EFNA5,ZFHX3,ASAP1,GAP43,CREB1,NEGR1,NPHP3,MEIS1,GHSR,DKK1,EFNB2,TCF3,PHACTR1
GRAMD1A (-10751)	chr19	35480440	cg09568130	0.822777	0.774612	0.790532	0.653471	0.637069	-0.169307	-0.121141	-0.0164012		GO:0046883	regulation of hormone secretion	0.000296195	265	8	GPLD1,EFNA5,IRS2,SOX4,GHSR,NPVF,CREB1,CACNA1D
ACSL5 (+8072)	chr10	114144027	cg07252394	0.919093	0.872564	0.874822	0.752111	0.761873	-0.166982	-0.120453	0.00976225		GO:0002042	cell migration involved in sprouting angiogenesis	0.000307968	21	3	ADTRP,EFNB2,GPLD1
ZFHX4 (-35626)	chr8	77557828	cg14723158	0.752626	0.735838	0.704297	0.615709	0.757494	-0.136917	-0.120129	0.141785		GO:0008285	negative regulation of cell population proliferation	0.00034648	762	14	CAV2,TFAP2A,MEIS1,SOX4,IRF1,GPLD1,EFNB2,KLF9,ETV3,CD109,ADORA3,MAD1L1,TGFB3,ZEB1
ISPD (+168)	chr7	16460779	cg01002560	0.225294	0.247778	0.221724	0.133369	0.17839	-0.0919245	-0.114408	0.0450202		GO:0051963	regulation of synapse assembly	0.000583726	106	5	EFNA5,GAP43,LRRTM2,DKK1,GHSR
EIF2A (+5463)	chr3	150269943	cg07343697	0.836917	0.868599	0.899721	0.761425	0.89606	-0.0754929	-0.107175	0.134636		GO:0032869	cellular response to insulin stimulus	0.0006587	165	6	IGF1R,GPLD1,GHSR,CAV2,ATP6V1H,IRS2
DCAF8 (+1688)	chr1	160230553	cg15945942	0.8588	0.825165	0.898248	0.718472	0.74624	-0.140328	-0.106694	0.0277687		GO:0035295	tube development	0.000894948	839	14	SEMA3E,ZEB1,ADTRP,NPHP3,TGFB3,ALX4,CREB1,KIF26B,BMPER,BAG6,MEIS1,SOX4,EFNB2,GPLD1
NPHP3 (-62730)	chr3	132504015	cg09722632	0.802155	0.810457	0.816514	0.705882	0.803554	-0.0962732	-0.104575	0.0976722		GO:0043534	blood vessel endothelial cell migration	0.000901692	30	3	GPLD1,EFNB2,ADTRP
UBE2U (-66836)	chr1	64602654	cg07797372	0.570624	0.565005	0.553817	0.462335	0.54387	-0.108289	-0.10267	0.0815352		GO:0050796	regulation of insulin secretion	0.000922311	176	6	EFNA5,IRS2,GHSR,CACNA1D,SOX4,GPLD1
ENSG00000259060 (-14040)	chr14	21091993	cg07631856	0.462801	0.391502	0.314145	0.289959	0.295764	-0.172841	-0.101543	0.00580468		GO:0060325	face morphogenesis	0.00109142	32	3	DKK1,ANKRD11,TGFB3
IL36G (-155)	chr2	113735451	cg13298167	0.674925	0.641158	0.632304	0.540001	0.538828	-0.134924	-0.101158	-0.00117299		GO:0001501	skeletal system development	0.0011414	489	10	ALX4,TGFB3,ZEB1,MEIS1,SOX4,VCAN,ANKRD11,COL9A2,TFAP2A,GPLD1
HIAT1 (-7944)	chr1	100495709	cg22327057	0.826287	0.872185	0.777358	0.771221	0.845079	-0.0550651	-0.100964	0.0738575		GO:0090101	negative regulation of transmembrane receptor protein serine/threonine kinase signaling pathway	0.00127209	126	5	CD109,BMPER,DKK1,CAV2,TGFB3
IRF1 (-7607)	chr5	131834096	cg10237996	0.810079	0.76196	0.737997	0.661117	0.633016	-0.148962	-0.100844	-0.0281009		GO:0010837	regulation of keratinocyte proliferation	0.00130462	34	3	EFNB2,CD109,KLF9
OPA3 (+3576)	chr19	46084524	cg27519693	0.841456	0.869897	0.78982	0.76957	0.768578	-0.0718856	-0.100327	-0.000991621		GO:1990314	cellular response to insulin-like growth factor stimulus	0.00140633	9	2	GHSR,CREB1
ADHFE1 (+45226)	chr8	67389946	cg12380292	0.843393	0.765161	0.766894	0.668615	0.677795	-0.174777	-0.0965458	0.00918015		GO:0045944	positive regulation of transcription by RNA polymerase II	0.00151808	1199	17	ZFHX3,MAF,MAML2,SOX4,ZEB1,CCDC62,STAG1,TCF3,IRF1,TFAP2A,MEIS1,TGFB3,ALX4,CREB1,EIF2A,ZNF746,SOX5
ESYT2 (+10022)	chr7	158612297	cg02601082	0.82295	0.817293	0.852895	0.723066	0.794843	-0.0998838	-0.094227	0.071777		GO:0009653	anatomical structure morphogenesis	0.00154252	2114	25	CDH10,MEIS1,IRS2,TFAP2A,DKK1,OPA3,EFNB2,PHACTR1,GAP43,CREB1,ALX4,TGFB3,NPHP3,EPHA10,SOX4,BMPER,EFNA5,ANKRD11,KIF26B,GPLD1,SEMA3E,CD109,SP9,ZEB1,ADTRP
METTL9 (-2368)	chr16	21608429	cg05411932	0.705222	0.731057	0.67635	0.637019	0.696385	-0.0682032	-0.0940388	0.0593667		GO:0001822	kidney development	0.00154565	265	7	KIF26B,TFAP2A,BAG6,BMPER,SOX4,EFNB2,NPHP3
MAF (+479184)	chr16	79155427	cg26700469	0.700994	0.722337	0.682491	0.629013	0.690973	-0.0719809	-0.0933235	0.0619593		GO:0032870	cellular response to hormone stimulus	0.00155957	600	11	CCDC62,ADTRP,IGF1R,CREB1,ATP6V1H,KLF9,GPLD1,EFNA5,IRS2,CAV2,GHSR
CD109 (-2722)	chr6	74403105	cg19127613	0.816467	0.828667	0.832988	0.736155	0.825588	-0.0803125	-0.092512	0.0894331		GO:0071375	cellular response to peptide hormone stimulus	0.00164805	268	7	IRS2,ATP6V1H,CAV2,GHSR,GPLD1,IGF1R,CREB1
GLIPR1 (-320)	chr12	75874140	cg08853277	0.240584	0.251635	0.254388	0.160077	0.153179	-0.0805062	-0.0915576	-0.006898		GO:0060323	head morphogenesis	0.00167067	37	3	TGFB3,ANKRD11,DKK1
ARL15 (+292720)	chr5	53313683	cg02606398	0.643511	0.6337	0.510339	0.543684	0.60555	-0.0998271	-0.0900168	0.0618666		GO:0010944	negative regulation of transcription by competitive promoter binding	0.0017506	10	2	TFAP2A,CREB1
PDZRN3 (-57010)	chr3	73731100	cg23730109	0.759443	0.780386	0.712947	0.691721	0.801453	-0.067722	-0.0886647	0.109732		GO:1901701	cellular response to oxygen-containing compound	0.00190674	1012	15	GRAMD1A,CREB1,IGF1R,ZEB1,CCDC62,KLF9,ATP6V1H,IL36G,SGMS1,GPLD1,GHSR,SOX4,CAV2,IRS2,EFNA5
SUN5 (+18845)	chr20	31573394	cg10375745	0.853557	0.853863	0.77335	0.766402	0.861566	-0.087155	-0.0874606	0.0951631		GO:0051046	regulation of secretion	0.00198552	812	13	WNK1,IRS2,EFNA5,GHSR,SOX4,NPVF,GPLD1,HK1,CADPS2,CACNA1D,ADTRP,TGFB3,CREB1
ZFHX3 (+63602)	chr16	73018672	cg19693972	0.85652	0.878966	0.841903	0.792498	0.837057	-0.0640213	-0.0864676	0.044559		GO:0071396	cellular response to lipid	0.00198651	527	10	KLF9,CCDC62,ADTRP,CREB1,GRAMD1A,EFNA5,GHSR,GPLD1,SGMS1,IL36G
CAV2 (-119614)	chr7	116019830	cg11141463	0.917633	0.932434	0.882237	0.846958	0.895367	-0.0706756	-0.085476	0.0484091		GO:0072001	renal system development	0.00211157	280	7	NPHP3,EFNB2,SOX4,BMPER,BAG6,TFAP2A,KIF26B
DUSP16 (+77092)	chr12	12638225	cg19247488	0.890067	0.902073	0.875817	0.817173	0.84966	-0.0728939	-0.0848997	0.0324868		GO:0090276	regulation of peptide hormone secretion	0.00216189	208	6	IRS2,EFNA5,GHSR,CACNA1D,SOX4,GPLD1
KIAA0226 (+61383)	chr3	197402207	cg19975560	0.919371	0.936522	0.884612	0.851651	0.872816	-0.0677205	-0.0848719	0.0211653		GO:0031325	positive regulation of cellular metabolic process	0.00221225	3309	34	TFAP2A,IRS2,APLF,EIF2A,CCNY,SOX5,TGFB3,CAV2,BAG6,EFNA5,BMPER,SOX4,ZFHX3,GPLD1,MAF,MAML2,ADTRP,IGF1R,STAG1,DKK1,MEIS1,GHSR,TCF3,IRF1,ZNF746,AADAC,ALX4,CREB1,WNK1,ATG10,IL36G,ZFHX4,ZEB1,CCDC62
ZFHX4 (-63430)	chr8	77530024	cg21075228	0.616358	0.572999	0.574259	0.489827	0.536512	-0.12653	-0.0831714	0.0466843		GO:0097306	cellular response to alcohol	0.00241431	88	4	GRAMD1A,GPLD1,EFNA5,KLF9
APLF (-3977)	chr2	68690716	cg22871229	0.186483	0.181038	0.139008	0.0983282	0.0712954	-0.0881552	-0.0827093	-0.0270328		GO:0045834	positive regulation of lipid metabolic process	0.00243037	146	5	GHSR,IRS2,CREB1,AADAC,GPLD1
COL9A2 (-22961)	chr1	40805926	cg17096793	0.531467	0.472695	0.418749	0.391039	0.421976	-0.140428	-0.0816559	0.0309377		GO:0150052	regulation of postsynapse assembly	0.00254625	12	2	GAP43,LRRTM2
RPL22L1 (+3598)	chr3	170584674	cg16620263	0.783112	0.777744	0.790303	0.697664	0.777331	-0.0854481	-0.0800805	0.0796674		GO:0010896	regulation of triglyceride catabolic process	0.00254625	12	2	GPLD1,AADAC
KIF26B (-75772)	chr1	245242515	cg17091818	0.467469	0.475806	0.418887	0.395972	0.439692	-0.0714972	-0.0798338	0.0437199		GO:0099150	regulation of postsynaptic specialization assembly	0.00254625	12	2	LRRTM2,GAP43
MTHFD2 (-222)	chr2	74425467	cg17687883	0.345551	0.345884	0.0798152	0.266053	0.171763	-0.0794975	-0.0798311	-0.0942907		GO:0035107	appendage morphogenesis	0.00257795	148	5	ALX4,DKK1,TFAP2A,SP9,SOX4
DCBLD2 (-53622)	chr3	98674154	cg05607742	0.869134	0.872908	0.851104	0.793192	0.865526	-0.0759419	-0.0797163	0.0723346		GO:0035108	limb morphogenesis	0.00257795	148	5	SOX4,SP9,DKK1,TFAP2A,ALX4
CREB1 (-15790)	chr2	208378826	cg22098240	0.654048	0.565419	0.503698	0.486524	0.554365	-0.167524	-0.0788955	0.0678412		KEGG	Term	Enrichment	Genes in Term	Target Genes in Term	Gene Symbols
GPT (-1077)	chr8	145728388	cg00280345	0.770537	0.785865	0.758555	0.707537	0.744118	-0.063	-0.0783276	0.0365808		hsa04550	Signaling pathways regulating pluripotency of stem cells	0.00477824	139	5	TCF3,ZFHX3,MEIS1,PCGF3,IGF1R
GHSR (+149780)	chr3	172016466	cg13473795	0.807632	0.826628	0.767724	0.748794	0.79344	-0.0588378	-0.0778336	0.0446458		hsa04930	Type II diabetes mellitus	0.00569659	46	3	IRS2,CACNA1D,HK1
TCF3 (+6156)	chr19	1646448	cg19598832	0.908235	0.8893	0.807876	0.811915	0.804758	-0.0963207	-0.0773858	-0.0071564		hsa05202	Transcriptional misregulation in cancer	0.0135314	179	5	MEIS1,TCF3,ZEB1,IGF1R,MAF
MEIS1 (+13349)	chr2	66675880	cg06623961	0.617961	0.569177	0.562602	0.49237	0.534606	-0.125591	-0.076807	0.0422356		ko04110	Cell cycle	0.0166977	124	4	TGFB3,MCM3,STAG1,MAD1L1
VCAN (-106343)	chr5	82660941	cg07441175	0.822316	0.812013	0.788547	0.735558	0.812034	-0.0867582	-0.0764554	0.0764762		hsa05410	Hypertrophic cardiomyopathy (HCM)	0.0280545	83	3	TGFB3,CACNA2D4,CACNA1D
ALX4 (-190)	chr11	44331905	cg23089549	0.234632	0.207771	0.126446	0.132814	0.195666	-0.101819	-0.0749572	0.062852		ko00500	Starch and sucrose metabolism	0.0329901	36	2	GYG1,HK1
OR6M1 (-1205)	chr11	123678299	cg05852845	0.838758	0.863312	0.788601	0.78838	0.842782	-0.0503778	-0.0749315	0.0544014		ko05414	Dilated cardiomyopathy	0.0335424	89	3	CACNA2D4,TGFB3,CACNA1D
MCUR1 (-17118)	chr6	13831917	cg26395477	0.716449	0.738727	0.71927	0.664799	0.688687	-0.0516507	-0.0739285	0.0238885		hsa04211	Longevity regulating pathway	0.0335424	89	3	CREB1,IGF1R,IRS2
CADPS2 (+83972)	chr7	122442439	cg15389227	0.486651	0.482566	0.432558	0.408834	0.465644	-0.0778176	-0.0737323	0.0568103		hsa04022	cGMP-PKG signaling pathway	0.0402254	163	4	IRS2,CREB1,CACNA1D,ADORA3
BMPER (-101143)	chr7	33843380	cg26073568	0.822602	0.823748	0.800673	0.750921	0.794855	-0.0716809	-0.0728272	0.0439339		hsa04973	Carbohydrate digestion and absorption	0.0475846	44	2	HK1,CACNA1D
SMC6 (+82529)	chr2	17852541	cg20522042	0.234555	0.221693	0.140584	0.149413	0.16971	-0.0851422	-0.0722804	0.0202972
TFAP2A (-15175)	chr6	10430644	cg21967790	0.612681	0.615696	0.578422	0.54404	0.584684	-0.0686406	-0.0716557	0.0406438
ADORA3 (-19859)	chr1	112065968	cg19712447	0.906402	0.924572	0.892255	0.854069	0.90984	-0.0523334	-0.0705033	0.0557707
EFNA5 (+368214)	chr5	106638382	cg14133655	0.913035	0.87755	0.889881	0.807159	0.825918	-0.105876	-0.0703911	0.0187592
ZNF165 (+9963)	chr6	28058715	cg17472120	0.714041	0.693601	0.644596	0.623328	0.660081	-0.0907133	-0.0702735	0.0367536
WNK1 (+52326)	chr12	914414	cg16506927	0.361441	0.363443	0.333086	0.294124	0.320202	-0.0673165	-0.0693191	0.0260783
PSMA6 (+22703)	chr14	35784265	cg26461919	0.667072	0.659392	0.628408	0.59145	0.631256	-0.0756223	-0.0679426	0.0398058
STEAP4 (+29899)	chr7	87906307	cg25063097	0.911165	0.913862	0.926668	0.846503	0.898955	-0.0646618	-0.0673588	0.0524526
TMEM30C (-1093)	chr3	99903438	cg20843202	0.919987	0.913261	0.911547	0.846442	0.898822	-0.0735452	-0.066819	0.05238
ATP6V1H (+72448)	chr8	54683374	cg27340209	0.923734	0.898875	0.896119	0.832367	0.876445	-0.0913677	-0.0665082	0.0440786
EPHA10 (-211)	chr1	38230948	cg14002285	0.381624	0.356272	0.361084	0.289847	0.337475	-0.0917766	-0.0664253	0.0476281
NEGR1 (+444490)	chr1	72303927	cg02125941	0.913442	0.8995	0.843874	0.833216	0.870838	-0.0802253	-0.0662837	0.037622
IGF1R (-123123)	chr15	99069077	cg21074766	0.54663	0.530896	0.481537	0.464955	0.50343	-0.0816755	-0.0659416	0.0384752
SARS (-13848)	chr1	109742692	cg12922892	0.600675	0.579972	0.519871	0.51418	0.518139	-0.0864951	-0.0657922	0.00395849
SPICE1 (+13356)	chr3	113220647	cg22996577	0.776015	0.755783	0.789041	0.690038	0.759653	-0.085977	-0.0657451	0.0696147
MAML2 (+143339)	chr11	95933005	cg21080224	0.748684	0.744179	0.711923	0.678539	0.701675	-0.0701446	-0.0656397	0.0231358
HK1 (+25963)	chr10	71074462	cg12886731	0.748238	0.761726	0.734088	0.696121	0.760401	-0.052117	-0.0656051	0.0642799
MARCH5 (+62732)	chr10	94113651	cg00014638	0.877207	0.890586	0.88439	0.825077	0.867034	-0.0521299	-0.0655084	0.0419564
BAG6 (+12843)	chr6	31607634	cg16171137	0.567924	0.557741	0.529269	0.492598	0.52769	-0.0753269	-0.0651435	0.0350929
IRS2 (+139949)	chr13	110298966	cg06963757	0.790911	0.769703	0.729955	0.704702	0.752092	-0.0862091	-0.0650015	0.04739
CACNA2D4 (-20972)	chr12	2048973	cg19244722	0.920941	0.925231	0.908196	0.860418	0.912819	-0.0605238	-0.0648139	0.0524015
NCAPD3 (+71980)	chr11	134021905	cg03206660	0.847809	0.832202	0.802637	0.767862	0.817732	-0.0799467	-0.0643402	0.04987
SLC38A2 (-184873)	chr12	46951522	cg14180604	0.828876	0.767796	0.756161	0.703892	0.716458	-0.124984	-0.0639038	0.0125663
GPLD1 (+80)	chr6	24489770	cg12624523	0.898107	0.879836	0.86302	0.816106	0.880879	-0.0820011	-0.0637303	0.0647729
TGFB3 (+94487)	chr14	76353047	cg12195752	0.925676	0.93606	0.891377	0.872608	0.922272	-0.0530678	-0.063452	0.0496637
GYG1 (-28585)	chr3	148680543	cg08980265	0.778365	0.770755	0.758774	0.708	0.764257	-0.0703647	-0.0627554	0.0562574
ATG10 (+86898)	chr5	81354741	cg22210682	0.710472	0.69054	0.71227	0.628068	0.633809	-0.0824042	-0.062472	0.00574129
GPR146 (-31564)	chr7	1063357	cg09174653	0.865342	0.8618	0.850197	0.799781	0.842715	-0.0655605	-0.0620186	0.0429335
DNER (-79070)	chr2	230658343	cg19957582	0.902527	0.903711	0.881731	0.84198	0.876475	-0.0605467	-0.0617311	0.0344953
STAG1 (+125516)	chr3	136345694	cg12627485	0.646667	0.61347	0.537248	0.551776	0.531238	-0.0948909	-0.0616939	-0.0205381
ARL4A (+298282)	chr7	13025242	cg19838506	0.904512	0.859248	0.875341	0.79765	0.880092	-0.106862	-0.061598	0.0824418
MSANTD3 (+2230)	chr9	103191667	cg16906831	0.897664	0.740471	0.741399	0.679615	0.691013	-0.218049	-0.0608558	0.0113979
SPATA5L1 (-3711)	chr15	45690818	cg14089418	0.898332	0.908101	0.904078	0.8474	0.883007	-0.0509321	-0.0607003	0.0356069
DKK1 (-97356)	chr10	53976700	cg16214148	0.200644	0.179412	0.137739	0.118832	0.136584	-0.0818119	-0.0605792	0.0177513
TMEM155 (+988)	chr4	122685352	cg03077077	0.732821	0.726743	0.679757	0.666192	0.710007	-0.0666291	-0.0605512	0.0438149
SRFBP1 (+57931)	chr5	121355586	cg00477577	0.904545	0.892875	0.835447	0.832376	0.87653	-0.072169	-0.0604987	0.0441535
MCM3 (+4102)	chr6	52145533	cg01347798	0.837296	0.832101	0.810755	0.771972	0.823742	-0.0653243	-0.0601284	0.0517701
AADAC (+4456)	chr3	151536280	cg15847886	0.855034	0.856737	0.823261	0.796648	0.83689	-0.0583861	-0.0600885	0.0402417
CACNA1D (-5095)	chr3	53523981	cg21375511	0.909087	0.903	0.873909	0.843363	0.897206	-0.0657241	-0.0596369	0.0538429
NLRP4 (-173)	chr19	56347771	cg00554118	0.822528	0.824407	0.814975	0.764792	0.820022	-0.0577369	-0.059615	0.0552299
CCNY (-9879)	chr10	35615923	cg19997922	0.704688	0.697294	0.677197	0.63813	0.645103	-0.0665586	-0.059164	0.00697331
PVRL3 (-622155)	chr3	110168435	cg13582129	0.705633	0.677166	0.6372	0.618097	0.660097	-0.0875362	-0.0590691	0.0420005
ZNF746 (+1374)	chr7	149193524	cg04020722	0.631959	0.578852	0.566363	0.520201	0.54677	-0.111757	-0.0586508	0.0265687
SEMA3E (+237627)	chr7	83040699	cg12251488	0.870607	0.867915	0.833663	0.810091	0.829121	-0.0605162	-0.0578239	0.0190302
ZEB1 (+39854)	chr10	31647954	cg15510170	0.896967	0.807184	0.798438	0.749533	0.792101	-0.147434	-0.057651	0.0425673
SOX4 (+129915)	chr6	21723886	cg11621100	0.868407	0.826465	0.858139	0.769318	0.770812	-0.0990887	-0.0571466	0.00149331
TIGD2 (+170132)	chr4	90204099	cg09228831	0.924799	0.922496	0.900097	0.865411	0.913357	-0.0593887	-0.0570853	0.0479462
SOX5 (-97883)	chr12	24200519	cg17030243	0.860859	0.845936	0.853555	0.788941	0.800116	-0.0719173	-0.056995	0.0111743
TECTA (+93946)	chr11	121065827	cg12621411	0.514466	0.501952	0.46399	0.445384	0.483057	-0.0690821	-0.0565677	0.0376723
ASAP1 (-26089)	chr8	131440305	cg11737318	0.839309	0.741024	0.61762	0.684693	0.713994	-0.154616	-0.0563315	0.0293009
C7orf73 (-1207)	chr7	135346062	cg00795791	0.825376	0.830233	0.768858	0.774232	0.821917	-0.0511441	-0.0560017	0.0476857
ADTRP (+23733)	chr6	11755303	cg01534271	0.834505	0.788147	0.757682	0.732175	0.743448	-0.10233	-0.0559717	0.0112724
RPS20 (+5839)	chr8	56981229	cg01758539	0.928467	0.92651	0.916158	0.870553	0.891173	-0.0579142	-0.0559575	0.0206206
FNDC3B (+86403)	chr3	171844746	cg22676038	0.907618	0.911274	0.860979	0.855532	0.886165	-0.0520856	-0.0557418	0.0306326
KLF9 (-139626)	chr9	73169165	cg23326517	0.87079	0.865352	0.836666	0.809656	0.798346	-0.061134	-0.0556956	-0.0113101
HMGCL (-1188)	chr1	24153136	cg22232708	0.923458	0.916373	0.885615	0.860963	0.897065	-0.0624955	-0.0554105	0.0361017
LRRTM2 (+49589)	chr5	138161390	cg15619150	0.942374	0.946905	0.885905	0.891534	0.907012	-0.05084	-0.0553709	0.0154776
CNFN (+19551)	chr19	42874888	cg03746345	0.697544	0.692967	0.672508	0.637996	0.661956	-0.0595482	-0.0549712	0.0239599
CCDC62 (+11317)	chr12	123270190	cg16546998	0.752059	0.731771	0.71794	0.677143	0.696429	-0.0749156	-0.0546279	0.0192858
PCGF3 (+21256)	chr4	720809	cg10864200	0.828266	0.751476	0.725028	0.697058	0.716501	-0.131208	-0.0544182	0.0194428
WDSUB1 (-99363)	chr2	160242465	cg16322006	0.930086	0.93041	0.909759	0.876114	0.870936	-0.0539721	-0.0542955	-0.00517856
GAP43 (-1222)	chr3	115341135	cg07863831	0.945434	0.936028	0.931187	0.881902	0.910979	-0.0635318	-0.0541259	0.0290772
ANKRD11 (+115752)	chr16	89441217	cg08057432	0.834433	0.834393	0.786944	0.780411	0.827229	-0.0540223	-0.0539828	0.0468183
AMFR (+70505)	chr16	56388945	cg16475558	0.785995	0.766248	0.758207	0.712393	0.727393	-0.0736014	-0.0538546	0.0150001
PHACTR1 (-125443)	chr6	12593099	cg06567521	0.813012	0.791825	0.789727	0.738057	0.714594	-0.0749548	-0.0537679	-0.0234633
ZBTB43 (-1266)	chr9	129566028	cg00975418	0.91	0.86466	0.899089	0.810941	0.859511	-0.0990594	-0.0537188	0.04857
HIVEP2 (+112169)	chr6	143154169	cg23585102	0.865917	0.868514	0.851174	0.814809	0.833425	-0.0511076	-0.0537043	0.018616
BET1 (-153703)	chr7	93787389	cg06748066	0.824534	0.79393	0.793543	0.740669	0.761184	-0.0838655	-0.0532608	0.0205156
MAD1L1 (+88039)	chr7	2184839	cg24254658	0.916181	0.907469	0.890209	0.855098	0.901835	-0.0610828	-0.0523706	0.0467365
ETV3 (+10196)	chr1	157097963	cg27044986	0.94901	0.936482	0.919694	0.884307	0.931467	-0.0647031	-0.0521746	0.0471596
SGMS1 (+167071)	chr10	52216672	cg10435258	0.844561	0.836902	0.809789	0.785029	0.807929	-0.0595325	-0.0518726	0.0228999
CLDN20 (-92604)	chr6	155492543	cg09283818	0.410806	0.385097	0.334804	0.333754	0.321647	-0.0770521	-0.0513425	-0.012107
EFNB2 (+39442)	chr13	107148020	cg12674145	0.909932	0.906009	0.882612	0.854698	0.878399	-0.0552345	-0.0513109	0.0237007
ARHGAP32 (+48744)	chr11	129013349	cg06002952	0.887699	0.809435	0.77811	0.758147	0.79086	-0.129552	-0.0512878	0.0327132
GIT2 (+17406)	chr12	110416623	cg14202322	0.831048	0.819461	0.810781	0.76832	0.753944	-0.0627275	-0.0511412	-0.0143762
SLC44A1 (+26302)	chr9	108033204	cg06603680	0.827448	0.798519	0.783745	0.747459	0.81256	-0.0799886	-0.0510596	0.0651009
SYNPO (+26920)	chr5	150007561	cg04604050	0.849084	0.831822	0.765278	0.780769	0.823143	-0.0683158	-0.0510534	0.0423741
MON1B (-180336)	chr16	77044480	cg23323906	0.870219	0.844604	0.856602	0.793887	0.838943	-0.0763313	-0.0507167	0.045056
SP9 (-210)	chr2	175199464	cg13819787	0.211723	0.18996	0.108041	0.139478	0.179036	-0.0722443	-0.0504815	0.039558
SUCLG1 (+602145)	chr2	84084459	cg09092489	0.920717	0.913543	0.906019	0.863271	0.913263	-0.0574457	-0.050272	0.0499923
