# Supplementary material for: Triiodothyronine (T3) Induces Limited Transcriptional and DNA Methylation Reprogramming in Human Monocytes
Source: Biomedicines. 2022 Mar 4;10(3):608. doi: 10.3390/biomedicines10030608 (PMC8945024; doi:10.3390/biomedicines10030608)
Supplement: Supplementary file 1 [file biomedicines-10-00608-s001.zip › biomedicines-1585612-supplementary proof/Table S5. T3+LPS-induced DMPs and DMRs.xlsx]

## Sheet: T3+LPS unique loss DMPs
T3+LPS unique loss DMPs (T3+LPS vs T3, RPMI, 0hr, and LPS p-val < 0.05, dB < -0.05)															Most enriched GO terms (any distance to TSS)
Nearest Gene Name	Distance to TSS	chr	pos	Probe	0h_mean	RPMI_mean	T3_mean	LPS_mean	T3+LPS_mean	T0_vs_T3+LPS_dB	RPMI_vs_T3+LPS_dB	LPS_vs_T3+LPS_dB	T3_v_T3+LPS_dB		Biological Process	Term	Enrichment	Genes in Term	Target Genes in Term	Gene Symbols
SERPINB5	(+157)	chr18	61144150	cg21807034	0.964664	0.965716	0.693044	0.717492	0.144606	-0.820058	-0.821109	-0.572886	-0.548437		GO:0071864	positive regulation of cell proliferation in bone marrow	0.000191843	8	2	HMGA2,MEF2C
ZBTB8A	(-27)	chr1	33005001	cg16259859	0.296837	0.290692	0.371326	0.325143	0.1434	-0.153437	-0.147292	-0.181743	-0.227926		GO:0050790	regulation of catalytic activity	0.000208703	2324	16	CNPPD1,MEF2C,FBXO7,PPP2R2C,NPR3,TBC1D9,ITSN1,GNAT1,CAMKK2,OSBPL8,CFLAR,SERPINB5,LIMS1,HMGA2,DENND1A,MYO1D
AIFM3	(-273)	chr22	21319123	cg02549424	0.379857	0.36004	0.34314	0.377665	0.210097	-0.169759	-0.149943	-0.167568	-0.133042		GO:0031507	heterochromatin assembly	0.000307273	10	2	HMGA2,HELLS
TMEM221	(-1456)	chr19	17560831	cg03066664	0.750057	0.70113	0.65176	0.710536	0.545755	-0.204302	-0.155375	-0.164781	-0.106005		GO:0071863	regulation of cell proliferation in bone marrow	0.000307273	10	2	HMGA2,MEF2C
PPP2R2C	(-34336)	chr4	6417932	cg20848488	0.724565	0.72586	0.715883	0.787485	0.627662	-0.0969036	-0.0981977	-0.159823	-0.0882209		GO:0070828	heterochromatin organization	0.00103064	18	2	HMGA2,HELLS
POLH	(+5741)	chr6	43549627	cg21911007	0.794366	0.773838	0.789957	0.825292	0.674444	-0.119922	-0.0993938	-0.150847	-0.115512		GO:1903599	positive regulation of autophagy of mitochondrion	0.00114994	19	2	CAMKK2,FBXO7
LCE5A	(-1458)	chr1	152481862	cg27204614	0.859713	0.905207	0.875488	0.928087	0.787125	-0.0725885	-0.118082	-0.140962	-0.0883632		GO:0030318	melanocyte differentiation	0.00140743	21	2	MREG,MEF2C
CNPPD1	(+377)	chr2	220042451	cg22904133	0.318443	0.281783	0.259162	0.326456	0.191548	-0.126895	-0.0902348	-0.134908	-0.0676135		GO:0070661	leukocyte proliferation	0.00224727	98	3	MEF2C,HELLS,NPR3
NPR3	(+75132)	chr5	32786671	cg25996586	0.87166	0.83677	0.841941	0.894909	0.76661	-0.10505	-0.0701596	-0.128299	-0.0753302		GO:0014888	striated muscle adaptation	0.00232863	27	2	MEF2C,CFLAR
ATG10	(+228)	chr5	81268071	cg08212685	0.491318	0.507996	0.387535	0.385787	0.26041	-0.230908	-0.247586	-0.125377	-0.127125		GO:0050931	pigment cell differentiation	0.00306413	31	2	MREG,MEF2C
OSBPL8	(-74090)	chr12	77027678	cg06161933	0.929155	0.888182	0.905353	0.929902	0.806855	-0.1223	-0.081327	-0.123047	-0.0984983		GO:0043500	muscle adaptation	0.00326288	32	2	MEF2C,CFLAR
SSR3	(-39402)	chr3	156312374	cg23656415	0.495345	0.437095	0.41496	0.453372	0.334757	-0.160588	-0.102338	-0.118615	-0.0802032		GO:0065009	regulation of molecular function	0.00329055	2982	16	GNAT1,CAMKK2,SERPINB5,OSBPL8,CFLAR,ITSN1,DENND1A,MYO1D,LIMS1,HMGA2,MEF2C,CNPPD1,PPP2R2C,NPR3,TBC1D9,FBXO7
DENND1A	(+180362)	chr9	126512024	cg12171165	0.44697	0.394113	0.376437	0.411518	0.30468	-0.14229	-0.0894333	-0.106838	-0.0717567		GO:0043085	positive regulation of catalytic activity	0.0035383	1415	10	NPR3,TBC1D9,DENND1A,LIMS1,HMGA2,GNAT1,MEF2C,OSBPL8,CFLAR,ITSN1
FGL2	(-99)	chr7	76829241	cg21536941	0.10128	0.153217	0.119698	0.147028	0.0436323	-0.0576476	-0.109585	-0.103396	-0.0760653		GO:0050678	regulation of epithelial cell proliferation	0.00358248	388	5	CFLAR,SERPINB5,MEF2C,IL26,LIMS1
MREG	(+70595)	chr2	216807751	cg04790764	0.911853	0.920874	0.889081	0.903597	0.80057	-0.111282	-0.120304	-0.103027	-0.0885109		GO:0030501	positive regulation of bone mineralization	0.00481724	39	2	MEF2C,FBN2
CAMKK2	(+20722)	chr12	121715389	cg05636896	0.676364	0.571475	0.583744	0.56085	0.46528	-0.211085	-0.106195	-0.0955697	-0.118464		GO:0048066	developmental pigmentation	0.00506222	40	2	MEF2C,MREG
MYO1D	(+1083)	chr17	31203112	cg10036209	0.203267	0.163227	0.169668	0.20201	0.111327	-0.09194	-0.0519001	-0.0906831	-0.0583417		GO:0006284	base-excision repair	0.00506222	40	2	POLL,HMGA2
POLL	(+118)	chr10	103347909	cg10577585	0.197046	0.196096	0.178279	0.180506	0.0942459	-0.1028	-0.10185	-0.0862604	-0.0840327		GO:1903146	regulation of autophagy of mitochondrion	0.00531284	41	2	FBXO7,CAMKK2
CES1	(+15754)	chr16	55851316	cg06549901	0.630705	0.570505	0.568597	0.58063	0.49441	-0.136295	-0.0760954	-0.0862202	-0.0741878		GO:0032502	developmental process	0.00584489	5697	24	FOXK1,CNTNAP2,MREG,TBCC,DAD1,POLL,MEF2C,FBXO7,FBN2,NPR3,PNPT1,ZBTB17,ITSN1,GNAT1,SERPINB5,CFLAR,GAS7,OSBPL8,LIMS1,HMGA2,CES1,MYO1D,LCE5A,HELLS
CFLAR	(+16720)	chr2	201997546	cg21498120	0.147587	0.217516	0.152872	0.177164	0.0932747	-0.0543119	-0.124242	-0.083889	-0.0595969		GO:0051336	regulation of hydrolase activity	0.00602466	1282	9	LIMS1,PPP2R2C,MYO1D,TBC1D9,DENND1A,GNAT1,CFLAR,MEF2C,SERPINB5
ZBTB17	(+1059)	chr1	16301562	cg04211179	0.470745	0.392098	0.421514	0.371504	0.28762	-0.183125	-0.104478	-0.0838834	-0.133894		GO:0048488	synaptic vesicle endocytosis	0.00609824	44	2	ITSN1,DENND1A
NKAIN2	(+18055)	chr6	124143340	cg13440910	0.833011	0.859968	0.834096	0.847929	0.766135	-0.0668764	-0.0938336	-0.0817946	-0.0679609		GO:0140238	presynaptic endocytosis	0.00609824	44	2	ITSN1,DENND1A
TBCC	(+1985)	chr6	42712573	cg20811514	0.820633	0.792383	0.812201	0.789882	0.708242	-0.112391	-0.084141	-0.0816396	-0.103959		GO:0019674	NAD metabolic process	0.00664948	46	2	NADK2,FOXK1
DAD1	(+363658)	chr14	22694517	cg07863882	0.291035	0.230327	0.25001	0.203397	0.123246	-0.167789	-0.107081	-0.0801511	-0.126763		GO:0019220	regulation of phosphate metabolic process	0.00686602	1810	11	HMGA2,FBXO7,IL26,MYO1D,PPP2R2C,ITSN1,CNPPD1,OSBPL8,CFLAR,MEF2C,CAMKK2
GAS7	(+83237)	chr17	10018631	cg15661389	0.146526	0.123975	0.13102	0.137156	0.0576727	-0.0888532	-0.0663025	-0.0794832	-0.0733472		GO:0051174	regulation of phosphorus metabolic process	0.00692246	1812	11	FBXO7,IL26,HMGA2,PPP2R2C,MYO1D,CNPPD1,ITSN1,CAMKK2,MEF2C,OSBPL8,CFLAR
NADK2	(+39047)	chr5	36202853	cg22510662	0.531303	0.533089	0.49686	0.495466	0.418814	-0.112489	-0.114275	-0.0766523	-0.0780462		GO:0070169	positive regulation of biomineral tissue development	0.0069333	47	2	MEF2C,FBN2
LIMS1	(-35070)	chr2	109236423	cg06364860	0.18361	0.187826	0.189872	0.195155	0.119675	-0.0639351	-0.0681507	-0.0754799	-0.0701975		GO:0048523	negative regulation of cellular process	0.00793142	4821	21	NPR3,FBN2,IL26,FBXO7,MEF2C,DAD1,FOXK1,HELLS,MYO1D,HMGA2,LIMS1,OSBPL8,GAS7,CFLAR,SERPINB5,QSOX1,PTGDR2,FGL2,ITSN1,ZBTB17,PNPT1
KBTBD11	(-304)	chr8	1921740	cg00688236	0.21558	0.168414	0.163188	0.175202	0.100267	-0.115313	-0.0681467	-0.0749343	-0.0629209		GO:0048762	mesenchymal cell differentiation	0.00823608	156	3	MEF2C,HMGA2,LIMS1
GMDS	(+35959)	chr6	2209967	cg23269715	0.892756	0.896829	0.904711	0.890248	0.817388	-0.0753682	-0.0794408	-0.07286	-0.0873227		GO:2000772	regulation of cellular senescence	0.00843327	52	2	PNPT1,HMGA2
GNAT1	(+14886)	chr3	50243930	cg14019146	0.811695	0.797501	0.77612	0.778471	0.70688	-0.104815	-0.0906213	-0.0715914	-0.0692402		GO:0036465	synaptic vesicle recycling	0.00843327	52	2	DENND1A,ITSN1
CNTNAP2	(+13089)	chr7	145826541	cg20721322	0.264018	0.238521	0.214543	0.21512	0.144025	-0.119994	-0.0944963	-0.0710949	-0.070518		GO:0003012	muscle system process	0.00857127	304	4	MEF2C,KCNJ12,CFLAR,DTNA
PNPT1	(-77557)	chr2	55998601	cg02271827	0.815872	0.81648	0.821559	0.804685	0.733729	-0.0821421	-0.0827509	-0.0709556	-0.08783		GO:0033036	macromolecule localization	0.00894672	2423	13	OSBPL8,ITSN1,PNPT1,CNTNAP2,CES1,ATG10,DENND1A,MYO1D,TBC1D9,FBN2,SSR3,LIMS1,FBXO7
MPC1	(-148283)	chr6	166944768	cg15705575	0.914193	0.917271	0.910092	0.92492	0.854118	-0.0600753	-0.0631529	-0.0708019	-0.0559743		GO:0002377	immunoglobulin production	0.00939688	55	2	POLL,FGL2
QSOX1	(-23057)	chr1	180100912	cg16346032	0.430724	0.389911	0.392405	0.405993	0.335688	-0.0950367	-0.0542232	-0.0703053	-0.0567171		GO:0045620	negative regulation of lymphocyte differentiation	0.00939688	55	2	FBXO7,FGL2
ASTE1	(+76799)	chr3	130668847	cg04643098	0.923561	0.921802	0.909587	0.921981	0.852074	-0.0714876	-0.0697285	-0.0699069	-0.0575129		GO:0010921	regulation of phosphatase activity	0.0110775	174	3	MEF2C,MYO1D,PPP2R2C
ZNF25	(+1190)	chr10	38264371	cg06258153	0.326519	0.288051	0.301476	0.269501	0.199885	-0.126634	-0.0881659	-0.0696157	-0.101591		GO:0090342	regulation of cell aging	0.0111064	60	2	PNPT1,HMGA2
ZNF704	(-897)	chr8	81787912	cg02174588	0.943187	0.909469	0.894781	0.904679	0.835169	-0.108018	-0.0742994	-0.0695093	-0.0596115		GO:0010506	regulation of autophagy	0.0113382	330	4	FOXK1,FBXO7,QSOX1,CAMKK2
ITSN1	(+131748)	chr21	35146511	cg01243097	0.453323	0.442069	0.455024	0.433661	0.365025	-0.0882972	-0.0770441	-0.0686351	-0.0899985		GO:0051897	positive regulation of protein kinase B signaling	0.011424	176	3	ITSN1,IL26,OSBPL8
FOXK1	(-414450)	chr7	4307490	cg09404689	0.870902	0.858369	0.862562	0.868927	0.801599	-0.0693027	-0.0567698	-0.0673279	-0.0609631		GO:0033554	cellular response to stress	0.0122942	1694	10	PNPT1,ZBTB17,POLH,CAMKK2,ASTE1,POLL,CFLAR,MEF2C,HMGA2,ATG10
HMGA2	(-163214)	chr12	66054697	cg25144630	0.891665	0.907407	0.917795	0.886747	0.819474	-0.0721909	-0.0879328	-0.0672732	-0.0983213		KEGG	Term	Enrichment	Genes in Term	Target Genes in Term	Gene Symbols
PGBD3	(+34565)	chr10	50697708	cg05943135	0.874745	0.88291	0.883277	0.878072	0.810862	-0.0638825	-0.0720475	-0.0672097	-0.0724152		ko04140	Autophagy - animal	0.00573654	127	3	ATG10,CFLAR,CAMKK2
HMGA2	(-221396)	chr12	65996515	cg04687972	0.10837	0.111811	0.118101	0.110319	0.0444586	-0.0639117	-0.067352	-0.0658601	-0.0736426		hsa04921	Oxytocin signaling pathway	0.00941976	152	3	MEF2C,KCNJ12,CAMKK2
MEF2C	(+246105)	chr5	87953794	cg03927970	0.867449	0.866506	0.897218	0.858777	0.796184	-0.0712647	-0.0703214	-0.0625927	-0.101034		hsa05202	Transcriptional misregulation in cancer	0.0146662	179	3	HMGA2,MEF2C,ZBTB17
FBXO7	(+2158)	chr22	32872820	cg04683612	0.178678	0.129672	0.159418	0.137977	0.0758895	-0.102789	-0.0537824	-0.0620877	-0.0835284		ko05142	Chagas disease (American trypanosomiasis)	0.0353843	102	2	CFLAR,PPP2R2C
TBC1D9	(+34990)	chr4	141642284	cg17886844	0.23185	0.194985	0.196803	0.18846	0.129604	-0.102245	-0.0653809	-0.0588556	-0.0671984		ko04152	AMPK signaling pathway	0.0475295	120	2	CAMKK2,PPP2R2C
LMNB1	(+24992)	chr5	126137831	cg23339321	0.28293	0.323383	0.308437	0.249692	0.191214	-0.0917161	-0.132169	-0.058478	-0.117223
FBN2	(+287118)	chr5	127707760	cg13558392	0.900434	0.919557	0.914041	0.891629	0.833864	-0.0665696	-0.0856928	-0.0577651	-0.0801767
PTGDR2	(+1730)	chr11	60621714	cg19192256	0.34129	0.32179	0.323104	0.302653	0.245699	-0.0955911	-0.0760907	-0.056954	-0.0774052
HELLS	(+23315)	chr10	96328888	cg16609878	0.920609	0.900049	0.911115	0.904009	0.847514	-0.0730954	-0.0525351	-0.056495	-0.0636013
DTNA	(-817)	chr18	32172486	cg12827708	0.916208	0.89177	0.869289	0.8697	0.815012	-0.101196	-0.0767583	-0.0546885	-0.0542776
KCNJ12	(+87494)	chr17	21367002	cg07088372	0.12532	0.0997007	0.131791	0.0932226	0.0386144	-0.0867053	-0.0610863	-0.0546082	-0.0931767
TPRG1	(-220823)	chr3	188668940	cg24314564	0.27092	0.268553	0.275783	0.250477	0.196896	-0.0740247	-0.0716573	-0.0535815	-0.0788872
IL26	(-406)	chr12	68620006	cg22392399	0.363024	0.346983	0.325372	0.308728	0.255427	-0.107597	-0.091556	-0.0533007	-0.0699447

## Sheet: T3+LPS enhanced loss DMPs
T3+LPS enhanced loss DMPs (T3+LPS vs T3, RPMI, 0hr p-val < 0.05, dB < -0.05, T3+LPS vs LPS not significant)																Most enriched GO terms (any distance to TSS)
Nearest Gene Name	Distance to TSS	chr	pos	Probe	0h_mean	RPMI_mean	T3_mean	LPS_mean	T3+LPS_mean	T0_vs_T3+LPS_dB	RPMI_vs_T3+LPS_dB	LPS_vs_T3+LPS_dB	T3_v_T3+LPS_dB			Biological Process	Term	Enrichment	Genes in Term	Target Genes in Term	Gene Symbols
ANXA3	(+102309)	chr4	79574981	cg27472221	0.138503	0.151639	0.174683	0.0856768	0.0677579	-0.0707449	-0.0838807	-0.0179189	-0.106925			GO:0048583	regulation of response to stimulus	4.91221e-05	4227	23	SORL1,CBLB,CTH,PRKAG2,EDN2,PALM3,STRN3,MEF2C,EPS8,TMEM170B,BTLA,ANXA3,RNF185,GIT2,APLF,CD44,IGF1R,IL6,PSMA4,ARRDC3,PXN,PTPRF,SEMA4G
LDB1	(-659)	chr10	103880868	cg10096454	0.313047	0.30718	0.325023	0.276579	0.214032	-0.0990154	-0.0931479	-0.0625469	-0.110991			GO:0040012	regulation of locomotion	5.37156e-05	1085	11	IGF1R,EDN2,IL6,LDB1,SORL1,MEF2C,TWIST2,ARRDC3,SEMA4G,ANXA3,DOCK4
IGF1R	(+85534)	chr15	99277733	cg00105080	0.838507	0.845503	0.862925	0.709586	0.749507	-0.0890006	-0.0959958	0.0399211	-0.113418			GO:0051270	regulation of cellular component movement	5.9362e-05	1097	11	SORL1,LDB1,EDN2,IL6,IGF1R,FEZ1,DOCK4,ANXA3,SEMA4G,MEF2C,TWIST2
SNRPN	(-1070)	chr15	25067724	cg15825819	0.763819	0.828008	0.801503	0.735106	0.687077	-0.0767423	-0.140931	-0.0480294	-0.114426			GO:0051272	positive regulation of cellular component movement	8.55815e-05	584	8	TWIST2,ANXA3,SEMA4G,DOCK4,FEZ1,IGF1R,EDN2,IL6
PXN	(+15006)	chr12	120688557	cg04256697	0.320895	0.34538	0.375025	0.280472	0.256006	-0.0648889	-0.0893746	-0.0244661	-0.119019			GO:0030334	regulation of cell migration	9.2726e-05	951	10	LDB1,SORL1,IGF1R,IL6,EDN2,DOCK4,TWIST2,MEF2C,SEMA4G,ANXA3
DOCK4	(+85408)	chr7	111761042	cg02715491	0.768419	0.794539	0.814713	0.683617	0.685573	-0.0828462	-0.108966	0.00195569	-0.12914			GO:0070358	actin polymerization-dependent cell motility	0.000126564	7	2	EPS8,ENAH
TMEM170B	(-1453)	chr6	11537058	cg07756906	0.310372	0.324374	0.378799	0.286506	0.246357	-0.0640154	-0.0780172	-0.0401496	-0.132443			GO:0010033	response to organic substance	0.000131641	2956	18	STRN3,PALM3,EPS8,MEF2C,ASAH1,ANXA3,RNF185,CTH,EDN2,FEZ1,GRAMD1A,PSMA4,PXN,IFNAR1,CD44,SNRPN,IGF1R,IL6
DGKG	(-64585)	chr3	186144610	cg21153342	0.665854	0.65243	0.677226	0.631018	0.537288	-0.128565	-0.115142	-0.0937295	-0.139938			GO:0051674	localization of cell	0.000135923	996	10	PXN,ENAH,SEMA4G,PTPRF,EPS8,MEF2C,DOCK4,IL6,EDN2,CD44
GRAMD1A	(-10751)	chr19	35480440	cg09568130	0.822777	0.774612	0.790532	0.653471	0.637069	-0.185708	-0.137542	-0.0164012	-0.153462			GO:0048870	cell motility	0.000135923	996	10	CD44,IL6,EDN2,DOCK4,EPS8,MEF2C,ENAH,SEMA4G,PTPRF,PXN
SEMA4G	(+14)	chr10	102732605	cg14310958	0.787978	0.780649	0.817208	0.658542	0.635015	-0.152962	-0.145633	-0.0235271	-0.182193			GO:2000145	regulation of cell motility	0.00015493	1012	10	DOCK4,TWIST2,MEF2C,SEMA4G,ANXA3,LDB1,SORL1,IGF1R,EDN2,IL6
GLIPR1	(-320)	chr12	75874140	cg08853277	0.240584	0.251635	0.254388	0.160077	0.153179	-0.0874042	-0.0984556	-0.006898	-0.101209			GO:0040011	locomotion	0.000159487	1225	11	CD44,EDN2,IL6,DOCK4,FEZ1,PTPRF,ENAH,PXN,SEMA4G,MEF2C,EPS8
CTH	(+87664)	chr1	70964618	cg10096018	0.487983	0.48154	0.497177	0.457902	0.40123	-0.0867531	-0.0803098	-0.056672	-0.0959473			GO:0007166	cell surface receptor signaling pathway	0.000228381	2250	15	IGF1R,EDN2,IL6,LDB1,CD44,IFNAR1,CBLB,MEF2C,PSMA4,TMEM170B,SEMA4G,PTPRF,PXN,BTLA,PALM3
MEF2C	(+143222)	chr5	88056677	cg02229074	0.363306	0.345017	0.345111	0.308837	0.251838	-0.111468	-0.093179	-0.0569983	-0.0932721			GO:0042221	response to chemical	0.000275389	4367	22	IGF1R,IL6,CD44,SNRPN,IFNAR1,PSMA4,SEMA4G,PXN,ENAH,OR4E2,DOCK4,FEZ1,GRAMD1A,EDN2,CTH,ASAH1,MEF2C,EPS8,RNF185,ANXA3,STRN3,PALM3
OR4E2	(+160217)	chr14	22293513	cg26294917	0.184665	0.18468	0.186331	0.135459	0.096694	-0.0879714	-0.0879863	-0.0387651	-0.0896375			GO:0050896	response to stimulus	0.000280778	8044	32	APLF,DGKG,PXN,SEMA4G,PSMA4,GRAMD1A,FEZ1,GLIPR1,CTH,SORL1,LDB1,RNF185,ANXA3,TMEM170B,ASAH1,EPS8,PALM3,IL6,IGF1R,CD44,SNRPN,IFNAR1,ENAH,PTPRF,DOCK4,OR4E2,EDN2,PRKAG2,CBLB,BTLA,MEF2C,STRN3
EDN2	(-123664)	chr1	42074005	cg20100124	0.857906	0.833575	0.818615	0.748301	0.729337	-0.128568	-0.104237	-0.0189635	-0.0892775			GO:0016477	cell migration	0.000284963	886	9	PTPRF,SEMA4G,PXN,MEF2C,EPS8,DOCK4,EDN2,IL6,CD44
IL6	(-30791)	chr7	22734712	cg07816106	0.795051	0.790975	0.823613	0.723936	0.737284	-0.0577674	-0.0536915	0.0133481	-0.0863295			GO:0009968	negative regulation of signal transduction	0.000292581	1313	11	IGF1R,IL6,CD44,CBLB,SORL1,CTH,PSMA4,ARRDC3,TMEM170B,PALM3,STRN3
SORL1	(-34325)	chr11	121288587	cg26772934	0.603579	0.530465	0.544599	0.549505	0.460138	-0.143441	-0.0703272	-0.0893678	-0.0844617			GO:0030335	positive regulation of cell migration	0.000364427	544	7	DOCK4,TWIST2,IGF1R,ANXA3,EDN2,SEMA4G,IL6
PPP1R3C	(+20304)	chr10	93372507	cg17600863	0.874414	0.890869	0.888636	0.847333	0.811381	-0.0630336	-0.0794885	-0.035952	-0.0772548			GO:2000147	positive regulation of cell motility	0.000467307	567	7	DOCK4,IGF1R,TWIST2,IL6,ANXA3,EDN2,SEMA4G
MYF5	(+86329)	chr12	81197019	cg24354819	0.79285	0.792733	0.772143	0.730516	0.694912	-0.0979384	-0.0978211	-0.0356048	-0.0772315			GO:0010648	negative regulation of cell communication	0.00052604	1406	11	STRN3,PALM3,TMEM170B,ARRDC3,PSMA4,CTH,SORL1,CBLB,CD44,IL6,IGF1R
TWIST2	(+90955)	chr2	239847627	cg08574364	0.870187	0.894263	0.852548	0.835967	0.77865	-0.0915364	-0.115612	-0.0573165	-0.0738976			GO:0023057	negative regulation of signaling	0.000538863	1410	11	IL6,IGF1R,CBLB,SORL1,CTH,CD44,TMEM170B,PSMA4,ARRDC3,PALM3,STRN3
LIPN	(-6687)	chr10	90514476	cg13764830	0.51873	0.527747	0.461752	0.466531	0.388093	-0.130638	-0.139654	-0.0784383	-0.0736598			GO:0042693	muscle cell fate commitment	0.000624838	15	2	MYF5,MEF2C
ASAH1	(-1251)	chr8	17943727	cg26097921	0.903108	0.914602	0.915786	0.891592	0.843557	-0.0595511	-0.0710447	-0.0480353	-0.0722287			GO:0040017	positive regulation of locomotion	0.000635197	597	7	DOCK4,SEMA4G,ANXA3,EDN2,IL6,IGF1R,TWIST2
IFNAR1	(+1855)	chr21	34699063	cg20274167	0.591428	0.544989	0.538478	0.501543	0.466316	-0.125112	-0.0786729	-0.0352271	-0.0721618			GO:0048585	negative regulation of response to stimulus	0.00066518	1689	12	CTH,SORL1,CBLB,CD44,IL6,IGF1R,STRN3,PALM3,SEMA4G,TMEM170B,ARRDC3,PSMA4
CD44	(+57808)	chr11	35218535	cg03172156	0.886362	0.885859	0.904324	0.874154	0.833804	-0.0525577	-0.0520543	-0.0403497	-0.0705195			GO:0006928	movement of cell or subcellular component	0.000722756	1460	11	PTPRF,ENAH,SEMA4G,PXN,MEF2C,EPS8,FEZ1,DOCK4,EDN2,IL6,CD44
ENAH	(-4720)	chr1	225845563	cg22343476	0.757758	0.740823	0.72584	0.718852	0.655388	-0.10237	-0.0854353	-0.0634637	-0.0704516			GO:0048522	positive regulation of cellular process	0.000755652	5358	24	PSMA4,ARRDC3,MYF5,PXN,SEMA4G,FEZ1,DOCK4,IGF1R,GCM2,IL6,CD44,APLF,EPS8,MEF2C,TWIST2,ANXA3,RNF185,BTLA,PRKAG2,TET3,EDN2,LDB1,SORL1,CTH
CLDN23	(-142651)	chr8	8416797	cg07585398	0.865455	0.914796	0.879758	0.895841	0.811847	-0.0536073	-0.102949	-0.0839939	-0.0679107			GO:0009966	regulation of signal transduction	0.0010187	3168	17	CTH,CBLB,SORL1,PRKAG2,STRN3,PALM3,ANXA3,TMEM170B,EPS8,MEF2C,CD44,GIT2,IL6,IGF1R,PXN,ARRDC3,PSMA4
APLF	(-3977)	chr2	68690716	cg22871229	0.186483	0.181038	0.139008	0.0983282	0.0712954	-0.115188	-0.109742	-0.0270328	-0.0677131			GO:0014910	regulation of smooth muscle cell migration	0.00119742	84	3	SORL1,DOCK4,MEF2C
BTLA	(+23880)	chr3	112194528	cg11118092	0.676948	0.635685	0.636947	0.631592	0.569428	-0.107521	-0.0662577	-0.0621644	-0.067519			GO:0071310	cellular response to organic substance	0.00122362	2346	14	IFNAR1,CD44,CTH,IGF1R,EDN2,IL6,GRAMD1A,FEZ1,EPS8,MEF2C,PSMA4,ASAH1,PXN,RNF185
RNF185	(-4581)	chr22	31551598	cg14957215	0.349922	0.376044	0.349612	0.34346	0.284497	-0.0654246	-0.0915468	-0.0589635	-0.0651155			GO:0045663	positive regulation of myoblast differentiation	0.00135947	22	2	MYF5,MEF2C
CBLB	(-214756)	chr3	105802642	cg19992418	0.678463	0.661834	0.671586	0.621453	0.60736	-0.0711032	-0.054474	-0.0140936	-0.0642264			GO:0051239	regulation of multicellular organismal process	0.00142693	3262	17	DOCK4,FEZ1,SEMA4G,PTPRF,ARRDC3,MYF5,PSMA4,APLF,IL6,IGF1R,ANXA3,TWIST2,MEF2C,CTH,SORL1,LDB1,EDN2
ARRDC3	(+323814)	chr5	90355362	cg21296632	0.331899	0.280817	0.282676	0.246074	0.218818	-0.113081	-0.0619988	-0.0272558	-0.0638576			GO:0050793	regulation of developmental process	0.00159168	2696	15	ANXA3,PTPRF,SEMA4G,MEF2C,EPS8,PSMA4,MYF5,TWIST2,FEZ1,IL6,SORL1,CTH,LDB1,CD44,APLF
STRN3	(-81185)	chr14	31576772	cg15202038	0.827311	0.842113	0.822504	0.859519	0.760529	-0.0667824	-0.0815842	-0.0989907	-0.0619756			GO:0051716	cellular response to stimulus	0.00192813	6423	26	EDN2,PRKAG2,CBLB,CTH,LDB1,TMEM170B,RNF185,BTLA,EPS8,ASAH1,MEF2C,PALM3,IL6,IGF1R,DGKG,APLF,IFNAR1,CD44,SEMA4G,PXN,PTPRF,PSMA4,GRAMD1A,FEZ1,DOCK4,OR4E2
MGAT1	(-20102)	chr5	180256930	cg14046334	0.911071	0.80305	0.803439	0.758347	0.742763	-0.168309	-0.0602872	-0.0155837	-0.0606764			GO:0048643	positive regulation of skeletal muscle tissue development	0.0020494	27	2	MYF5,MEF2C
PNRC1	(-47019)	chr6	89743478	cg02210783	0.809228	0.759974	0.742817	0.710841	0.682854	-0.126375	-0.0771202	-0.0279877	-0.0599634			GO:0006935	chemotaxis	0.00208624	539	6	IL6,SEMA4G,EDN2,ENAH,FEZ1,DOCK4
TMEM240	(+4720)	chr1	1471017	cg12983196	0.875791	0.883977	0.873637	0.854043	0.814432	-0.0613592	-0.0695454	-0.0396113	-0.0592049			GO:0042330	taxis	0.00212543	541	6	DOCK4,FEZ1,ENAH,EDN2,IL6,SEMA4G
IDO2	(+8007)	chr8	39800480	cg10801473	0.806975	0.761154	0.768986	0.750784	0.71079	-0.0961853	-0.0503635	-0.0399939	-0.0581956			GO:0061448	connective tissue development	0.00223383	222	4	CD44,MYF5,ARRDC3,MEF2C
PRKAG2	(+81347)	chr7	151492863	cg02696607	0.566823	0.46364	0.446339	0.440042	0.389098	-0.177726	-0.0745426	-0.0509449	-0.0572417			GO:0051149	positive regulation of muscle cell differentiation	0.00252627	109	3	MEF2C,MYF5,CTH
AASDH	(+15650)	chr4	57238016	cg06722433	0.746973	0.737801	0.730964	0.666998	0.674049	-0.0729237	-0.0637521	0.00705099	-0.0569154			GO:0001659	temperature homeostasis	0.00252783	30	2	EDN2,ARRDC3
GIT2	(+17406)	chr12	110416623	cg14202322	0.831048	0.819461	0.810781	0.76832	0.753944	-0.0771036	-0.0655174	-0.0143762	-0.056837			GO:0007165	signal transduction	0.00275818	4772	21	PTPRF,PXN,SEMA4G,PSMA4,DOCK4,OR4E2,IL6,IGF1R,CD44,IFNAR1,DGKG,BTLA,TMEM170B,MEF2C,EPS8,PALM3,EDN2,PRKAG2,CTH,CBLB,LDB1
EPS8	(+24884)	chr12	15917626	cg03718416	0.897657	0.89242	0.883412	0.876659	0.827042	-0.0706151	-0.0653774	-0.0496172	-0.0563695			GO:0006469	negative regulation of protein kinase activity	0.00278623	236	4	CBLB,SORL1,PRKAG2,IGF1R
PALM3	(-94)	chr19	14170064	cg23157363	0.418993	0.410113	0.400555	0.389167	0.344484	-0.0745091	-0.0656289	-0.0446836	-0.0560716			KEGG	Term	Enrichment	Genes in Term	Target Genes in Term	Gene Symbols
GCM2	(-47)	chr6	10882220	cg14919558	0.142807	0.137068	0.140514	0.124388	0.0851802	-0.0576272	-0.0518882	-0.0392081	-0.0553335			hsa04931	Insulin resistance	0.000546795	107	4	PTPRF,PPP1R3C,PRKAG2,IL6
PSMA4	(+8701)	chr15	78841455	cg20739864	0.915588	0.924285	0.912842	0.895145	0.857604	-0.0579842	-0.0666812	-0.0375418	-0.0552385			ko05205	Proteoglycans in cancer	0.000705101	203	5	CBLB,IGF1R,CD44,PXN,TWIST2
TET3	(-8743)	chr2	74264707	cg01987702	0.270933	0.280739	0.272181	0.253339	0.217771	-0.0531613	-0.0629675	-0.0355676	-0.0544099			ko04910	Insulin signaling pathway	0.00141972	138	4	PRKAG2,PTPRF,PPP1R3C,CBLB
PTPRF	(-117)	chr1	43996430	cg04643626	0.112154	0.120487	0.114454	0.0852403	0.0608252	-0.0513292	-0.0596622	-0.0244151	-0.0536285			hsa05202	Transcriptional misregulation in cancer	0.00366949	179	4	IL6,IGF1R,LDB1,MEF2C
FEZ1	(-20680)	chr11	125386885	cg18493761	0.619985	0.585991	0.568109	0.590581	0.515247	-0.104738	-0.0707446	-0.0753337	-0.052862			hsa05143	African trypanosomiasis	0.00662187	34	2	IDO2,IL6
SAP30L	(-42296)	chr5	153783221	cg00452012	0.919539	0.886167	0.88669	0.869079	0.834203	-0.0853356	-0.0519638	-0.0348762	-0.0524866			hsa04068	FoxO signaling pathway	0.011677	132	3	PRKAG2,IL6,IGF1R
																ko05162	Measles	0.0119179	133	3	IL6,IFNAR1,CBLB
																hsa04213	Longevity regulating pathway - multiple species	0.0209761	62	2	IGF1R,PRKAG2
																ko04520	Adherens junction	0.0277327	72	2	PTPRF,IGF1R
																hsa05100	Bacterial invasion of epithelial cells	0.0306507	76	2	PXN,CBLB
																hsa01521	EGFR tyrosine kinase inhibitor resistance	0.0329164	79	2	IL6,IGF1R
																ko05410	Hypertrophic cardiomyopathy (HCM)	0.0360373	83	2	IL6,PRKAG2
																hsa04211	Longevity regulating pathway	0.0409255	89	2	IGF1R,PRKAG2
																ko04640	Hematopoietic cell lineage	0.0469275	96	2	CD44,IL6

## Sheet: T3+LPS unique gain DMPs
T3+LPS unique gain DMPs (T3+LPS vs T3, RPMI, 0hr, and LPS p-val < 0.05, dB > 0.05)															Most enriched GO terms (any distance to TSS)
Nearest Gene Name	Distance to TSS	chr	pos	Probe	0h_mean	RPMI_mean	T3_mean	LPS_mean	T3+LPS_mean	0h_vs_T3+LPS_dB	RPMI_vs_T3+LPS_dB	LPS_vs_T3+LPS_dB	T3_v_T3+LPS_dB		Biological Process	Term	Enrichment	Genes in Term	Target Genes in Term	Gene Symbols
NFATC1	(+46874)	chr18	77207209	cg00445548	0.0478972	0.0500437	0.0559106	0.0502736	0.6133	0.565403	0.563256	0.563026	0.557389		GO:0048856	anatomical structure development	3.81857e-05	5354	52	TRAK2,NEURL1,CYP1B1,HHAT,TSSK4,STK24,FKBP4,TXNRD1,TDRD5,BTD,NFATC1,MTURN,PARD3,EDNRA,KCNAB1,PSMG1,SLC44A4,TFCP2L1,SYNE1,NNAT,SSUH2,FOXA1,PROK1,THOC6,VPS33A,PTPRC,TFAP2A,RHOBTB2,ADAM12,SULF2,MBNL1,APBA1,AKT3,IGF2R,EED,NRSN2,ENC1,ZAP70,IRX4,MYOCD,ZHX2,SKI,AMER2,MLF1,DTNBP1,TAL1,LHFPL2,TCP11,SYT17,CDH10,ATP2B1,MEGF10
SSUH2	(+15123)	chr3	8671361	cg02578087	0.0111697	0.0108877	0.0104121	0.011749	0.383315	0.372145	0.372427	0.371566	0.372903		GO:0015085	calcium ion transmembrane transporter activity	0.000211072	4	2	ATP2B1,ITPR2
TADA1	(+12992)	chr1	166832572	cg07140382	0.740721	0.845265	0.826323	0.780863	0.955814	0.215093	0.110549	0.174951	0.129491		GO:0032502	developmental process	0.000225998	5697	52	FOXA1,SSUH2,NNAT,SYNE1,TFCP2L1,SLC44A4,TFAP2A,VPS33A,PTPRC,PROK1,THOC6,MTURN,NFATC1,BTD,TDRD5,TXNRD1,FKBP4,STK24,TSSK4,HHAT,CYP1B1,NEURL1,TRAK2,PSMG1,KCNAB1,EDNRA,PARD3,TAL1,DTNBP1,AMER2,MLF1,SKI,ZHX2,MEGF10,ATP2B1,CDH10,SYT17,TCP11,LHFPL2,EED,NRSN2,IGF2R,AKT3,APBA1,MBNL1,ADAM12,SULF2,RHOBTB2,MYOCD,IRX4,ENC1,ZAP70
FOXA1	(+113421)	chr14	37950818	cg27224192	0.687546	0.755807	0.734475	0.717124	0.865784	0.178237	0.109977	0.148659	0.131308		GO:0007275	multicellular organism development	0.000247498	4967	47	LHFPL2,SYT17,TCP11,ATP2B1,MEGF10,ZHX2,MLF1,SKI,DTNBP1,TAL1,ENC1,ZAP70,IRX4,MYOCD,SULF2,IGF2R,MBNL1,AKT3,APBA1,NRSN2,EED,PROK1,THOC6,PTPRC,VPS33A,TFAP2A,TFCP2L1,SLC44A4,FOXA1,SSUH2,NNAT,EDNRA,PARD3,PSMG1,KCNAB1,CYP1B1,NEURL1,TRAK2,FKBP4,TXNRD1,TSSK4,STK24,HHAT,BTD,TDRD5,MTURN,NFATC1
TXNRD1	(+8895)	chr12	104618451	cg20282533	0.484783	0.426912	0.492905	0.483725	0.618752	0.133969	0.191841	0.135028	0.125847		GO:0007399	nervous system development	0.000461875	2329	27	FOXA1,NNAT,DTNBP1,TAL1,SLC44A4,SKI,ZHX2,TFAP2A,ATP2B1,SYT17,THOC6,EED,NRSN2,BTD,FKBP4,MBNL1,APBA1,STK24,AKT3,SULF2,TRAK2,NEURL1,PSMG1,KCNAB1,EDNRA,PARD3,ENC1
PELI1	(+15043)	chr2	64356545	cg12094129	0.627035	0.610888	0.548756	0.664729	0.799602	0.172567	0.188714	0.134873	0.250846		GO:1903613	regulation of protein tyrosine phosphatase activity	0.00052356	6	2	MGAT5,PTPRC
MYOCD	(+40651)	chr17	12609956	cg16126760	0.764704	0.802347	0.754691	0.767096	0.90101	0.136306	0.0986626	0.133914	0.146319		GO:0009653	anatomical structure morphogenesis	0.000590763	2114	25	SKI,ZHX2,FOXA1,SSUH2,DTNBP1,TAL1,TFCP2L1,SLC44A4,CDH10,PROK1,TFAP2A,VPS33A,TXNRD1,MBNL1,AKT3,STK24,CYP1B1,ADAM12,RHOBTB2,TRAK2,NFATC1,IRX4,EDNRA,PARD3,MYOCD
DTNBP1	(+146905)	chr6	15516368	cg02346253	0.718616	0.733662	0.704643	0.685908	0.813351	0.0947356	0.0796896	0.127443	0.108708		GO:0010921	regulation of phosphatase activity	0.000624713	174	6	CEP192,PPP1R2,PTPRC,PPP2R5E,MGAT5,PPP2R2C
TRAK2	(+2770)	chr2	202313532	cg18786374	0.672183	0.6698	0.675483	0.631931	0.756739	0.0845559	0.0869387	0.124808	0.0812553		GO:0043666	regulation of phosphoprotein phosphatase activity	0.000661138	116	5	MGAT5,PPP2R2C,PPP2R5E,PPP1R2,PTPRC
PGBD5	(+19930)	chr1	230493461	cg00572889	0.732683	0.699702	0.750157	0.743228	0.867301	0.134618	0.167599	0.124073	0.117144		GO:0065007	biological regulation	0.000680039	12526	90	PELI1,AMER2,MLF1,SKI,ZHX2,SCN1A,SYT17,LHFPL2,ZNF770,A1CF,AKT3,APBA1,MBNL1,RHOBTB2,TES,SHISA9,KCNE4,ENC1,ZAP70,FOXA1,SYNE1,SLC44A4,MGAT5,TFAP2A,VPS33A,PPP2R5E,TADA1,CDK15,NELFCD,PAWR,PROK1,NFATC1,POU5F1B,PPP2R2C,HHAT,STK24,CYP1B1,TRAK2,SEL1L,KCNAB1,CEP192,CHDH,HJURP,EDNRA,TMEM123,ZNF34,DTNBP1,CTSK,TAL1,EMILIN2,SUN3,ATP11B,MEGF10,PPP1R2,BCAM,ATP2B1,TCP11,TNKS,EED,MAP3K1,IGF2R,DENND4A,ADAM12,SULF2,I…
NPIPB11	(+82380)	chr16	29332970	cg08877165	0.825549	0.828162	0.828064	0.828614	0.948785	0.123237	0.120624	0.120172	0.120721		GO:2000026	regulation of multicellular organismal development	0.000789597	2156	25	NFATC1,EED,CYP1B1,SULF2,ADAM12,TRAK2,NEURL1,FKBP4,AKT3,STK24,MYOCD,PARD3,ZAP70,HLA-DOA,CTSK,TAL1,FOXA1,ZHX2,SKI,PTPRC,ATP2B1,MEGF10,TFAP2A,PROK1,SYT17
KCNAB1	(+21942)	chr3	155860278	cg25924827	0.593685	0.577923	0.586032	0.546459	0.660002	0.0663173	0.0820788	0.113543	0.0739705		GO:0045445	myoblast differentiation	0.00118536	35	3	MYOCD,KCNAB1,MBNL1
C1QL3	(+38634)	chr10	16525370	cg06455324	0.688124	0.758127	0.73661	0.702807	0.816315	0.128191	0.0581878	0.113508	0.0797046		GO:0006768	biotin metabolic process	0.00124188	9	2	BTD,MCCC2
NMBR	(-300)	chr6	142410235	cg18425786	0.0061287	0.00531566	0.00487523	0.00596538	0.116276	0.110148	0.110961	0.110311	0.111401		GO:0090286	cytoskeletal anchoring at nuclear membrane	0.00124188	9	2	SUN3,SYNE1
KCNE4	(+208704)	chr2	224125565	cg07064474	0.607011	0.603032	0.57834	0.587977	0.697559	0.0905478	0.0945271	0.109582	0.119219		GO:0035304	regulation of protein dephosphorylation	0.00144051	138	5	PTPRC,PPP1R2,PPP2R5E,MGAT5,PPP2R2C
TAL1	(+5502)	chr1	47689941	cg01160877	0.670783	0.674828	0.643315	0.64263	0.752024	0.0812414	0.0771961	0.109394	0.108709		GO:0060041	retina development in camera-type eye	0.00148725	139	5	ATP2B1,TFAP2A,ZHX2,CYP1B1,SKI
NNAT	(+519)	chr20	36150135	cg17705814	0.547845	0.484908	0.516154	0.552417	0.659527	0.111682	0.174619	0.10711	0.143373		GO:0007028	cytoplasm organization	0.00154629	10	2	TFCP2L1,TDRD5
SCML4	(-262)	chr6	108145777	cg03500965	0.0978674	0.0986862	0.0827005	0.057674	0.160195	0.0623278	0.061509	0.102521	0.0774947		GO:0035303	regulation of dephosphorylation	0.00157091	208	6	PTPRC,PPP1R2,CEP192,PPP2R5E,MGAT5,PPP2R2C
MMRN1	(-10178)	chr4	90790505	cg10955144	0.453691	0.421207	0.433055	0.458731	0.561163	0.107473	0.139956	0.102432	0.128109		GO:0045059	positive thymic T cell selection	0.00188254	11	2	ZAP70,PTPRC
NUP35	(-14375)	chr2	183974708	cg05976115	0.679141	0.551385	0.706954	0.707323	0.809559	0.130418	0.258174	0.102236	0.102605		GO:0045793	positive regulation of cell size	0.00188254	11	2	TMEM123,AKT3
ABCA13	(+313710)	chr7	48524766	cg07279808	0.53307	0.542412	0.53496	0.535125	0.635816	0.102746	0.0934035	0.100691	0.100856		GO:0045060	negative thymic T cell selection	0.00188254	11	2	ZAP70,PTPRC
YARS2	(+22589)	chr12	32886247	cg22695364	0.845182	0.824665	0.844798	0.823495	0.923451	0.0782689	0.0987861	0.0999559	0.0786535		GO:0048731	system development	0.0018861	4365	40	EED,NRSN2,SULF2,IGF2R,MBNL1,AKT3,APBA1,MYOCD,ENC1,ZAP70,IRX4,DTNBP1,TAL1,ZHX2,MLF1,SKI,ATP2B1,MEGF10,SYT17,BTD,NFATC1,CYP1B1,NEURL1,TRAK2,FKBP4,STK24,PSMG1,KCNAB1,EDNRA,PARD3,TFCP2L1,SLC44A4,FOXA1,NNAT,SSUH2,VPS33A,PTPRC,TFAP2A,PROK1,THOC6
SKI	(+33917)	chr1	2194050	cg11191979	0.857788	0.824074	0.850089	0.83445	0.932027	0.0742396	0.107953	0.0975776	0.0819379		GO:0043652	engulfment of apoptotic cell	0.00225024	12	2	RHOBTB2,MEGF10
PARD3	(+442077)	chr10	34662172	cg03845337	0.806007	0.839167	0.81014	0.805486	0.903046	0.0970394	0.0638791	0.0975598	0.0929064		GO:0043383	negative T cell selection	0.00225024	12	2	PTPRC,ZAP70
MLF1	(+2823)	chr3	158291871	cg04605625	0.835071	0.81921	0.836991	0.823997	0.91659	0.0815191	0.0973806	0.092593	0.079599		GO:0048863	stem cell differentiation	0.00239669	155	5	EDNRA,FOXA1,PTPRC,MYOCD,TAL1
HJURP	(-14188)	chr2	234777399	cg08924674	0.801566	0.749216	0.776888	0.770104	0.862246	0.0606798	0.113029	0.0921416	0.0853576		GO:1902260	negative regulation of delayed rectifier potassium channel activity	0.00307848	14	2	KCNE4,KCNAB1
ADAM12	(-19710)	chr10	128096733	cg26354488	0.832558	0.82486	0.826063	0.818467	0.90874	0.0761824	0.0838803	0.0902732	0.0826768		GO:0002070	epithelial cell maturation	0.00402799	16	2	FOXA1,TFCP2L1
POU5F1B	(-614)	chr8	128425921	cg04361487	0.662574	0.664271	0.663271	0.68363	0.773862	0.111287	0.109591	0.0902316	0.110591		GO:0008631	intrinsic apoptotic signaling pathway in response to oxidative stress	0.00402799	16	2	STK24,CYP1B1
DEPTOR	(-6978)	chr8	120878979	cg19001435	0.835606	0.80852	0.897344	0.860709	0.950063	0.114457	0.141542	0.0893536	0.0527186		GO:0050793	regulation of developmental process	0.00411053	2696	27	PTPRC,ATP2B1,TFAP2A,MEGF10,PAWR,PROK1,SYT17,TCP11,CTSK,TAL1,FOXA1,ZHX2,SKI,MYOCD,PARD3,ZAP70,HLA-DOA,EED,NFATC1,SULF2,CYP1B1,ADAM12,NEURL1,TRAK2,FKBP4,AKT3,STK24
SMIM2	(+110298)	chr13	44625095	cg00215736	0.678491	0.730257	0.727111	0.696837	0.785979	0.107488	0.055722	0.0891428	0.0588687		GO:0050789	regulation of biological process	0.0043247	11862	84	MGAT5,SLC44A4,FOXA1,PAWR,PROK1,NELFCD,CDK15,PPP2R5E,VPS33A,TADA1,TFAP2A,CYP1B1,TRAK2,SEL1L,POU5F1B,STK24,HHAT,PPP2R2C,NFATC1,EDNRA,HJURP,CEP192,KCNAB1,ZHX2,AMER2,MLF1,SKI,PELI1,LHFPL2,SCN1A,SYT17,RHOBTB2,MBNL1,APBA1,AKT3,ZNF770,A1CF,KCNE4,ZAP70,ENC1,TES,SHISA9,TFCP2L1,NUP35,NMBR,NNAT,THOC6,PTPRC,ERCC5,ZNF366,C1QL3,NEURL1,TXNRD1,FKBP4,TSSK4,ARHGAP29,MCHR2,PARD3,ARRDC4,HLA-DOA,ATXN7L3B,EMILIN2,DTNB…
ATP11B	(-100228)	chr3	182411060	cg21411832	0.7818	0.802211	0.834034	0.796808	0.885302	0.103502	0.0830908	0.0884937	0.0512681		GO:0065009	regulation of molecular function	0.00437129	2982	29	FOXA1,PELI1,DTNBP1,TAL1,SKI,MGAT5,SEC23A,PPP2R5E,PPP1R2,PTPRC,PROK1,ARHGAP29,TNKS,MAP3K1,TSSK4,PPP2R2C,STK24,NEURL1,CYP1B1,KCNAB1,DEPTOR,SHISA9,CEP192,MYOCD,TBC1D4,HJURP,ARRDC4,KCNE4,EDNRA
MGAT5	(-168843)	chr2	134708910	cg20246056	0.810067	0.815842	0.797942	0.800261	0.888237	0.0781699	0.0723949	0.087976	0.0902953		GO:0003407	neural retina development	0.00481831	57	3	ZHX2,ATP2B1,TFAP2A
PAWR	(+288570)	chr12	79796307	cg19816586	0.680015	0.701154	0.678947	0.68482	0.771578	0.0915631	0.0704244	0.0867583	0.0926316		GO:0030220	platelet formation	0.00567319	19	2	TAL1,VPS33A
PPP2R2C	(+55089)	chr4	6328508	cg07904028	0.649934	0.652962	0.672407	0.652213	0.737113	0.0871791	0.0841512	0.0849004	0.0647063		GO:0045061	thymic T cell selection	0.00567319	19	2	PTPRC,ZAP70
FAM46A	(+68449)	chr6	82393976	cg27627737	0.745592	0.756709	0.759056	0.769718	0.854037	0.108445	0.0973279	0.084319	0.0949813		GO:0046641	positive regulation of alpha-beta T cell proliferation	0.00567319	19	2	PTPRC,ZAP70
ATXN7L3B	(-778387)	chr12	74153164	cg10971933	0.696043	0.692082	0.669501	0.708455	0.792484	0.0964414	0.100402	0.084029	0.122983		GO:0030888	regulation of B cell proliferation	0.00582527	61	3	PTPRC,PELI1,PAWR
NEURL1	(+68698)	chr10	105322433	cg23800650	0.808464	0.759228	0.809283	0.784281	0.868013	0.0595489	0.108785	0.0837317	0.0587301		GO:1903817	negative regulation of voltage-gated potassium channel activity	0.00627906	20	2	KCNE4,KCNAB1
MAP3K1	(+19969)	chr5	56131369	cg22235926	0.73258	0.744209	0.751957	0.720092	0.803683	0.0711031	0.0594738	0.083591	0.0517256		GO:0036473	cell death in response to oxidative stress	0.00627906	20	2	CYP1B1,STK24
CDH10	(-87361)	chr5	24732447	cg21963023	0.609173	0.63137	0.635399	0.629135	0.710912	0.101739	0.0795425	0.0817773	0.0755134		GO:0036344	platelet morphogenesis	0.00627906	20	2	VPS33A,TAL1
TSSK4	(+1012)	chr14	24675937	cg25423111	0.871263	0.845625	0.837989	0.84532	0.926743	0.0554792	0.0811177	0.0814222	0.0887536		KEGG	Term	Enrichment	Genes in Term	Target Genes in Term	Gene Symbols
2010-03-01	(+1511)	chr17	60884184	cg15511049	0.787905	0.797804	0.816157	0.785187	0.866461	0.0785555	0.0686564	0.0812737	0.0503033		ko04728	Dopaminergic synapse	0.000809845	130	5	PPP2R5E,PPP2R2C,SCN1A,ITPR2,AKT3
ENSG00000261611	(+5394)	chr16	71517820	cg16246931	0.21952	0.167575	0.230267	0.265216	0.34649	0.12697	0.178915	0.0812736	0.116223		ko04022	cGMP-PKG signaling pathway	0.00222035	163	5	ITPR2,ATP2B1,AKT3,EDNRA,NFATC1
MEGF10	(+82994)	chr5	126709544	cg25622657	0.753072	0.734986	0.782779	0.763827	0.844181	0.0911092	0.109196	0.0803547	0.061402		ko04660	T cell receptor signaling pathway	0.00262222	102	4	PTPRC,AKT3,ZAP70,NFATC1
TES	(+127231)	chr7	115977777	cg20301677	0.778768	0.810446	0.798843	0.791442	0.871503	0.0927345	0.0610572	0.0800605	0.0726595		ko04261	Adrenergic signaling in cardiomyocytes	0.00891992	144	4	AKT3,PPP2R2C,ATP2B1,PPP2R5E
MBNL1	(+30766)	chr3	152016594	cg23602865	0.0546507	0.0478711	0.0520418	0.0528159	0.13232	0.077669	0.0844486	0.0795038	0.0802779		hsa04658	Th1 and Th2 cell differentiation	0.015382	92	3	NFATC1,HLA-DOA,ZAP70
FAR1	(+49320)	chr11	13739536	cg08356509	0.859233	0.853334	0.856034	0.836628	0.915642	0.0564085	0.0623073	0.0790135	0.0596083		hsa05340	Primary immunodeficiency	0.0178193	36	2	PTPRC,ZAP70
HLA-DOA	(+5296)	chr6	32972093	cg11527772	0.782093	0.796967	0.804116	0.780102	0.858423	0.0763304	0.0614562	0.0783214	0.0543071		hsa04915	Estrogen signaling pathway	0.018196	98	3	AKT3,FKBP4,ITPR2
CLDN12	(+116727)	chr7	90149438	cg20450336	0.751823	0.784713	0.796601	0.773198	0.850362	0.0985395	0.0656497	0.0771644	0.0537617		ko04659	Th17 cell differentiation	0.0229224	107	3	HLA-DOA,NFATC1,ZAP70
SCN1A	(-7843)	chr2	166937973	cg15564949	0.570251	0.597399	0.654997	0.640401	0.716853	0.146603	0.119455	0.0764523	0.0618562		hsa04024	cAMP signaling pathway	0.0258605	198	4	NFATC1,AKT3,EDNRA,ATP2B1
SEC23A	(+41943)	chr14	39530789	cg25961601	0.903178	0.909595	0.9044	0.889485	0.96561	0.062432	0.0560154	0.0761249	0.0612099		ko04071	Sphingolipid signaling pathway	0.0295265	118	3	PPP2R2C,PPP2R5E,AKT3
APBA1	(+129131)	chr9	72158091	cg13862927	0.588534	0.594586	0.585609	0.584618	0.660714	0.0721795	0.0661281	0.0760953	0.0751048		ko04152	AMPK signaling pathway	0.0308249	120	3	PPP2R2C,PPP2R5E,AKT3
TFAP2A	(+158933)	chr6	10256537	cg06106756	0.655938	0.701451	0.689461	0.702694	0.778589	0.122651	0.0771378	0.0758946	0.0891273		ko04380	Osteoclast differentiation	0.0370371	129	3	NFATC1,AKT3,CTSK
SIRPD	(+28364)	chr20	1511125	cg24596259	0.858303	0.881246	0.871533	0.85716	0.932449	0.0741454	0.0512024	0.0752889	0.0609156		ko04210	Apoptosis	0.0438472	138	3	ITPR2,CTSK,AKT3
NELFCD	(-25720)	chr20	57530543	cg13828532	0.830004	0.842747	0.820062	0.830452	0.905567	0.0755636	0.0628204	0.0751156	0.0855056		hsa05161	Hepatitis B	0.0487138	144	3	NFATC1,AKT3,MAP3K1
TBC1D4	(+103649)	chr13	75952601	cg01435613	0.855847	0.878756	0.822447	0.86283	0.93679	0.0809432	0.0580349	0.0739605	0.114344
TMEM123	(+1217)	chr11	102322558	cg11843188	0.00480422	0.00418193	0.00402956	0.00496641	0.0786153	0.0738111	0.0744334	0.0736489	0.0745858
SLC44A4	(-6741)	chr6	31853518	cg17013729	0.90264	0.894522	0.885279	0.896317	0.969412	0.0667722	0.0748896	0.0730952	0.0841328
ZNF770	(-177526)	chr15	35458013	cg02841802	0.809506	0.783676	0.837221	0.840862	0.913303	0.103797	0.129627	0.0724412	0.0760825
NRSN2	(-2652)	chr20	325016	cg01242309	0.768329	0.76558	0.786991	0.7765	0.847011	0.078682	0.0814307	0.0705105	0.0600194
CMAS	(+70932)	chr12	22270039	cg07926928	0.904416	0.899272	0.88951	0.888154	0.958271	0.0538546	0.0589983	0.0701166	0.0687608
IRX4	(-46610)	chr5	1933941	cg03630148	0.755413	0.748288	0.757971	0.747308	0.817371	0.0619581	0.0690835	0.0700627	0.0593998
PARD3	(-3650)	chr10	35107898	cg14027024	0.801623	0.834332	0.817961	0.819657	0.88881	0.0871879	0.0544789	0.0691536	0.0708496
PPP1R2	(+11473)	chr3	195258736	cg22007329	0.604457	0.596866	0.61041	0.592475	0.661452	0.0569948	0.0645861	0.0689772	0.051042
HHAT	(+65638)	chr1	210567887	cg03047059	0.517791	0.601096	0.605925	0.594996	0.663591	0.1458	0.0624953	0.0685956	0.0576659
ZNF366	(+79191)	chr5	71724363	cg25351763	0.732205	0.741891	0.765495	0.764229	0.83268	0.100475	0.0907886	0.0684507	0.0671846
EMILIN2	(+66227)	chr18	2913254	cg07724259	0.894731	0.88467	0.891701	0.881797	0.950128	0.0553967	0.0654582	0.0683306	0.0584267
BCAM	(+1621)	chr19	45313980	cg15089400	0.766567	0.768826	0.769968	0.758064	0.826384	0.0598175	0.0575586	0.0683203	0.0564166
LHFPL2	(+52429)	chr5	77892219	cg17568934	0.883333	0.876903	0.872281	0.868477	0.936408	0.0530751	0.0595049	0.0679308	0.0641271
ERCC5	(+25997)	chr13	103523190	cg01783816	0.502263	0.473305	0.486234	0.493376	0.56122	0.0589569	0.0879148	0.0678435	0.0749861
MTURN	(+22705)	chr7	30197130	cg04747245	0.556	0.551631	0.552981	0.549094	0.616905	0.060905	0.0652738	0.0678111	0.0639241
DENND4A	(+18625)	chr15	66065837	cg01510718	0.687952	0.728165	0.723526	0.726733	0.794393	0.106442	0.0662288	0.0676601	0.0708672
ENC1	(+233135)	chr5	73704114	cg21627016	0.687217	0.684707	0.657926	0.695021	0.761923	0.0747062	0.0772159	0.066902	0.103997
PHF11	(+21671)	chr13	50091767	cg14933246	0.82045	0.795394	0.807843	0.819689	0.886117	0.0656674	0.0907236	0.0664279	0.0782744
SHISA9	(+140089)	chr16	13135565	cg07631533	0.562948	0.559761	0.561016	0.57436	0.640639	0.0776911	0.0808788	0.066279	0.0796239
VPS33A	(-26645)	chr12	122777712	cg06718264	0.835918	0.873389	0.866571	0.87151	0.937605	0.101686	0.0642164	0.0660953	0.0710341
MCCC2	(+14145)	chr5	70897268	cg20719598	0.567956	0.639191	0.630888	0.631954	0.698032	0.130076	0.0588408	0.0660776	0.0671432
AMER2	(+23655)	chr13	25722770	cg05942843	0.768749	0.746566	0.780278	0.775783	0.841151	0.072402	0.0945849	0.0653682	0.060873
ADCK3	(+175788)	chr1	227261024	cg12705815	0.641751	0.71503	0.723859	0.726329	0.791481	0.14973	0.0764507	0.0651522	0.0676221
TNRC18	(-1322)	chr7	5464498	cg13606434	0.086316	0.0915193	0.0863753	0.0790184	0.144094	0.0577783	0.052575	0.0650759	0.0577189
SEL1L	(+48290)	chr14	81951915	cg12547890	0.689647	0.721285	0.73184	0.724348	0.788986	0.0993386	0.0677007	0.064638	0.0571456
PPP2R5E	(-74186)	chr14	64084277	cg17927312	0.768136	0.741834	0.772376	0.759781	0.824115	0.0559793	0.0822814	0.0643346	0.0517396
AKT3	(+253986)	chr1	243759444	cg15798592	0.65588	0.698807	0.680336	0.699275	0.763588	0.107708	0.0647811	0.0643133	0.0832521
ITPR2	(+144376)	chr12	26841755	cg02481982	0.857415	0.853273	0.871701	0.875682	0.939638	0.0822223	0.0863644	0.0639554	0.0679371
QPCTL	(+14731)	chr19	46210471	cg10109874	0.627979	0.639506	0.652586	0.659393	0.722418	0.0944393	0.0829122	0.0630254	0.0698322
TCP11	(+51243)	chr6	35058181	cg20300129	0.901806	0.861328	0.892413	0.896948	0.959519	0.0577134	0.0981911	0.0625708	0.0671061
EDNRA	(-370119)	chr4	148031965	cg15714546	0.668465	0.721912	0.71877	0.720879	0.782194	0.113729	0.0602823	0.0613154	0.0634244
SULF2	(+52291)	chr20	46363039	cg23071007	0.818774	0.838623	0.842742	0.838562	0.899137	0.0803628	0.0605134	0.0605743	0.0563948
ZAP70	(+136817)	chr2	98466839	cg11095048	0.775665	0.831997	0.826392	0.822369	0.882881	0.107216	0.0508848	0.0605124	0.0564897
AGPAT3	(-3336)	chr21	45341553	cg14933993	0.663224	0.697948	0.699955	0.699009	0.759488	0.0962639	0.0615402	0.0604798	0.059533
CDK15	(+80026)	chr2	202751327	cg13527866	0.702748	0.706538	0.666922	0.710063	0.770417	0.0676698	0.0638789	0.0603545	0.103495
PTPRC	(+669378)	chr1	199277547	cg16342049	0.728608	0.759591	0.740627	0.750229	0.81044	0.0818312	0.050849	0.0602106	0.0698124
RHOBTB2	(+15955)	chr8	22860884	cg20091591	0.5253	0.528915	0.550108	0.543388	0.603095	0.0777952	0.0741803	0.0597068	0.0529868
ZNF34	(+3272)	chr8	146009417	cg13486899	0.826495	0.81791	0.821079	0.827751	0.886641	0.0601462	0.0687305	0.0588902	0.0655619
CTSK	(-23541)	chr1	150804339	cg00304076	0.789828	0.75813	0.78271	0.782551	0.841407	0.0515783	0.0832769	0.0588556	0.058697
IGF2R	(+41125)	chr6	160431255	cg13726184	0.89892	0.887908	0.892863	0.892321	0.951005	0.0520855	0.0630971	0.0586845	0.0581425
ARHGAP29	(-6942)	chr1	94710062	cg20672131	0.658246	0.678417	0.672369	0.680392	0.738985	0.0807398	0.0605679	0.0585938	0.066616
TNKS	(-92349)	chr8	9321075	cg02153708	0.666791	0.654734	0.654404	0.672391	0.730864	0.064073	0.0761305	0.058473	0.07646
TFAP2A	(+22951)	chr6	10392519	cg13208088	0.273738	0.261448	0.272292	0.270897	0.329177	0.0554393	0.0677295	0.0582803	0.0568854
PSMG1	(+870)	chr21	40554907	cg03671660	0.0307864	0.0316478	0.0329409	0.0349824	0.093162	0.0623755	0.0615142	0.0581796	0.060221
EED	(+396)	chr11	85955981	cg21042619	0.0620577	0.0633902	0.0649529	0.0581459	0.116273	0.0542154	0.0528828	0.0581271	0.0513202
SYNE1	(+163432)	chr6	152795102	cg07092233	0.858244	0.851982	0.850344	0.852972	0.910766	0.0525224	0.0587849	0.0577944	0.0604221
TDRD5	(+13979)	chr1	179575003	cg03436546	0.764959	0.758541	0.781181	0.808081	0.865515	0.100557	0.106974	0.0574342	0.084334
A1CF	(+45065)	chr10	52600370	cg27394794	0.735182	0.744622	0.743671	0.751193	0.808593	0.0734116	0.063971	0.0574005	0.0649223
FKBP4	(-290654)	chr12	2613465	cg08722541	0.595881	0.622494	0.653736	0.66097	0.717747	0.121866	0.0952531	0.0567777	0.0640113
STK24	(+73474)	chr13	99100778	cg20653375	0.802021	0.774679	0.81853	0.813811	0.869986	0.0679642	0.0953062	0.056175	0.0514559
PROK1	(+29093)	chr1	111022914	cg00076797	0.656084	0.676522	0.676143	0.670704	0.726722	0.0706375	0.0502001	0.0560181	0.0505789
SUN3	(-10502)	chr7	48079196	cg04501176	0.553242	0.554162	0.580167	0.58502	0.640891	0.0876484	0.0867287	0.055871	0.0607243
CEP192	(+28118)	chr18	13019478	cg15184164	0.692061	0.672905	0.686885	0.715001	0.770069	0.0780079	0.0971647	0.0550681	0.0831839
CCSER2	(+895985)	chr10	86984403	cg27013943	0.772406	0.776866	0.763995	0.780014	0.834587	0.0621809	0.0577207	0.0545735	0.0705926
TFCP2L1	(+4068)	chr2	122038715	cg22671903	0.826498	0.827644	0.838703	0.842496	0.896824	0.0703256	0.0691796	0.0543277	0.0581208
NONE		chr4	27987265	cg04846303	0.723216	0.719913	0.716712	0.719028	0.773323	0.0501066	0.0534099	0.0542952	0.0566109
ZNF804B	(+161193)	chr7	88549874	cg16734775	0.747365	0.77451	0.779552	0.778641	0.832907	0.0855421	0.0583976	0.0542669	0.0533555
SYT17	(-8404)	chr16	19171167	cg04131434	0.693447	0.696419	0.700704	0.710496	0.764661	0.0712138	0.0682423	0.0541652	0.0639574
TMEM213	(-22914)	chr7	138459783	cg14975015	0.728233	0.719387	0.728242	0.736659	0.789896	0.0616637	0.070509	0.0532377	0.0616542
ARRDC4	(+68153)	chr15	98572080	cg14281013	0.848277	0.852229	0.834525	0.865405	0.918396	0.0701185	0.066167	0.0529913	0.083871
ZHX2	(+2272)	chr8	123795904	cg05459517	0.629732	0.65246	0.667093	0.674367	0.726877	0.0971444	0.0744172	0.0525101	0.059784
MBD6	(+7711)	chr12	57924237	cg23526712	0.77306	0.747196	0.77759	0.783005	0.834615	0.0615554	0.0874188	0.0516101	0.0570254
THOC6	(-1460)	chr16	3072572	cg22776856	0.676257	0.694821	0.698796	0.700487	0.752024	0.0757661	0.0572027	0.0515364	0.0532273
BTD	(-124)	chr3	15643125	cg16247323	0.033772	0.0349301	0.0272643	0.0412069	0.0925881	0.0588161	0.057658	0.0513812	0.0653238
CHDH	(+12324)	chr3	53868093	cg20248701	0.757247	0.747621	0.757538	0.775651	0.826612	0.0693648	0.078991	0.0509611	0.0690743
MCHR2	(-135248)	chr6	100577346	cg02521787	0.806203	0.697104	0.775467	0.813055	0.864014	0.0578114	0.166911	0.0509595	0.0885476
CYP1B1	(-62844)	chr2	38366166	cg15331030	0.812431	0.831635	0.810034	0.839747	0.890328	0.0778968	0.0586931	0.0505805	0.0802943
ATP2B1	(+87642)	chr12	90014966	cg00729815	0.90263	0.91516	0.910727	0.91832	0.96885	0.0662198	0.05369	0.0505301	0.0581229

## Sheet: T3+LPS enhanced gain DMPs
T3+LPS enhanced gain DMPs (T3+LPS vs T3, RPMI, 0hr p-val < 0.05, dB > 0.05, T3+LPS vs LPS not significant)															Most enriched GO terms (any distance to TSS)
Nearest Gene Name	Distance to TSS	chr	pos	Probe	0h_mean	RPMI_mean	T3_mean	LPS_mean	T3+LPS_mean	0h_vs_T3+LPS_dB	RPMI_vs_T3+LPS_dB	LPS_vs_T3+LPS_dB	T3_v_T3+LPS_dB		Biological Process	Term	Enrichment	Genes in Term	Target Genes in Term	Gene Symbols
NONE		chr14	98444417	cg16062483	0.0130118	0.0111204	0.0107467	0.188316	0.380536	0.367524	0.369416	0.19222	0.369789		GO:0046321	positive regulation of fatty acid oxidation	0.000119905	15	3	PPARGC1A,TWIST1,MLYCD
EIF4E3	(-317)	chr3	71774842	cg14612785	0.00782122	0.00630328	0.00594381	0.161374	0.330299	0.322478	0.323996	0.168925	0.324355		GO:0010991	negative regulation of SMAD protein complex assembly	0.000425272	5	2	TBX20,PMEPA1
PDCD4	(+15754)	chr10	112647318	cg08851376	0.800666	0.812441	0.772889	0.850403	0.914393	0.113727	0.101951	0.0639901	0.141504		GO:0022029	telencephalon cell migration	0.000578463	58	4	POU3F3,CXCR4,NRG3,SUN1
PMEPA1	(-42706)	chr20	56327663	cg03340228	0.744154	0.712741	0.71462	0.738229	0.82659	0.0824359	0.113849	0.0883602	0.111969		GO:0010990	regulation of SMAD protein complex assembly	0.000635156	6	2	PMEPA1,TBX20
NONE		chr13	90772998	cg16188843	0.761878	0.786656	0.73232	0.790812	0.84376	0.0818816	0.0571039	0.0529483	0.11144		GO:0021885	forebrain cell migration	0.000700792	61	4	CXCR4,NRG3,SUN1,POU3F3
AGO2	(-96302)	chr8	141742019	cg04854997	0.845376	0.876507	0.853929	0.905467	0.960075	0.1147	0.083568	0.0546085	0.106146		GO:0046320	regulation of fatty acid oxidation	0.000995518	30	3	TWIST1,PPARGC1A,MLYCD
ZNF345	(+298)	chr19	37342362	cg02966453	0.0944024	0.112779	0.0764534	0.119052	0.181067	0.0866647	0.0682886	0.0620155	0.104614		GO:0031323	regulation of cellular metabolic process	0.00103558	6256	58	NBAS,SLC30A9,PAX3,TRIM8,PDCD4,CXCR4,RIPPLY3,EIF4E3,TNFSF18,AGO2,NR5A2,MET,CHD3,PIK3CG,CELF2,TWIST1,PPP1R1C,MYCN,XRN1,TBX20,SPRED1,PERP,PMEPA1,CDKN3,QKI,BAMBI,MLYCD,MBD3L5,E2F5,NUCKS1,LMX1A,PRR5,TNKS,CTTN,ZNF233,CAMSAP3,POU3F3,NFIL3,BAG3,RPS14,CDCA2,CCND2,BMPER,CENPF,PPM1E,HAS2,ADCY2,NRG3,PELO,ZNF345,SERBP1,BEND6,BTG1,ETS2,EDRF1,NOVA1,CHD2,PPARGC1A
PPM1E	(+16002)	chr17	56849231	cg19307809	0.690119	0.690402	0.654813	0.696196	0.758665	0.0685457	0.0682629	0.0624692	0.103852		GO:0001570	vasculogenesis	0.00117652	70	4	SPRED1,TBX20,QKI,HAS2
MTPAP	(+67761)	chr10	30570487	cg22923415	0.502453	0.479439	0.503841	0.511765	0.606289	0.103836	0.12685	0.0945239	0.102448		GO:0051171	regulation of nitrogen compound metabolic process	0.00131732	5887	55	SLC30A9,NBAS,TRIM8,PAX3,PDCD4,CXCR4,AGO2,TNFSF18,RIPPLY3,EIF4E3,PIK3CG,CHD3,NR5A2,MET,CELF2,TWIST1,XRN1,PPP1R1C,MYCN,SPRED1,TBX20,PMEPA1,PERP,QKI,CDKN3,MBD3L5,BAMBI,NUCKS1,E2F5,TNKS,PRR5,LMX1A,NFIL3,POU3F3,BAG3,ZNF233,RPS14,BMPER,CCND2,CDCA2,CENPF,PPM1E,ADCY2,HAS2,PELO,ZNF345,NRG3,SERBP1,BEND6,BTG1,NOVA1,EDRF1,ETS2,PPARGC1A,CHD2
CYB5B	(+40578)	chr16	69499075	cg04406620	0.733987	0.755246	0.720344	0.801805	0.820668	0.0866808	0.0654217	0.0188625	0.100323		GO:0080090	regulation of primary metabolic process	0.00152677	6062	56	BEND6,SERBP1,BTG1,ETS2,EDRF1,NOVA1,CHD2,PPARGC1A,PPM1E,CENPF,HAS2,ADCY2,NRG3,PELO,ZNF345,ZNF233,POU3F3,BAG3,NFIL3,RPS14,CDCA2,CCND2,BMPER,CDKN3,QKI,BAMBI,MLYCD,MBD3L5,NUCKS1,E2F5,LMX1A,TNKS,PRR5,PPP1R1C,MYCN,XRN1,SPRED1,TBX20,PERP,PMEPA1,MET,CHD3,NR5A2,PIK3CG,CELF2,TWIST1,PAX3,TRIM8,PDCD4,CXCR4,EIF4E3,RIPPLY3,TNFSF18,AGO2,NBAS,SLC30A9
ZNF233	(-1119)	chr19	44762957	cg20313807	0.830635	0.80973	0.807223	0.866677	0.907459	0.0768235	0.0977281	0.0407814	0.100235		GO:0051252	regulation of RNA metabolic process	0.00175811	3786	39	MYCN,XRN1,TBX20,MET,NR5A2,CHD3,CELF2,TWIST1,PAX3,TRIM8,PDCD4,RIPPLY3,AGO2,TNFSF18,NBAS,SLC30A9,BEND6,SERBP1,BTG1,EDRF1,ETS2,NOVA1,CHD2,PPARGC1A,CENPF,ZNF345,PELO,ZNF233,POU3F3,BAG3,NFIL3,RPS14,BMPER,BAMBI,MBD3L5,NUCKS1,E2F5,LMX1A,TNKS
MLYCD	(-3410)	chr16	83929321	cg26469793	0.759707	0.76421	0.756785	0.823476	0.855846	0.0961389	0.0916357	0.0323703	0.0990608		GO:0045923	positive regulation of fatty acid metabolic process	0.00184239	37	3	TWIST1,PPARGC1A,MLYCD
BAMBI	(+237428)	chr10	29203698	cg12588653	0.51677	0.497615	0.524967	0.569164	0.62351	0.10674	0.125895	0.054346	0.098543		GO:0000956	nuclear-transcribed mRNA catabolic process	0.00195625	197	6	XRN1,MTPAP,RPL30,RPS14,NBAS,PELO
ATL2	(-52414)	chr2	38656817	cg07492210	0.863987	0.879713	0.847309	0.889886	0.945107	0.08112	0.0653948	0.0552214	0.0977987		GO:0016071	mRNA metabolic process	0.00202742	691	12	PELO,RSRC1,NBAS,CELF2,QKI,AGO2,PPARGC1A,RPS14,NOVA1,RPL30,XRN1,MTPAP
TWIST1	(+120231)	chr7	19037064	cg26533306	0.536688	0.533902	0.554266	0.633325	0.64925	0.112562	0.115348	0.0159251	0.0949833		GO:0016477	cell migration	0.00208549	886	14	TWIST1,ITGB1,NRG3,PIK3CG,MET,BAMBI,CXCR4,GRB14,SUN1,CTTN,BTG1,POU3F3,TBX20,GYPC
GYPC	(-536534)	chr2	126876975	cg00271171	0.891553	0.857947	0.861701	0.890942	0.956456	0.0649035	0.0985095	0.0655139	0.0947548		GO:0045766	positive regulation of angiogenesis	0.00233053	204	6	BTG1,ITGB1,CXCR4,TWIST1,AGO2,BMPER
RPL10L	(-307140)	chr14	47428167	cg03498453	0.73138	0.736006	0.745481	0.778828	0.837976	0.106595	0.10197	0.0591477	0.0924951		GO:0006402	mRNA catabolic process	0.00309464	216	6	PELO,NBAS,RPS14,RPL30,MTPAP,XRN1
NFIL3	(-73095)	chr9	94259238	cg13845692	0.659127	0.7073	0.6991	0.737503	0.790526	0.131399	0.083226	0.0530233	0.0914263		GO:0006928	movement of cell or subcellular component	0.00317631	1460	19	GRB14,FLRT2,TBX20,BTG1,GYPC,NRG3,DYNC1I2,TWIST1,PIK3CG,MET,SUN1,CXCR4,POU3F3,CAMSAP3,BAG3,CTTN,LMX1A,ITGB1,BAMBI
EDRF1	(-18461)	chr10	127389684	cg11596302	0.807007	0.776049	0.806726	0.809245	0.897858	0.0908512	0.121809	0.0886132	0.0911319		GO:0034655	nucleobase-containing compound catabolic process	0.00330291	373	8	NBAS,PELO,MLYCD,RPS14,DNASE1L3,MTPAP,XRN1,RPL30
OR5D18	(-713)	chr11	55586373	cg09212448	0.866727	0.875204	0.835256	0.892819	0.926224	0.0594973	0.0510202	0.0334054	0.0909681		GO:0008283	cell population proliferation	0.00338114	548	10	TNFSF18,BMPER,MKI67,POU3F3,TBX20,PELO,CDV3,TWIST1,CENPF,PIK3CG
NEGR1	(-435858)	chr1	73184274	cg24166281	0.647866	0.695964	0.705761	0.779551	0.795605	0.147739	0.099641	0.0160535	0.089843		GO:0010639	negative regulation of organelle organization	0.0034669	376	8	TWIST1,TNKS,CENPF,MET,PPARGC1A,XRN1,BAG3,CAMSAP3
ITGB1	(-185604)	chr10	33432425	cg14626325	0.375628	0.39004	0.383198	0.416621	0.47228	0.0966512	0.0822395	0.055659	0.0890814		GO:1904018	positive regulation of vasculature development	0.00420699	230	6	TWIST1,CXCR4,ITGB1,AGO2,BMPER,BTG1
TNKS	(+85928)	chr8	9499351	cg01274266	0.770552	0.797877	0.811529	0.841502	0.899974	0.129422	0.102097	0.0584717	0.088445		GO:0071025	RNA surveillance	0.00427683	15	2	XRN1,PELO
CHD3	(+3928)	chr17	7792051	cg06204030	0.292096	0.247198	0.277959	0.314616	0.366123	0.0740274	0.118926	0.051507	0.0881643		GO:0071044	histone mRNA catabolic process	0.00486682	16	2	XRN1,MTPAP
CENPF	(+25438)	chr1	214801975	cg01586170	0.852678	0.855487	0.824358	0.894572	0.912411	0.0597323	0.0569231	0.0178384	0.0880523		GO:0040012	regulation of locomotion	0.00511563	1085	15	TRIM8,SPRED1,CAMSAP3,CXCR4,TNFSF18,BMPER,AGO2,PPARGC1A,FLRT2,MET,PTPRG,TWIST1,HAS2,ITGB1,NRG3
KIAA1217	(+257207)	chr10	24755299	cg17521868	0.475031	0.445785	0.467121	0.523345	0.555046	0.0800144	0.109261	0.0317004	0.0879242		GO:0045893	positive regulation of transcription, DNA-templated	0.00524239	1529	19	PAX3,POU3F3,NFIL3,AGO2,BAMBI,SLC30A9,E2F5,NUCKS1,TNKS,LMX1A,MYCN,TBX20,ETS2,EDRF1,PPARGC1A,MET,NR5A2,TWIST1,ZNF345
TMTC2	(+320493)	chr12	83401151	cg24750329	0.835915	0.81265	0.822273	0.85868	0.909109	0.0731938	0.0964588	0.0504285	0.0868362		GO:0009653	anatomical structure morphogenesis	0.00526481	2114	24	CRYGS,CAMSAP3,PDCD4,CTTN,PAX3,BMPER,CXCR4,MAN2A1,QKI,LMX1A,ITGB1,E2F5,SPRED1,TBX20,PERP,FLRT2,ETS2,PIK3CG,MET,NR5A2,NRG3,C8orf37,TWIST1,HAS2
PERP	(+41497)	chr6	138387151	cg21661576	0.730546	0.69946	0.720398	0.751176	0.807227	0.076681	0.107767	0.0560516	0.0868291		GO:0045944	positive regulation of transcription by RNA polymerase II	0.00538582	1199	16	TWIST1,ZNF345,MET,NR5A2,ETS2,PPARGC1A,MYCN,TBX20,E2F5,NUCKS1,SLC30A9,LMX1A,TNKS,AGO2,PAX3,POU3F3
SERBP1	(+51451)	chr1	67844618	cg17811022	0.80254	0.771929	0.800528	0.855114	0.885532	0.0829922	0.113604	0.0304179	0.0850041		GO:0050994	regulation of lipid catabolic process	0.00542306	54	3	MLYCD,PIK3CG,TWIST1
FAM109A	(+57684)	chr12	111749241	cg10576019	0.531924	0.537349	0.549688	0.561982	0.63251	0.100585	0.0951601	0.0705277	0.0828216		GO:0006401	RNA catabolic process	0.00581299	246	6	PELO,NBAS,RPS14,RPL30,MTPAP,XRN1
CHD2	(-17813)	chr15	93425245	cg20651758	0.569874	0.589901	0.581946	0.653301	0.66448	0.0946054	0.0745787	0.0111783	0.0825332		GO:0019219	regulation of nucleobase-containing compound metabolic process	0.00586644	4043	39	NBAS,SLC30A9,RIPPLY3,AGO2,TNFSF18,PDCD4,PAX3,TRIM8,TWIST1,CELF2,MET,CHD3,NR5A2,TBX20,MYCN,XRN1,LMX1A,TNKS,E2F5,NUCKS1,BAMBI,MBD3L5,BMPER,RPS14,ZNF233,POU3F3,NFIL3,BAG3,PELO,ZNF345,CENPF,CHD2,PPARGC1A,EDRF1,ETS2,NOVA1,BTG1,SERBP1,BEND6
PPARGC1A	(+4386)	chr4	23887314	cg07744449	0.884499	0.870379	0.866822	0.919602	0.949076	0.0645769	0.0786976	0.0294741	0.0822538		GO:0048870	cell motility	0.00591046	996	14	SUN1,GRB14,CXCR4,GYPC,TBX20,BTG1,POU3F3,CTTN,NRG3,ITGB1,TWIST1,BAMBI,MET,PIK3CG
MYCN	(-76775)	chr2	16003911	cg01405407	0.840211	0.808308	0.81722	0.867501	0.898459	0.0582484	0.0901508	0.0309583	0.0812388		GO:0051674	localization of cell	0.00591046	996	14	TWIST1,ITGB1,NRG3,PIK3CG,MET,BAMBI,CXCR4,SUN1,GRB14,CTTN,POU3F3,TBX20,BTG1,GYPC
PDSS1	(+14874)	chr10	27001461	cg08157084	0.689162	0.716723	0.697238	0.793052	0.778064	0.0889025	0.0613409	-0.0149878	0.0808258		GO:0031998	regulation of fatty acid beta-oxidation	0.00615208	18	2	MLYCD,TWIST1
BEND6	(-102530)	chr6	56717560	cg00598479	0.793581	0.832954	0.80741	0.847707	0.887482	0.0939017	0.0545279	0.0397752	0.0800725		GO:0002407	dendritic cell chemotaxis	0.00615208	18	2	PIK3CG,CXCR4
POU3F3	(-967982)	chr2	104503987	cg01082288	0.674731	0.68022	0.704009	0.766709	0.784027	0.109296	0.103807	0.0173181	0.0800179		GO:0045934	negative regulation of nucleobase-containing compound metabolic process	0.0063439	1443	18	CENPF,TWIST1,ZNF345,BEND6,XRN1,TBX20,ETS2,PPARGC1A,MBD3L5,NBAS,E2F5,TNKS,PDCD4,NFIL3,POU3F3,BAG3,RPS14,RIPPLY3
AMN	(+43878)	chr14	103432870	cg22897701	0.885307	0.870152	0.864424	0.901579	0.94336	0.0580526	0.0732073	0.0417803	0.078936		GO:0019222	regulation of metabolic process	0.00642518	7152	61	QKI,CDKN3,MLYCD,BAMBI,MBD3L5,NUCKS1,E2F5,LMX1A,PRR5,TNKS,CTTN,ZNF233,POU3F3,NFIL3,CAMSAP3,BAG3,RPS14,CDCA2,CCND2,BMPER,CENPF,PPM1E,HAS2,ADCY2,NRG3,ZNF345,PELO,BEND6,SERBP1,BTG1,ETS2,EDRF1,NOVA1,CHD2,PPARGC1A,NBAS,ITGB1,SLC30A9,PAX3,TRIM8,PDCD4,RPL30,CXCR4,RIPPLY3,EIF4E3,TNFSF18,AGO2,MET,NR5A2,CHD3,PIK3CG,CELF2,TWIST1,MYCN,MTPAP,PPP1R1C,XRN1,SPRED1,TBX20,PERP,PMEPA1
ADCY2	(+214721)	chr5	7611041	cg07800040	0.829421	0.815443	0.806661	0.835194	0.884992	0.0555711	0.0695491	0.0497981	0.0783311		GO:0040011	locomotion	0.00658766	1225	16	MET,PIK3CG,TWIST1,NRG3,GYPC,BTG1,TBX20,FLRT2,GRB14,BAMBI,ITGB1,LMX1A,CTTN,POU3F3,CXCR4,SUN1
CLEC2D	(-323)	chr12	9821986	cg13553498	0.657158	0.690576	0.681309	0.705965	0.759625	0.102467	0.0690491	0.0536594	0.0783156		GO:2000145	regulation of cell motility	0.00677231	1012	14	CAMSAP3,SPRED1,CXCR4,FLRT2,PPARGC1A,AGO2,BMPER,TNFSF18,MET,PTPRG,HAS2,ITGB1,TWIST1,NRG3
TDRP	(-372643)	chr8	868423	cg12897396	0.833976	0.816148	0.813323	0.881092	0.891073	0.0570967	0.0749249	0.0099812	0.0777497		GO:0016075	rRNA catabolic process	0.00684639	19	2	XRN1,PELO
BMPER	(-101669)	chr7	33842854	cg21835311	0.80761	0.823194	0.828707	0.876371	0.90619	0.0985806	0.0829958	0.0298194	0.0774828		KEGG	Term	Enrichment	Genes in Term	Target Genes in Term	Gene Symbols
BTBD16	(-6982)	chr10	124023839	cg24174072	0.654965	0.720578	0.698022	0.723832	0.774614	0.119649	0.0540359	0.0507823	0.0765926		hsa04611	Platelet activation	0.0010754	123	5	PLA2G4A,ADCY2,PIK3CG,ITGB1,TLN2
IDNK	(-1459)	chr9	86236624	cg14219938	0.741477	0.726712	0.720845	0.746556	0.797286	0.0558086	0.0705741	0.0507293	0.0764405		ko04270	Vascular smooth muscle contraction	0.00732333	121	4	PLA2G4A,KCNMB2,CALML5,ADCY2
B3GAT1	(-24769)	chr11	134287015	cg15991113	0.511097	0.514501	0.517873	0.551443	0.593673	0.0825758	0.0791722	0.0422299	0.0757994		hsa05205	Proteoglycans in cancer	0.00929657	203	5	ITGB1,MET,TWIST1,PDCD4,CTTN
MCF2L	(+63888)	chr13	113687422	cg08918582	0.85609	0.868598	0.854018	0.839543	0.929208	0.0731186	0.0606108	0.0896657	0.07519		hsa04015	Rap1 signaling pathway	0.0106715	210	5	ADCY2,ITGB1,CALML5,MET,TLN2
LOXL4	(-27912)	chr10	100055918	cg14244636	0.596548	0.608304	0.594911	0.622302	0.669594	0.0730453	0.06129	0.0472916	0.0746831		hsa04371	Apelin signaling pathway	0.0115206	138	4	PPARGC1A,ADCY2,CALML5,PIK3CG
SUN1	(+1312)	chr7	873449	cg11634705	0.771539	0.82055	0.806137	0.822958	0.878653	0.107114	0.0581029	0.0556943	0.0725161		hsa05100	Bacterial invasion of epithelial cells	0.0125752	76	3	ITGB1,MET,CTTN
HTR7	(+440428)	chr10	92177027	cg10633230	0.705265	0.68041	0.720684	0.724881	0.792959	0.0876941	0.112549	0.0680774	0.0722749		hsa04014	Ras signaling pathway	0.0143278	226	5	PLA2G4A,MET,HTR7,ETS2,CALML5
RAVER2	(+3720)	chr1	65214497	cg10378032	0.680029	0.731489	0.726902	0.733865	0.799058	0.119029	0.0675691	0.065193	0.0721561		hsa04921	Oxytocin signaling pathway	0.015955	152	4	ADCY2,CALML5,PIK3CG,PLA2G4A
TMEM81	(+8076)	chr1	205045569	cg18312078	0.560588	0.598157	0.585256	0.610092	0.657091	0.096503	0.0589347	0.0469995	0.071835		ko04022	cGMP-PKG signaling pathway	0.020106	163	4	ADCY2,PIK3CG,CALML5,KCNMB2
LMX1A	(+238430)	chr1	165087522	cg22128954	0.831677	0.826969	0.818193	0.884283	0.889955	0.0582777	0.0629855	0.0056719	0.0717615		hsa_M00177	Ribosome, eukaryotes	0.0203309	91	3	RPL10L,RPL30,RPS14
CAMSAP3	(+16817)	chr19	7677604	cg04165720	0.776628	0.791204	0.773323	0.816605	0.844389	0.0677606	0.0531855	0.0277838	0.0710663		hsa04912	GnRH signaling pathway	0.0209233	92	3	ADCY2,CALML5,PLA2G4A
OR3A3	(-432)	chr17	3323430	cg16931425	0.843066	0.829352	0.836005	0.86133	0.906873	0.0638064	0.0775209	0.0455427	0.0708675		hsa04750	Inflammatory mediator regulation of TRP channels	0.0240274	97	3	CALML5,ADCY2,PLA2G4A
NR5A2	(-85375)	chr1	199911355	cg12471814	0.503546	0.536914	0.52946	0.558796	0.600217	0.0966708	0.0633033	0.0414211	0.0707568		hsa05202	Transcriptional misregulation in cancer	0.0272467	179	4	MET,CCND2,PAX3,MYCN
PRR5	(-96359)	chr22	44976606	cg03318744	0.691381	0.705202	0.688278	0.722934	0.759007	0.0676262	0.0538054	0.0360734	0.0707289		ko04922	Glucagon signaling pathway	0.0273689	102	3	PPARGC1A,ADCY2,CALML5
STAU2	(+19980)	chr8	74639192	cg25722471	0.889535	0.884707	0.889455	0.883748	0.959939	0.0704035	0.0752315	0.076191	0.0704834		hsa04510	Focal adhesion	0.0374909	198	4	CCND2,ITGB1,MET,TLN2
KCNMB2	(-790)	chr3	178275698	cg19937056	0.64287	0.670444	0.653679	0.670614	0.724084	0.0812142	0.05364	0.0534696	0.0704049		ko05144	Malaria	0.0392188	49	2	GYPC,MET
OXSM	(+82356)	chr3	25913926	cg12669929	0.751137	0.778875	0.790726	0.806305	0.860802	0.109666	0.0819278	0.054497	0.0700765		hsa04913	Ovarian steroidogenesis	0.0406888	50	2	PLA2G4A,ADCY2
RPS14	(-2653)	chr5	149831962	cg14059543	0.852028	0.864672	0.854942	0.875425	0.924791	0.0727626	0.0601192	0.0493658	0.0698489		ko05130	Pathogenic Escherichia coli infection	0.0483437	55	2	CTTN,ITGB1
MBD3L5	(-19746)	chr19	7010843	cg16569856	0.675077	0.694499	0.704888	0.714779	0.774581	0.0995042	0.0800824	0.0598024	0.0696931
E2F5	(-2236)	chr8	86087386	cg00223867	0.547339	0.548947	0.566035	0.607233	0.635314	0.087975	0.086367	0.0280813	0.0692798
NOVA1	(-219169)	chr14	27286128	cg01410476	0.478686	0.473683	0.470887	0.545588	0.5401	0.0614141	0.0664174	-0.00548775	0.0692134
MAN2A1	(-20622)	chr5	109004445	cg21226074	0.747095	0.748588	0.748432	0.795102	0.816666	0.0695705	0.068078	0.0215643	0.068234
KCNAB2	(+43497)	chr1	6149477	cg26858423	0.827992	0.768427	0.824807	0.851801	0.892817	0.0648244	0.124389	0.0410151	0.0680091
PYROXD1	(+15898)	chr12	21606508	cg23316316	0.727426	0.770394	0.758364	0.807793	0.825952	0.0985257	0.055558	0.0181593	0.0675881
TBX20	(+105947)	chr7	35187811	cg18936502	0.661091	0.711086	0.698655	0.725697	0.765911	0.10482	0.0548245	0.0402134	0.0672556
SPATA31E1	(-48229)	chr9	90449512	cg27226427	0.66248	0.664314	0.663563	0.703876	0.730004	0.067524	0.0656908	0.0261283	0.0664411
PAQR9	(-1152)	chr3	142683329	cg08113027	0.764268	0.759654	0.76228	0.792576	0.82868	0.0644124	0.0690264	0.0361043	0.0664
CALML5	(+15083)	chr10	5526450	cg18830283	0.833848	0.849999	0.840422	0.867627	0.906244	0.0723956	0.056245	0.0386166	0.0658216
CLCN1	(-12566)	chr7	143000653	cg20880611	0.910513	0.909836	0.89744	0.919172	0.962846	0.0523332	0.0530102	0.0436747	0.0654068
CA6	(+735)	chr1	9006680	cg25919221	0.462457	0.482086	0.488271	0.524182	0.553246	0.0907892	0.0711601	0.0290638	0.0649754
RGPD3	(+110001)	chr2	106974831	cg06351682	0.479731	0.515688	0.517457	0.534108	0.582356	0.102625	0.066668	0.0482474	0.0648984
CDV3	(-23130)	chr3	133269444	cg17727113	0.872175	0.867841	0.868403	0.895256	0.932978	0.0608032	0.0651374	0.0377229	0.0645757
HHIPL2	(+376769)	chr1	222344676	cg16236952	0.861399	0.860298	0.848385	0.936966	0.912901	0.0515028	0.052603	-0.0240651	0.0645158
QKI	(+521443)	chr6	164357117	cg18235835	0.773907	0.849221	0.853684	0.860252	0.917925	0.144019	0.068704	0.0576736	0.0642407
PELO	(+8077)	chr5	52091850	cg09025113	0.893195	0.885019	0.889153	0.892911	0.952895	0.0596991	0.0678758	0.0599835	0.0637411
HAS2	(+54689)	chr8	122598941	cg09628488	0.763751	0.771683	0.782393	0.797625	0.845993	0.0822416	0.0743097	0.0483682	0.0636004
BEND7	(+21882)	chr10	13523094	cg06809970	0.853001	0.86783	0.861297	0.891572	0.92392	0.0709189	0.0560893	0.0323474	0.0626227
NBAS	(+440999)	chr2	15260455	cg11710595	0.61524	0.656084	0.648458	0.683635	0.710989	0.0957486	0.0549049	0.0273541	0.0625305
SPRED1	(-76035)	chr15	38468492	cg12900115	0.816472	0.838463	0.830087	0.917723	0.892297	0.0758254	0.0538343	-0.0254254	0.0622101
PLA2G4A	(+213744)	chr1	187011828	cg15932367	0.854607	0.872336	0.862851	0.900112	0.92502	0.0704131	0.0526839	0.0249079	0.0621692
NPVF	(-131006)	chr7	25399110	cg16065332	0.756931	0.781254	0.769887	0.791254	0.831921	0.0749897	0.0506666	0.0406666	0.0620337
BAG3	(+4523)	chr10	121415404	cg00077275	0.52353	0.547799	0.557146	0.583226	0.618688	0.095158	0.0708891	0.0354623	0.0615424
XRN1	(+27146)	chr3	142139758	cg18185391	0.875715	0.875248	0.867321	0.927778	0.928606	0.0528913	0.0533586	0.000828325	0.0612859
RP1L1	(+8411)	chr8	10504201	cg15210983	0.723977	0.760952	0.752258	0.782057	0.813348	0.0893715	0.0523963	0.0312911	0.06109
TRIM8	(-53470)	chr10	104350783	cg24242646	0.862507	0.867531	0.866096	0.91956	0.927091	0.0645846	0.0595607	0.00753144	0.0609951
RIPPLY3	(-1859)	chr21	38377004	cg27574646	0.719441	0.749338	0.741544	0.819133	0.802502	0.0830611	0.0531641	-0.0166313	0.0609576
TNFSF18	(+147853)	chr1	172872250	cg01545328	0.76408	0.80378	0.794201	0.817411	0.855122	0.0910428	0.0513423	0.0377112	0.0609216
ACBD7	(-1118)	chr10	15131892	cg12009856	0.753425	0.74663	0.754226	0.785273	0.815137	0.0617124	0.0685074	0.029864	0.0609118
PIK3CG	(-66)	chr7	106505858	cg01791607	0.0738533	0.0439564	0.0657919	0.143106	0.126646	0.052793	0.0826899	-0.0164602	0.0608544
B3GAT1	(-645768)	chr11	134908014	cg04567586	0.610538	0.621613	0.630183	0.627532	0.690892	0.0803534	0.0692786	0.0633597	0.0607083
RSRC1	(+93037)	chr3	157920877	cg06171671	0.861336	0.867155	0.859422	0.765947	0.9199	0.0585643	0.0527452	0.153953	0.0604779
BTG1	(+267931)	chr12	92271742	cg08967561	0.613267	0.657544	0.688345	0.715731	0.74855	0.135283	0.0910065	0.0328196	0.0602051
CXCR4	(+59050)	chr2	136814763	cg01204452	0.485249	0.545951	0.55135	0.560049	0.611369	0.12612	0.0654177	0.05132	0.0600189
C8orf37	(-434239)	chr8	96715667	cg12941261	0.737697	0.747724	0.757661	0.780302	0.817584	0.0798873	0.0698605	0.037282	0.0599231
SLC5A11	(-271)	chr16	24856891	cg07099998	0.708632	0.707189	0.71802	0.731392	0.777838	0.0692056	0.0706492	0.046446	0.0598178
OR51B5	(-285)	chr11	5365093	cg16594457	0.668067	0.648269	0.687176	0.701066	0.746756	0.0786899	0.0984875	0.0456908	0.0595804
TPO	(-140437)	chr2	1276796	cg12796498	0.756957	0.749712	0.748308	0.775915	0.807744	0.0507876	0.0580321	0.0318297	0.0594362
NUCKS1	(+6316)	chr1	205713088	cg00547768	0.809044	0.816514	0.812678	0.829931	0.871909	0.0628644	0.0553945	0.0419779	0.0592308
FGL2	(-23150)	chr7	76852292	cg21254135	0.630103	0.625891	0.629376	0.66616	0.68826	0.0581572	0.0623691	0.0221001	0.0588845
PAX3	(-936)	chr2	223164635	cg10544031	0.092001	0.0611908	0.0884073	0.109813	0.147278	0.055277	0.0860872	0.0374649	0.0588707
FAXC	(+165384)	chr6	99632147	cg05860220	0.76216	0.774682	0.769855	0.792239	0.828682	0.0665224	0.0539998	0.0364427	0.0588266
NEURL1B	(+27998)	chr5	172096266	cg02358362	0.675076	0.70005	0.701466	0.718933	0.759465	0.0843894	0.0594152	0.040532	0.0579995
TTYH3	(+8948)	chr7	2680532	cg27229251	0.842982	0.843367	0.85674	0.882658	0.914335	0.0713532	0.0709679	0.0316764	0.0575949
TRMT1L	(+55560)	chr1	185070553	cg24509898	0.804302	0.826258	0.820923	0.829809	0.87822	0.0739185	0.0519627	0.0484114	0.057297
RPL30	(+49987)	chr8	99007755	cg26594697	0.758253	0.769995	0.776695	0.794861	0.833733	0.0754808	0.0637379	0.0388724	0.0570386
MKI67	(-454061)	chr10	130378709	cg02883082	0.607995	0.65006	0.668792	0.697153	0.725618	0.117623	0.0755584	0.0284647	0.0568262
NRG3	(+48760)	chr10	83683829	cg06710785	0.771859	0.729095	0.767849	0.794969	0.82457	0.0527114	0.0954754	0.0296016	0.0567217
TTC28	(+376290)	chr22	28699563	cg15105716	0.814768	0.801392	0.826914	0.882173	0.883332	0.068564	0.0819406	0.00115913	0.0564179
CELF2	(-13510)	chr10	11046383	cg25865570	0.901517	0.856241	0.904851	0.909962	0.960852	0.0593352	0.10461	0.0508896	0.0560006
TLN2	(-106214)	chr15	62747350	cg22686722	0.655018	0.653509	0.649172	0.657528	0.705121	0.050103	0.0516122	0.0475938	0.0559489
GRB14	(+124044)	chr2	165354314	cg15320651	0.76977	0.819671	0.822164	0.837991	0.878041	0.10827	0.0583694	0.0400503	0.0558771
AFAP1	(+139461)	chr4	7802192	cg20187572	0.804597	0.811521	0.809823	0.815977	0.865467	0.0608698	0.0539457	0.0494898	0.0556436
CDCA2	(+141877)	chr8	25458389	cg21138935	0.744086	0.772705	0.773503	0.812719	0.829125	0.0850391	0.0564207	0.0164061	0.0556222
CLVS2	(+95059)	chr6	123412174	cg22837505	0.70136	0.718882	0.741809	0.731322	0.797292	0.0959327	0.0784102	0.0659706	0.0554837
DYNC1I2	(+86596)	chr2	172630575	cg06509145	0.755231	0.784578	0.789874	0.801073	0.845306	0.0900746	0.060728	0.0442328	0.0554317
CTTN	(+133471)	chr11	70378117	cg27112585	0.697596	0.703331	0.703784	0.721861	0.759055	0.061459	0.055724	0.0371941	0.0552715
SNURF	(+111951)	chr15	25312131	cg14521552	0.77014	0.774761	0.773444	0.821409	0.828599	0.0584584	0.0538372	0.00718942	0.0551547
DNASE1L3	(+8572)	chr3	58191826	cg21332420	0.669592	0.685667	0.686335	0.698331	0.740678	0.0710857	0.0550106	0.0423463	0.0543424
CDKN3	(+2810)	chr14	54866482	cg11351890	0.874725	0.879496	0.883499	0.897391	0.937417	0.0626913	0.0579207	0.0400261	0.0539179
CCND2	(-126924)	chr12	4256014	cg04024800	0.7125	0.722718	0.720302	0.742427	0.774137	0.0616373	0.051419	0.0317098	0.0538351
SLC30A9	(+197852)	chr4	42190340	cg13091133	0.665395	0.640016	0.664365	0.67795	0.717406	0.0520115	0.0773904	0.0394562	0.0530411
MCF2L2	(-25219)	chr3	183171281	cg06244228	0.856865	0.88935	0.8918	0.913772	0.9446	0.0877346	0.05525	0.0308272	0.0528001
CRYGS	(-8660)	chr3	186273150	cg20808750	0.856823	0.820008	0.855963	0.881866	0.90857	0.0517469	0.0885618	0.0267034	0.052607
ETS2	(-28063)	chr21	40149168	cg14622305	0.646056	0.665992	0.678264	0.71323	0.730645	0.0845887	0.064653	0.0174146	0.0523813
PTPRG	(+226835)	chr3	61774419	cg16196857	0.728017	0.737425	0.737892	0.757875	0.790019	0.0620017	0.0525938	0.0321432	0.0521266
MTRR	(+59168)	chr5	7928384	cg08595147	0.603982	0.639952	0.640722	0.668129	0.692548	0.0885662	0.0525959	0.0244193	0.0518257
TAPT1	(-33479)	chr4	16261642	cg19604703	0.629282	0.630013	0.644611	0.669139	0.695864	0.0665827	0.0658514	0.0267249	0.051253
PPP1R1C	(+62454)	chr2	182913057	cg14296473	0.76461	0.778648	0.789184	0.798078	0.840372	0.0757621	0.0617237	0.0422939	0.0511884
NAA25	(+40074)	chr12	112506752	cg04673882	0.90605	0.903743	0.907803	0.937322	0.958496	0.0524467	0.0547534	0.0211744	0.0506936
TMEM151B	(+16089)	chr6	44254291	cg18228203	0.871385	0.870608	0.872036	0.879051	0.922706	0.0513205	0.052098	0.0436554	0.0506696
NONE		chr5	19479774	cg06000275	0.87767	0.897119	0.900084	0.873125	0.950612	0.0729423	0.0534932	0.0774869	0.0505285
MET	(+92419)	chr7	116404877	cg01297639	0.723014	0.761203	0.771397	0.785063	0.82176	0.0987463	0.0605572	0.0366972	0.0503626
FLRT2	(-328755)	chr14	85667733	cg16759787	0.650605	0.663439	0.671208	0.673782	0.721441	0.070836	0.0580023	0.0476588	0.0502335

## Sheet: T3+LPS unique loss DMRs
T3+LPS-induced unique loss of methylation DMRs (vs 0hr, RPMI, T3 and LPS)
Nearest gene (distance)	UCSC_RefGene_Name	DMR_chr	DMR_start	DMR_end	probe_pos	DMR length	probe_id	0h_mean	RPMI_mean	T3_mean	LPS_mean	T3+LPS_mean
OSBPL9 (-105)	OSBPL9;OSBPL9;OSBPL9;OSBPL9	chr1	52082130	52083188	52082130	1058	cg06814612	0.882242	0.873291	0.863259	0.892239	0.873667
OSBPL9 (-105)	OSBPL9;OSBPL9;OSBPL9;OSBPL9	chr1	52082130	52083188	52082165	1058	cg10201328	0.918611	0.915532	0.911083	0.914315	0.917545
OSBPL9 (-105)	OSBPL9;OSBPL9;OSBPL9;OSBPL9;OSBPL9	chr1	52082130	52083188	52082245	1058	cg03072343	0.855308	0.863232	0.845383	0.843652	0.829664
OSBPL9 (-105)	OSBPL9;OSBPL9;OSBPL9;OSBPL9;OSBPL9	chr1	52082130	52083188	52082397	1058	cg17997673	0.306843	0.381885	0.292744	0.392281	0.235457
OSBPL9 (-105)	OSBPL9;OSBPL9;OSBPL9;OSBPL9	chr1	52082130	52083188	52082575	1058	cg24348107	0.0501508	0.0659387	0.0677818	0.0703849	0.0687546
OSBPL9 (-105)	OSBPL9;OSBPL9;OSBPL9;OSBPL9	chr1	52082130	52083188	52082670	1058	cg00866484	0.030189	0.0358496	0.041537	0.0433279	0.0356023
OSBPL9 (-105)	OSBPL9;OSBPL9;OSBPL9;OSBPL9	chr1	52082130	52083188	52082692	1058	cg24713343	0.162995	0.170737	0.171039	0.152637	0.135342
OSBPL9 (-105)	OSBPL9;OSBPL9;OSBPL9;OSBPL9	chr1	52082130	52083188	52082712	1058	cg17853575	0.0362442	0.0295931	0.0380458	0.0397958	0.0304673
OSBPL9 (-105)	OSBPL9;OSBPL9;OSBPL9;OSBPL9	chr1	52082130	52083188	52082719	1058	cg16557308	0.104219	0.094791	0.0912156	0.0963289	0.1012
OSBPL9 (-105)	OSBPL9;OSBPL9;OSBPL9;OSBPL9;OSBPL9	chr1	52082130	52083188	52082787	1058	cg18395078	0.0425502	0.0387094	0.0366191	0.0346734	0.0325893
OSBPL9 (-105)	OSBPL9;OSBPL9;OSBPL9;OSBPL9;OSBPL9	chr1	52082130	52083188	52082824	1058	cg16299341	0.0404795	0.0298728	0.0279366	0.0448663	0.0275946
OSBPL9 (-105)	OSBPL9;OSBPL9;OSBPL9;OSBPL9	chr1	52082130	52083188	52083188	1058	cg06751175	0.0664994	0.0654159	0.0982713	0.0728757	0.0573399
HMGA2 (-220918)	LOC100507065;LOC100507065;LOC100507065;LOC100507065	chr12	65996257	65997729	65996257	1472	cg12736882	0.822991	0.83161	0.817498	0.83652	0.816631
HMGA2 (-220918)	LOC100507065;LOC100507065;LOC100507065;LOC100507065	chr12	65996257	65997729	65996331	1472	cg14083786	0.155192	0.124404	0.131676	0.126271	0.108701
HMGA2 (-220918)	LOC100507065;LOC100507065;LOC100507065;LOC100507065	chr12	65996257	65997729	65996455	1472	cg17584658	0.0628641	0.0642545	0.0637115	0.0725667	0.0412234
HMGA2 (-220918)	LOC100507065;LOC100507065;LOC100507065;LOC100507065	chr12	65996257	65997729	65996465	1472	cg02833580	0.158707	0.151654	0.168278	0.143524	0.144497
HMGA2 (-220918)	LOC100507065;LOC100507065;LOC100507065;LOC100507065	chr12	65996257	65997729	65996515	1472	cg04687972	0.10837	0.111811	0.118101	0.110319	0.0444586
HMGA2 (-220918)	LOC100507065;LOC100507065;LOC100507065;LOC100507065	chr12	65996257	65997729	65996546	1472	cg07824380	0.0708133	0.0692982	0.0591781	0.0744734	0.0629752
HMGA2 (-220918)		chr12	65996257	65997729	65997206	1472	cg17341765	0.833565	0.831902	0.808848	0.838462	0.844142
HMGA2 (-220918)	LOC100507065;LOC100507065;LOC100507065;LOC100507065	chr12	65996257	65997729	65997729	1472	cg00717062	0.837846	0.859369	0.84933	0.860193	0.880376
SLC1A3 (+303)	SLC1A3;SLC1A3	chr5	36606102	36607417	36606102	1315	cg08897844	0.714426	0.733003	0.727669	0.698905	0.642547
SLC1A3 (+303)	SLC1A3;SLC1A3;SLC1A3;SLC1A3;SLC1A3	chr5	36606102	36607417	36606214	1315	cg05314054	0.100003	0.110714	0.0803386	0.0704569	0.0887826
SLC1A3 (+303)	SLC1A3;SLC1A3;SLC1A3;SLC1A3;SLC1A3	chr5	36606102	36607417	36606273	1315	cg26689886	0.104421	0.0969134	0.101618	0.128639	0.0737468
SLC1A3 (+303)	SLC1A3;SLC1A3	chr5	36606102	36607417	36606288	1315	cg16610086	0.148418	0.108238	0.111107	0.101261	0.0999585
SLC1A3 (+303)	SLC1A3;SLC1A3	chr5	36606102	36607417	36606293	1315	cg11283983	0.119277	0.0968286	0.0706395	0.07826	0.0661678
SLC1A3 (+303)	SLC1A3;SLC1A3	chr5	36606102	36607417	36606347	1315	cg25316853	0.0574831	0.0386356	0.0595346	0.0715213	0.0433579
SLC1A3 (+303)	SLC1A3;SLC1A3	chr5	36606102	36607417	36606446	1315	cg21612334	0.0592639	0.0373367	0.0327814	0.0452364	0.0441096
SLC1A3 (+303)	SLC1A3;SLC1A3;SLC1A3;SLC1A3	chr5	36606102	36607417	36606520	1315	cg15841415	0.0336535	0.0338457	0.0364848	0.0409378	0.0324844
SLC1A3 (+303)	SLC1A3;SLC1A3;SLC1A3;SLC1A3	chr5	36606102	36607417	36606601	1315	cg05147077	0.0366442	0.0337303	0.0305459	0.0333562	0.0326015
SLC1A3 (+303)	SLC1A3;SLC1A3;SLC1A3;SLC1A3;SLC1A3;SLC1A3;SLC1A3;SLC1A3;SLC1A3;SLC1A3	chr5	36606102	36607417	36606625	1315	cg16963869	0.0967808	0.101652	0.112155	0.105024	0.0772446
SLC1A3 (+303)	SLC1A3;SLC1A3;SLC1A3;SLC1A3	chr5	36606102	36607417	36606749	1315	cg26227298	0.103371	0.0980214	0.0979763	0.107016	0.0967717
SLC1A3 (+303)	SLC1A3;SLC1A3;SLC1A3;SLC1A3	chr5	36606102	36607417	36606756	1315	cg03554170	0.0659522	0.0516268	0.0617993	0.061296	0.0607546
SLC1A3 (+303)	SLC1A3;SLC1A3;SLC1A3;SLC1A3	chr5	36606102	36607417	36606769	1315	cg02303571	0.0629156	0.0474888	0.0442422	0.0511453	0.0510467
SLC1A3 (+303)	SLC1A3;SLC1A3;SLC1A3;SLC1A3	chr5	36606102	36607417	36606795	1315	cg05035351	0.0414434	0.0297467	0.0251551	0.0407192	0.0363892
SLC1A3 (+303)	SLC1A3;SLC1A3	chr5	36606102	36607417	36606894	1315	cg06960901	0.0610978	0.0479575	0.0516172	0.0645295	0.0545759
SLC1A3 (+303)	SLC1A3;SLC1A3;SLC1A3	chr5	36606102	36607417	36606981	1315	cg07482508	0.0578924	0.0458489	0.045066	0.0447721	0.0412725
SLC1A3 (+303)	SLC1A3;SLC1A3;SLC1A3	chr5	36606102	36607417	36607024	1315	cg12962599	0.0584179	0.0567753	0.0703561	0.0759032	0.0825797
SLC1A3 (+303)	SLC1A3;SLC1A3;SLC1A3	chr5	36606102	36607417	36607065	1315	cg04084618	0.117713	0.0836093	0.0912388	0.0949582	0.0870922
SLC1A3 (+303)	SLC1A3;SLC1A3;SLC1A3	chr5	36606102	36607417	36607333	1315	cg13980113	0.170465	0.140537	0.140776	0.157754	0.130613
SLC1A3 (+303)	SLC1A3;SLC1A3;SLC1A3	chr5	36606102	36607417	36607377	1315	cg25010361	0.077494	0.079915	0.0991805	0.106602	0.0981422
SLC1A3 (+303)	SLC1A3;SLC1A3;SLC1A3	chr5	36606102	36607417	36607390	1315	cg21245981	0.0856439	0.0811259	0.0787545	0.0737139	0.0681778
SLC1A3 (+303)	SLC1A3;SLC1A3;SLC1A3	chr5	36606102	36607417	36607417	1315	cg11116429	0.0638425	0.0472752	0.0557107	0.0582948	0.0490504
KIAA0319 (-160)	KIAA0319;KIAA0319;KIAA0319;KIAA0319;KIAA0319;KIAA0319;KIAA0319	chr6	24645875	24647210	24645875	1335	cg10768690	0.082486	0.0855396	0.0838438	0.0740453	0.0763842
KIAA0319 (-160)	KIAA0319;KIAA0319;KIAA0319;KIAA0319;KIAA0319;KIAA0319;KIAA0319;KIAA0319;KIAA0319;KIAA0319	chr6	24645875	24647210	24645980	1335	cg07084500	0.0565822	0.0452194	0.0577849	0.0487608	0.0506018
KIAA0319 (-160)	KIAA0319;KIAA0319;KIAA0319;KIAA0319;KIAA0319;KIAA0319;KIAA0319;KIAA0319;KIAA0319;KIAA0319	chr6	24645875	24647210	24645993	1335	cg11457367	0.0461699	0.0456906	0.0478705	0.0482686	0.0428869
KIAA0319 (-160)	KIAA0319;KIAA0319;KIAA0319;KIAA0319;KIAA0319;KIAA0319;KIAA0319;KIAA0319;KIAA0319;KIAA0319	chr6	24645875	24647210	24646213	1335	cg10080270	0.0365495	0.040571	0.0371401	0.0339984	0.0350926
KIAA0319 (-160)	KIAA0319;KIAA0319;KIAA0319;KIAA0319;KIAA0319;KIAA0319;KIAA0319;KIAA0319	chr6	24645875	24647210	24646254	1335	cg12659381	0.104958	0.112933	0.106774	0.11159	0.114244
KIAA0319 (-160)	KIAA0319;KIAA0319;KIAA0319;KIAA0319;KIAA0319;KIAA0319;KIAA0319;KIAA0319	chr6	24645875	24647210	24646278	1335	cg03583383	0.0402126	0.0375783	0.0456648	0.0419124	0.0441896
KIAA0319 (-160)	KIAA0319;KIAA0319;KIAA0319;KIAA0319;KIAA0319;KIAA0319;KIAA0319;KIAA0319	chr6	24645875	24647210	24646282	1335	cg09585751	0.0403241	0.0333823	0.0380352	0.0322308	0.0256906
KIAA0319 (-160)	KIAA0319;KIAA0319;KIAA0319;KIAA0319;KIAA0319;KIAA0319;KIAA0319;KIAA0319	chr6	24645875	24647210	24646364	1335	cg26531923	0.0606448	0.0489647	0.0671241	0.054427	0.0468852
KIAA0319 (-160)	KIAA0319;KIAA0319;KIAA0319;KIAA0319;KIAA0319	chr6	24645875	24647210	24646473	1335	cg22949743	0.0363371	0.0207813	0.0343054	0.0463637	0.0312474
KIAA0319 (-160)	KIAA0319;KIAA0319;KIAA0319;KIAA0319;KIAA0319	chr6	24645875	24647210	24646492	1335	cg18428180	0.19106	0.169521	0.146648	0.179036	0.146366
KIAA0319 (-160)	KIAA0319;KIAA0319;KIAA0319;KIAA0319;KIAA0319	chr6	24645875	24647210	24646494	1335	cg18433519	0.252414	0.33511	0.27221	0.287673	0.199139
KIAA0319 (-160)	KIAA0319;KIAA0319;KIAA0319;KIAA0319;KIAA0319	chr6	24645875	24647210	24646545	1335	cg27169503	0.0298629	0.0242948	0.00950212	0.0201008	0.0197623
KIAA0319 (-160)	KIAA0319;KIAA0319;KIAA0319;KIAA0319;KIAA0319	chr6	24645875	24647210	24646551	1335	cg08181751	0.037292	0.0479623	0.0337698	0.041301	0.0171359
KIAA0319 (-160)	KIAA0319;KIAA0319;KIAA0319;KIAA0319;KIAA0319	chr6	24645875	24647210	24646676	1335	cg02828016	0.057894	0.0588679	0.0487867	0.0738891	0.0568289
KIAA0319 (-160)	KIAA0319;KIAA0319;KIAA0319;KIAA0319;KIAA0319	chr6	24645875	24647210	24646780	1335	cg00944873	0.487177	0.488683	0.469998	0.480899	0.475286
KIAA0319 (-160)	KIAA0319;KIAA0319;KIAA0319;KIAA0319;KIAA0319	chr6	24645875	24647210	24646782	1335	cg16906346	0.480494	0.479868	0.468599	0.470315	0.478899
KIAA0319 (-160)	KIAA0319;KIAA0319;KIAA0319;KIAA0319;KIAA0319	chr6	24645875	24647210	24647128	1335	cg10897792	0.886565	0.862915	0.88432	0.90797	0.89199
KIAA0319 (-160)	KIAA0319;KIAA0319;KIAA0319;KIAA0319;KIAA0319	chr6	24645875	24647210	24647210	1335	cg24005957	0.812408	0.646277	0.663168	0.661577	0.634565

## Sheet: T3+LPS unique gain DMRs
T3+LPS-induced unique gain of methylation DMRs (vs 0hr, RPMI, T3 and LPS)
Nearest gene (distance)	UCSC_RefGene_Name	DMR_chr	DMR_start	DMR_end	probe_pos	probe_id	0h_mean	RPMI_mean	T3_mean	LPS_mean	T3+LPS_mean
SPG20 (-23991)	SPG20;SPG20	chr13	36944294	36945555	36944294	cg09190748	0.81483	0.830735	0.813594	0.848393	0.831945
SPG20 (-23991)	SPG20	chr13	36944294	36945555	36944433	cg15754752	0.876275	0.891892	0.892907	0.886761	0.91877
SPG20 (-23991)	SPG20	chr13	36944294	36945555	36944443	cg21056788	0.914743	0.911931	0.906031	0.920705	0.924081
SPG20 (-23991)	SPG20	chr13	36944294	36945555	36944451	cg05635923	0.931429	0.938818	0.936874	0.938761	0.933748
SPG20 (-23991)	SPG20	chr13	36944294	36945555	36944469	cg21484515	0.927867	0.930016	0.933094	0.928506	0.92438
SPG20 (-23991)	SPG20	chr13	36944294	36945555	36944471	cg00084432	0.901777	0.916178	0.894481	0.926944	0.930615
SPG20 (-23991)	SPG20	chr13	36944294	36945555	36944640	cg13486491	0.870858	0.884509	0.877388	0.867282	0.903306
SPG20 (-23991)	SPG20	chr13	36944294	36945555	36944649	cg09410612	0.900087	0.897841	0.886307	0.894304	0.908842
SPG20 (-23991)	SPG20	chr13	36944294	36945555	36945214	cg24259599	0.584884	0.561176	0.597595	0.569489	0.648407
SPG20 (-23991)	SPG20	chr13	36944294	36945555	36945536	cg18056874	0.869953	0.891502	0.899575	0.896652	0.89488
SPG20 (-23991)	SPG20	chr13	36944294	36945555	36945555	cg14410132	0.895808	0.903806	0.910633	0.907519	0.912492
RPRD1A (-866)	RPRD1A;RPRD1A;RPRD1A;RPRD1A	chr18	33647829	33648981	33647829	cg02210077	0.545789	0.526899	0.540106	0.573502	0.527471
RPRD1A (-866)	RPRD1A;RPRD1A;RPRD1A;RPRD1A	chr18	33647829	33648981	33648344	cg17349561	0.897219	0.927231	0.90853	0.915372	0.916193
RPRD1A (-866)	RPRD1A;RPRD1A;RPRD1A;RPRD1A	chr18	33647829	33648981	33648672	cg11325420	0.890913	0.898661	0.905488	0.906443	0.946336
RPRD1A (-866)	RPRD1A;RPRD1A;RPRD1A;RPRD1A	chr18	33647829	33648981	33648793	cg14760357	0.885636	0.881483	0.855638	0.894632	0.934949
RPRD1A (-866)	RPRD1A;RPRD1A;RPRD1A;RPRD1A	chr18	33647829	33648981	33648981	cg25262698	0.803455	0.81552	0.793503	0.764574	0.838942
ADAM29 (-323)	ADAM29;ADAM29;ADAM29;ADAM29	chr4	175838768	175839604	175838768	cg27078562	0.843936	0.794968	0.85662	0.849956	0.854939
ADAM29 (-323)	ADAM29;ADAM29;ADAM29;ADAM29;ADAM29;ADAM29;ADAM29	chr4	175838768	175839604	175839055	cg08571432	0.640724	0.655059	0.684281	0.571444	0.63771
ADAM29 (-323)	ADAM29;ADAM29;ADAM29;ADAM29;ADAM29;ADAM29;ADAM29	chr4	175838768	175839604	175839143	cg10418123	0.78915	0.849987	0.826178	0.81174	0.881344
ADAM29 (-323)	ADAM29;ADAM29;ADAM29;ADAM29;ADAM29;ADAM29;ADAM29	chr4	175838768	175839604	175839416	cg10254252	0.858077	0.86885	0.872874	0.859179	0.88315
ADAM29 (-323)	ADAM29;ADAM29;ADAM29;ADAM29	chr4	175838768	175839604	175839423	cg16870595	0.87113	0.866845	0.867833	0.882847	0.888675
ADAM29 (-323)	ADAM29;ADAM29;ADAM29;ADAM29	chr4	175838768	175839604	175839468	cg14561282	0.733068	0.746421	0.728389	0.731132	0.755778
ADAM29 (-323)	ADAM29;ADAM29;ADAM29;ADAM29;ADAM29;ADAM29;ADAM29;ADAM29	chr4	175838768	175839604	175839604	cg16411152	0.845431	0.843888	0.847357	0.850116	0.841301
IL12B (-285)	IL12B;IL12B	chr5	158757456	158758903	158757456	cg18307303	0.654157	0.601359	0.622296	0.6193	0.602493
IL12B (-285)	IL12B	chr5	158757456	158758903	158757659	cg06111286	0.313587	0.301161	0.297401	0.327623	0.326282
IL12B (-285)	LOC285626;IL12B	chr5	158757456	158758903	158758075	cg12195133	0.849573	0.810266	0.818514	0.804281	0.865945
IL12B (-285)	LOC285626;IL12B	chr5	158757456	158758903	158758077	cg00279814	0.737216	0.778823	0.751783	0.782579	0.808702
IL12B (-285)	IL12B	chr5	158757456	158758903	158758139	cg06451957	0.853529	0.82681	0.838636	0.839566	0.858052
IL12B (-285)	IL12B	chr5	158757456	158758903	158758353	cg00066816	0.350886	0.329511	0.322619	0.334108	0.326627
IL12B (-285)	IL12B	chr5	158757456	158758903	158758490	cg16045612	0.0820917	0.0724334	0.0656697	0.0712524	0.0647442
IL12B (-285)	IL12B	chr5	158757456	158758903	158758502	cg25093583	0.0879371	0.0825767	0.0875202	0.0854146	0.0834422
IL12B (-285)	IL12B	chr5	158757456	158758903	158758705	cg12368524	0.0814626	0.0754909	0.0770595	0.0763501	0.085406
IL12B (-285)	IL12B	chr5	158757456	158758903	158758756	cg14587604	0.0653292	0.0663586	0.0419439	0.0494543	0.0467818
IL12B (-285)	IL12B	chr5	158757456	158758903	158758903	cg07622001	0.34178	0.320811	0.313106	0.317145	0.31016
TENM2 (+469847)	ODZ2	chr5	167181457	167181845	167181457	cg01881971	0.920891	0.926918	0.918604	0.922747	0.923716
TENM2 (+469847)	ODZ2	chr5	167181457	167181845	167181519	cg17543425	0.921068	0.899967	0.899418	0.914304	0.934752
TENM2 (+469847)	ODZ2	chr5	167181457	167181845	167181762	cg00045762	0.812376	0.831314	0.828218	0.797527	0.838402
TENM2 (+469847)	TENM2	chr5	167181457	167181845	167181815	cg20983178	0.896239	0.898771	0.912436	0.906758	0.91652
TENM2 (+469847)	ODZ2	chr5	167181457	167181845	167181836	cg16434098	0.8017	0.832121	0.822935	0.823083	0.908478
TENM2 (+469847)	TENM2	chr5	167181457	167181845	167181845	cg09922087	0.849708	0.880504	0.856682	0.878776	0.86194
