# Supplementary material for: Triiodothyronine (T3) Induces Limited Transcriptional and DNA Methylation Reprogramming in Human Monocytes
Source: Biomedicines. 2022 Mar 4;10(3):608. doi: 10.3390/biomedicines10030608 (PMC8945024; doi:10.3390/biomedicines10030608)
Supplement: Supplementary file 1 [file biomedicines-10-00608-s001.zip › biomedicines-1585612-supplementary proof/Table S6. DEGs - LPS-induced and effect of T3+LPS.xlsx]

## Sheet: 4-hour UP
4-hour LPS-upregulated genes (LPS vs RPMI and 0h or T3+LPS vs T3 and 0h) ranked by effect of T3 . Affected by T3+LPS: T3+LPS/LPS log2FC > 0.58 or <-0.58, all donors showing same direction of FC																				d0_mean_RPKM	RPMI_4h_mean_RPKM	T3_4h_mean_RPKM	LPS_4h_mean_RPKM	T3_LPS_4h_mean_RPKM	RPMI_24h_mean_RPKM	T3_24h_mean_RPKM	LPS_24h_mean_RPKM	T3_LPS_24h_mean_RPKM
																				0.932186	2.94221	2.73348	2.62142	9.32081	8.73807	2.47703	8.86216	4.96546
Gene Name	0h_mean_RPKM	RPMI_4h_mean_RPKM	T3_4h_mean_RPKM	LPS_4h_mean_RPKM	T3_LPS_4h_mean_RPKM	Log2 Fold Change mean RPKM (4hr T3+LPS/ 4hrLPS)	Affected by T3+LPS?													0.000657123	0.00475995	0.000596263	1.10081	1.93028	0.0120956	0.274731	0.000644169	0.0192529
ANKHD1-EIF4EBP3	0.932186	2.94221	2.73348	2.62142	9.32081	1.8301	Yes													6.88584	19.4803	32.6773	37.0664	58.8952	18.6459	31.9204	53.665	79.1874
CCL15	0.000657123	0.00475995	0.000596263	1.10081	1.93028	0.810244														0.562883	1.78918	1.52456	1.25256	1.98607	1.14623	1.25951	1.71056	1.02982
IL2RA	6.88584	19.4803	32.6773	37.0664	58.8952	0.668036	Yes													0.302048	1.35372	1.19937	1.35524	2.11655	2.32856	2.1293	2.14865	2.77228
GNAO1	0.562883	1.78918	1.52456	1.25256	1.98607	0.665044														2.15136	2.88882	2.52709	3.34559	5.10382	0.91887	1.34762	1.56371	2.72378
C16orf46	0.302048	1.35372	1.19937	1.35524	2.11655	0.643167	Yes													1.07633	0.677933	0.698003	0.748553	1.13654	1.69854	2.12496	1.52065	2.39008
AC099552.4	2.15136	2.88882	2.52709	3.34559	5.10382	0.609318	Yes													0.20122	0.59432	0.743432	4.20696	6.36957	2.55668	2.79795	16.2587	18.4061
CNNM2	1.07633	0.677933	0.698003	0.748553	1.13654	0.602471	Yes													1.83809	3.8091	4.22495	6.41684	9.44443	3.16141	3.52307	1.83332	1.63907
IL12B	0.20122	0.59432	0.743432	4.20696	6.36957	0.598418	Yes													2.25139	5.22457	5.57636	19.3479	28.4537	1.38283	1.40991	2.67324	2.4941
GPR141	1.83809	3.8091	4.22495	6.41684	9.44443	0.5576														14.4617	24.4622	19.7061	20.6362	29.7806	14.7802	17.2203	18.6427	15.711
KCNJ2	2.25139	5.22457	5.57636	19.3479	28.4537	0.556438														1.88168	4.50447	4.75536	4.68145	6.75301	6.51157	8.31531	9.50117	9.52975
KLRK1	14.4617	24.4622	19.7061	20.6362	29.7806	0.529199														1.70008	2.27994	2.39098	2.84893	4.07018	18.9418	19.6623	12.5556	13.8575
GCET2	1.88168	4.50447	4.75536	4.68145	6.75301	0.528577														5.18653	4.09144	6.33977	16.1173	21.8151	4.82715	5.81905	3.13377	3.12932
GGH	1.70008	2.27994	2.39098	2.84893	4.07018	0.514673														0.972244	1.34139	2.67117	1.96311	2.63099	4.03709	3.78767	4.18343	3.20864
PDSS1	5.18653	4.09144	6.33977	16.1173	21.8151	0.436722														19.2945	32.6004	28.9889	149.16	196.57	31.351	44.0836	178.18	271.769
RG9MTD2	0.972244	1.34139	2.67117	1.96311	2.63099	0.422467														6.74982	7.50936	9.17809	9.61092	12.2785	7.55133	6.80961	7.46159	7.59006
IL23A	19.2945	32.6004	28.9889	149.16	196.57	0.398179														1.96283	2.42335	2.95761	2.74929	3.512	3.55637	3.32948	5.10252	3.50118
EPM2AIP1	6.74982	7.50936	9.17809	9.61092	12.2785	0.353391														12.8788	11.2595	14.2847	14.4348	18.27	13.0792	14.0507	13.4129	13.5482
ALS2CR8	1.96283	2.42335	2.95761	2.74929	3.512	0.353236														2.9617	9.118	10.6176	13.3284	16.8412	8.38401	7.8649	9.86857	9.10214
GBP3	12.8788	11.2595	14.2847	14.4348	18.27	0.339932														0.856575	1.03563	1.43741	4.20472	5.27292	0.910939	0.95913	3.45958	3.05208
C7orf60	2.9617	9.118	10.6176	13.3284	16.8412	0.337487														20.9133	18.3263	20.4698	26.5023	32.8719	14.1276	14.9638	15.6429	12.1125
SCN1B	0.856575	1.03563	1.43741	4.20472	5.27292	0.326593														0.633592	1.32786	1.91613	1.99035	2.41124	9.11144	5.2584	10.5688	8.78355
PLEKHF2	20.9133	18.3263	20.4698	26.5023	32.8719	0.310741														5.95371	11.0425	15.2114	15.4755	18.5888	23.566	25.956	36.8574	40.5306
ST20	0.633592	1.32786	1.91613	1.99035	2.41124	0.276747														4.45934	20.2942	25.8131	25.0868	29.9261	23.4133	28.495	27.6582	36.414
MGLL	5.95371	11.0425	15.2114	15.4755	18.5888	0.264448														1.2667	4.43466	3.45866	4.40071	5.24324	7.82664	7.95497	11.1067	8.96111
DFNA5	4.45934	20.2942	25.8131	25.0868	29.9261	0.25448														73.2857	80.8357	104.674	114.512	133.596	61.6244	61.122	70.8197	76.8993
APITD1	1.2667	4.43466	3.45866	4.40071	5.24324	0.252722														0.73138	1.80175	2.82674	4.08106	4.74887	16.0764	14.3791	29.4758	34.8689
RBM17	73.2857	80.8357	104.674	114.512	133.596	0.222378														1.06852	2.80496	3.95011	9.57831	11.0788	0.97732	1.18465	7.94073	6.00868
MMP7	0.73138	1.80175	2.82674	4.08106	4.74887	0.21864														5.46431	12.2065	13.1119	20.6507	23.4924	33.581	39.9832	39.2707	50.127
CASP5	1.06852	2.80496	3.95011	9.57831	11.0788	0.209958														7.25411	10.8336	12.5121	20.5577	23.2746	8.79265	12.69	15.0833	21.2281
CD40	5.46431	12.2065	13.1119	20.6507	23.4924	0.186007														0.40518	0.325966	1.01947	1.0555	1.19154	1.98193	1.89341	1.4036	1.43888
IL15RA	7.25411	10.8336	12.5121	20.5577	23.2746	0.179075														6.61034	11.4796	13.339	20.9437	23.4527	5.56574	6.50356	6.80684	6.18648
NPFF	0.40518	0.325966	1.01947	1.0555	1.19154	0.174895														11.3947	16.7513	19.5474	24.1008	26.8622	19.0416	17.6498	20.4618	19.3587
KCNA3	6.61034	11.4796	13.339	20.9437	23.4527	0.163237														15.8676	24.0937	22.7607	25.6595	28.5302	17.0473	16.4009	22.7811	23.6905
RAB12	11.3947	16.7513	19.5474	24.1008	26.8622	0.156498														46.3061	41.2614	43.132	90.6075	99.8564	21.4857	18.1166	50.9861	42.8395
PPP3CC	15.8676	24.0937	22.7607	25.6595	28.5302	0.152993														3.57748	8.03707	10.4915	12.6233	13.9105	11.6764	11.0732	16.3306	15.5908
RNF144B	46.3061	41.2614	43.132	90.6075	99.8564	0.140224														0.127817	0.374637	0.210636	1.58364	1.73984	0.346641	0.304011	0.413749	0.796218
CEP135	3.57748	8.03707	10.4915	12.6233	13.9105	0.140087														32.1253	52.0961	55.1579	75.1994	82.4135	42.9719	43.8132	35.6913	34.6073
WNT5B	0.127817	0.374637	0.210636	1.58364	1.73984	0.135714														50.8858	152.024	155.833	239.757	260.844	38.7999	43.076	121.201	121.006
CLIC4	32.1253	52.0961	55.1579	75.1994	82.4135	0.13216														227.219	187.248	196.265	373.261	404.568	113.734	115.56	165.196	174.941
ADA	50.8858	152.024	155.833	239.757	260.844	0.121613														1.65896	2.16505	2.69796	2.78622	3.01766	3.39617	3.86047	3.84773	3.63182
PNRC1	227.219	187.248	196.265	373.261	404.568	0.116199														37.3184	50.8286	60.3992	65.7172	70.8624	36.2888	38.1718	40.1508	46.5646
HARBI1	1.65896	2.16505	2.69796	2.78622	3.01766	0.115117														115.755	138.901	156.152	184.162	198.504	90.1707	88.7881	145.297	140.309
USP12	37.3184	50.8286	60.3992	65.7172	70.8624	0.10875														26.1522	58.6775	58.8116	72.3043	77.7893	48.989	53.4721	63.7411	66.4119
BIRC3	115.755	138.901	156.152	184.162	198.504	0.108188														15.5433	21.9372	28.5471	27.5476	29.5814	23.2711	24.3409	28.5852	31.2117
BTG3	26.1522	58.6775	58.8116	72.3043	77.7893	0.105489														36.0922	64.7938	70.5676	85.905	92.107	83.6439	86.7412	65.4198	69.5853
RDX	15.5433	21.9372	28.5471	27.5476	29.5814	0.102765														8.93737	12.9817	13.0566	19.6821	21.0747	24.9471	21.9104	50.3726	43.8879
UXS1	36.0922	64.7938	70.5676	85.905	92.107	0.100569														33.7274	65.7179	79.2789	142.947	152.831	35.8182	35.2341	52.5277	51.7643
HS3ST3B1	8.93737	12.9817	13.0566	19.6821	21.0747	0.0986278														7.07734	12.692	12.0366	14.807	15.7934	7.48896	8.09533	8.88363	7.74037
NBN	33.7274	65.7179	79.2789	142.947	152.831	0.096458														0.865868	4.60853	6.06268	6.25015	6.61939	7.77624	7.68479	6.01022	8.08675
NXT2	7.07734	12.692	12.0366	14.807	15.7934	0.0930439														17.3615	49.5008	55.972	75.89	79.3471	57.5073	60.7032	67.2058	72.7363
ESPL1	0.865868	4.60853	6.06268	6.25015	6.61939	0.0828089														1.92312	2.65544	4.87671	3.58595	3.74804	6.32514	6.13534	6.22154	5.29954
FAM129A	17.3615	49.5008	55.972	75.89	79.3471	0.0642664														23.3695	51.3905	50.4899	87.1114	90.1323	27.7069	32.7594	35.0829	35.429
PIBF1	1.92312	2.65544	4.87671	3.58595	3.74804	0.0637802														21.9404	39.9272	34.9234	59.9353	61.3881	66.9639	72.6541	187.24	180.097
SLC2A6	23.3695	51.3905	50.4899	87.1114	90.1323	0.0491825														3.03865	7.36259	6.23664	13.2914	13.5964	6.69921	9.23635	9.38179	10.0396
PIM2	21.9404	39.9272	34.9234	59.9353	61.3881	0.0345523														1.8262	4.04247	4.15694	14.7279	15.0599	1.81379	1.86823	3.87519	3.67717
TIFA	3.03865	7.36259	6.23664	13.2914	13.5964	0.03273														2.61913	3.19156	3.56946	4.19024	4.27512	4.96876	4.53403	5.05467	5.21412
C1orf61	1.8262	4.04247	4.15694	14.7279	15.0599	0.0321566														61.8299	157.562	156.7	223.816	228.219	24.5055	20.4536	52.0581	40.002
TAF4B	2.61913	3.19156	3.56946	4.19024	4.27512	0.0289308														3.69377	5.54873	5.31365	8.21302	8.35633	11.0796	13.4641	13.8229	14.8476
SLC39A8	61.8299	157.562	156.7	223.816	228.219	0.0281045														123.741	267.731	291.329	452.774	460.2	128.622	131.388	208.074	212.748
PLEKHM3	3.69377	5.54873	5.31365	8.21302	8.35633	0.0249556														7.31395	12.4432	14.6449	25.5239	25.8187	24.5531	22.3572	39.0819	36.2252
TRAF1	123.741	267.731	291.329	452.774	460.2	0.023468														10.0655	18.5433	15.6316	23.5775	23.8417	12.7755	11.8447	14.9484	13.1301
TBC1D9	7.31395	12.4432	14.6449	25.5239	25.8187	0.0165715														11.2221	21.1013	22.4817	39.7525	40.1591	30.3955	25.2002	42.3495	30.7904
DCUN1D3	10.0655	18.5433	15.6316	23.5775	23.8417	0.016078														17.6972	34.9251	32.3715	42.9371	43.2717	27.5044	29.3246	22.0782	22.4448
RHOU	11.2221	21.1013	22.4817	39.7525	40.1591	0.0146841														1.60226	12.2315	10.7807	18.913	18.9492	27.0087	30.6179	103.157	131.346
FH	17.6972	34.9251	32.3715	42.9371	43.2717	0.011199														43.7272	72.443	79.6683	119.433	119.209	59.952	56.1515	106.117	107.664
IDO1	1.60226	12.2315	10.7807	18.913	18.9492	0.00276283														38.8489	53.3144	58.4306	90.5266	90.3348	22.8866	22.9251	37.1532	42.3064
MARCKS	43.7272	72.443	79.6683	119.433	119.209	-0.00270025														8.73514	19.9783	15.6625	26.2622	26.0053	6.0682	6.3967	12.5941	13.4985
MST4	38.8489	53.3144	58.4306	90.5266	90.3348	-0.00305886														0.760563	1.17063	1.79453	1.76226	1.74056	1.58018	1.64752	2.11695	2.23483
MCOLN2	8.73514	19.9783	15.6625	26.2622	26.0053	-0.0141787														3.54532	6.51803	7.60028	10.3977	10.2657	12.1391	13.1509	21.0623	22.6581
ANKRD26	0.760563	1.17063	1.79453	1.76226	1.74056	-0.0178751														104.263	207.134	253.257	496.332	490.005	264.701	323.042	480.277	537.229
PTGIR	3.54532	6.51803	7.60028	10.3977	10.2657	-0.0184343														70.3866	135.345	142.324	188.636	185.559	4.61051	4.33819	4.75916	3.94603
SLAMF7	104.263	207.134	253.257	496.332	490.005	-0.0185095														1.14461	1.62827	2.0578	1.76363	1.72841	1.80787	1.99101	2.04524	2.41727
KANK1	70.3866	135.345	142.324	188.636	185.559	-0.0237298														4.2169	7.03594	7.59683	10.7742	10.4927	25.7013	24.4235	33.602	26.0915
ZNF382	1.14461	1.62827	2.0578	1.76363	1.72841	-0.0290974														15245.3	27405.6	23491.1	41449.5	39933.9	18431.9	18082.9	33557.8	34204.1
LSS	4.2169	7.03594	7.59683	10.7742	10.4927	-0.0381952														11.815	26.1581	26.4655	54.8492	52.4901	28.4246	31.3022	50.4205	48.4801
IL1B	15245.3	27405.6	23491.1	41449.5	39933.9	-0.053743														230.144	243.514	267.152	343.782	328.902	163.87	168.659	172.356	183.209
TRIP10	11.815	26.1581	26.4655	54.8492	52.4901	-0.0634256														0.469198	1.64941	1.60754	1.9189	1.82651	12.7854	10.9527	8.27583	9.08878
DNAJB6	230.144	243.514	267.152	343.782	328.902	-0.0638395														398.867	1490.31	1342.68	3482.83	3307.61	803.342	686.403	1389.3	1435.77
SLC12A8	0.469198	1.64941	1.60754	1.9189	1.82651	-0.0711953														5.5508	11.9428	8.89399	10.7712	10.1697	5.1826	5.33957	5.00918	3.69395
IL1A	398.867	1490.31	1342.68	3482.83	3307.61	-0.0744685														2.8631	4.67052	3.39403	5.15939	4.86497	2.73646	3.05897	4.16515	3.98805
TCF4	5.5508	11.9428	8.89399	10.7712	10.1697	-0.0828921														111.235	225.974	197.414	788.144	740.229	91.6728	87.5557	311.522	338.039
ULK2	2.8631	4.67052	3.39403	5.15939	4.86497	-0.0847673														28.9119	30.8407	33.2179	45.018	42.244	19.2032	18.2953	17.0664	18.5885
TNFAIP6	111.235	225.974	197.414	788.144	740.229	-0.0904875														10.2091	17.1358	17.1648	23.7062	22.2212	25.6502	24.8615	30.085	29.0954
SAV1	28.9119	30.8407	33.2179	45.018	42.244	-0.0917541														26.8029	54.7421	51.4671	138.001	128.698	40.5753	42.4366	82.3369	91.8623
ADTRP	10.2091	17.1358	17.1648	23.7062	22.2212	-0.0933274														2.97012	8.15514	8.62606	11.8637	11.051	5.87749	5.99461	6.61222	7.68448
GRAMD1A	26.8029	54.7421	51.4671	138.001	128.698	-0.100689														0.594865	1.40044	1.24925	2.34525	2.16391	9.61127	8.14926	10.1367	10.4717
CDKN2B	2.97012	8.15514	8.62606	11.8637	11.051	-0.10237														54.6194	82.6653	79.9306	107.286	98.8314	22.9849	20.7683	30.8248	30.5741
C21orf67	0.594865	1.40044	1.24925	2.34525	2.16391	-0.116099														0.705537	3.46913	3.30358	5.10255	4.69659	7.01188	4.53007	8.87016	7.64058
STAT4	54.6194	82.6653	79.9306	107.286	98.8314	-0.118418														21.239	66.1566	66.5832	118.372	108.85	14.1263	14.4001	7.44434	8.26798
HTR7	0.705537	3.46913	3.30358	5.10255	4.69659	-0.119607														2.85248	7.73259	9.90398	13.0332	11.8883	5.28737	4.94565	10.5004	8.12005
PSTPIP2	21.239	66.1566	66.5832	118.372	108.85	-0.120982														1.89111	3.61135	3.83962	4.61812	4.19089	4.11228	5.71992	5.78805	5.46603
HDAC9	2.85248	7.73259	9.90398	13.0332	11.8883	-0.132647														3.18125	13.8066	15.5469	34.647	31.2555	1.17765	1.3504	2.04159	3.701
AC093726.6	1.89111	3.61135	3.83962	4.61812	4.19089	-0.140052														91.067	80.3627	81.9722	169.788	152.946	50.7139	45.9324	52.138	49.9803
HEY1	3.18125	13.8066	15.5469	34.647	31.2555	-0.148623														1.66146	10.7285	13.499	17.7734	15.9188	3.6282	4.53624	5.11897	4.56677
RAPGEF2	91.067	80.3627	81.9722	169.788	152.946	-0.150714														8.20185	8.18332	11.2248	12.1863	10.8535	8.13723	10.1516	8.87077	7.40443
SERPINE2	1.66146	10.7285	13.499	17.7734	15.9188	-0.158987														0.396884	1.13339	1.58807	1.49735	1.33203	2.68639	2.39874	2.43464	2.88567
FAM188A	8.20185	8.18332	11.2248	12.1863	10.8535	-0.1671														3.53138	4.52989	4.86386	7.86319	6.96269	2.64709	2.96702	2.97096	3.35867
IGIP	0.396884	1.13339	1.58807	1.49735	1.33203	-0.168781														43.368	75.2808	69.1739	96.3033	85.1804	78.1711	87.1805	111.733	120.79
GRAMD3	3.53138	4.52989	4.86386	7.86319	6.96269	-0.175469														2.49786	35.8093	32.6774	63.8105	56.429	28.2773	44.0829	62.6101	90.6585
IER5	43.368	75.2808	69.1739	96.3033	85.1804	-0.177065														6.43718	11.7467	14.381	19.5149	17.2289	13.8908	16.008	14.378	19.5602
SGPP2	2.49786	35.8093	32.6774	63.8105	56.429	-0.177356														12.3939	14.6379	14.7245	25.5214	22.5287	15.3696	14.3088	14.8484	14.977
DNAJB4	6.43718	11.7467	14.381	19.5149	17.2289	-0.179741														2655.67	1881.89	1831.54	7073.08	6216.37	781.693	726.928	2268.5	2365.1
ZFX	12.3939	14.6379	14.7245	25.5214	22.5287	-0.179941														9.32933	70.4467	61.7365	115.514	100.771	37.6912	45.029	59.2338	65.4226
CCL4	2655.67	1881.89	1831.54	7073.08	6216.37	-0.186266														0.411867	0.608604	0.663826	1.07922	0.936635	0.689731	1.51277	1.88746	2.3098
MFSD2A	9.32933	70.4467	61.7365	115.514	100.771	-0.196986														0.492464	4.30954	3.38745	18.0665	15.6426	0.314571	0.377336	2.5002	3.21029
HHLA2	0.411867	0.608604	0.663826	1.07922	0.936635	-0.204433														9.22248	13.4756	13.7245	18.4539	15.9007	14.8948	18.7845	12.2532	16.9164
IL20	0.492464	4.30954	3.38745	18.0665	15.6426	-0.20784														4.45316	41.5482	34.1096	166.153	143.041	172.83	158.09	354.461	286.312
LYRM4	9.22248	13.4756	13.7245	18.4539	15.9007	-0.214837														30.7831	71.4675	74.6796	108.323	93.1237	61.1736	65.6905	85.9937	91.7846
TNIP3	4.45316	41.5482	34.1096	166.153	143.041	-0.216082														1.4175	11.9937	10.9164	14.7795	12.6741	11.6065	16.7631	15.6532	17.3185
DNAJC3	30.7831	71.4675	74.6796	108.323	93.1237	-0.218119														0.0500151	0.542279	0.443536	1.5586	1.32748	4.81598	4.03428	6.58712	7.88706
TRIM16L	1.4175	11.9937	10.9164	14.7795	12.6741	-0.221719														0.39209	3.11707	3.21723	6.64086	5.65518	3.11833	1.38203	9.10091	8.69764
C22orf42	0.0500151	0.542279	0.443536	1.5586	1.32748	-0.231557														2.96295	7.19814	7.37366	16.1716	13.7619	30.8315	39.3609	37.0179	47.6789
GCKR	0.39209	3.11707	3.21723	6.64086	5.65518	-0.231799														5.7191	7.34365	7.47801	12.1348	10.286	12.2231	11.6568	39.0375	28.2506
CPM	2.96295	7.19814	7.37366	16.1716	13.7619	-0.232786														0.904992	1.53398	0.998811	1.7367	1.46868	2.08299	1.85173	2.85309	2.40131
PLA2G4A	5.7191	7.34365	7.47801	12.1348	10.286	-0.238469														4.88134	29.3277	30.9897	51.331	42.3746	29.7034	32.7624	38.1601	36.8387
FAM18A	0.904992	1.53398	0.998811	1.7367	1.46868	-0.241831														7151.23	7804.79	6582.27	19619.3	16136.6	5872.1	6515.2	14940.9	15950.9
TMEM106A	4.88134	29.3277	30.9897	51.331	42.3746	-0.27663														226.993	608.224	702.599	1279.48	1041.13	28.9651	36.7882	50.0206	83.6134
CCL3	7151.23	7804.79	6582.27	19619.3	16136.6	-0.281936														8.97029	9.3291	11.4521	15.433	12.4763	5.91242	5.38611	6.25904	5.01957
F3	226.993	608.224	702.599	1279.48	1041.13	-0.297399														2.6209	4.96466	3.36398	8.16076	6.58629	0.473553	0.841376	0.710481	1.14717
RP11-458D21.5	8.97029	9.3291	11.4521	15.433	12.4763	-0.306833														0.394867	0.787224	0.819949	1.22148	0.982764	1.08178	0.945597	1.08327	0.931576
PPP1R17	2.6209	4.96466	3.36398	8.16076	6.58629	-0.309238														0.671969	1.18795	1.70665	1.54706	1.23365	1.49552	1.29607	1.37981	1.60549
ZNF793	0.394867	0.787224	0.819949	1.22148	0.982764	-0.313712														0.000626397	0.47192	0.782156	2.42934	1.91184	1.09376	1.77947	1.23748	1.42602
MEST	0.671969	1.18795	1.70665	1.54706	1.23365	-0.326594														1577.44	2393.06	2181.83	4756.16	3726.87	1163.95	1416.05	2924.86	3513.63
NDP	0.000626397	0.47192	0.782156	2.42934	1.91184	-0.345603														1722.8	2527.31	1919.17	5255.96	4093.66	2135.07	1885.2	4293.38	4326.37
CXCL2	1577.44	2393.06	2181.83	4756.16	3726.87	-0.351831														383.89	2468.39	1962.75	8578.18	6672.1	1612.69	1726.17	4407.83	5046.82
CCL20	1722.8	2527.31	1919.17	5255.96	4093.66	-0.360563														724.173	575.894	588.312	3421.05	2658.1	133.817	134.204	200.949	241.858
IL6	383.89	2468.39	1962.75	8578.18	6672.1	-0.362532														0.496796	2.06462	1.17783	1.9029	1.44535	1.85	2.26721	2.57431	2.49985
TNF	724.173	575.894	588.312	3421.05	2658.1	-0.364043														3.4071	7.02422	5.35561	9.88453	7.47162	4.65513	3.44318	4.46284	4.89847
ARHGEF19	0.496796	2.06462	1.17783	1.9029	1.44535	-0.396783														0.851835	1.62577	1.81348	2.7201	2.0165	0.496694	0.230216	0.48504	0.453141
NIPA1	3.4071	7.02422	5.35561	9.88453	7.47162	-0.403752														26.2312	40.9314	36.7384	68.1783	48.7089	94.9475	83.2575	143.265	133.459
PCDH9	0.851835	1.62577	1.81348	2.7201	2.0165	-0.431806														1.41784	1.5727	1.90034	2.32665	1.6597	2.36585	2.9336	2.42735	2.40123
FLT1	26.2312	40.9314	36.7384	68.1783	48.7089	-0.485125														1.59869	3.09132	1.81345	3.17953	2.21898	1.24332	0.717822	0.757358	2.37509
TSPAN5	1.41784	1.5727	1.90034	2.32665	1.6597	-0.487326														16.7984	66.4198	54.4359	219.99	150.996	37.0262	60.8628	177.641	201.09
TSPAN2	1.59869	3.09132	1.81345	3.17953	2.21898	-0.518913														0.580549	0.632097	0.763267	1.47619	0.991345	0.294185	0.653056	0.537634	0.442504
CSF3	16.7984	66.4198	54.4359	219.99	150.996	-0.542931														94.8715	148.742	155.676	357.709	236.993	70.9534	103.404	297.49	454.583
SLC35G1	0.580549	0.632097	0.763267	1.47619	0.991345	-0.574417														2.31916	3.17228	2.62089	3.36133	2.20453	1.59929	2.13393	2.45634	2.10249
CSF2	94.8715	148.742	155.676	357.709	236.993	-0.59394	Yes													0.628674	3.27642	2.76183	6.47247	4.05865	1.63632	2.23837	4.57712	5.06534
CACNB3	2.31916	3.17228	2.62089	3.36133	2.20453	-0.608565	Yes													0.711984	0.864858	0.877903	1.45034	0.861746	0.377569	0.470358	0.426037	0.25995
EHF	0.628674	3.27642	2.76183	6.47247	4.05865	-0.673317	Yes													0.0693857	1.24642	0.86411	2.43035	1.38155	0.489095	0.511448	0.838645	0.968729
ZDHHC11B	0.711984	0.864858	0.877903	1.45034	0.861746	-0.75106	Yes													0.194872	0.587664	0.287653	2.88716	1.48017	0.0451699	0.0838506	0.962681	0.563087
CLGN	0.0693857	1.24642	0.86411	2.43035	1.38155	-0.814877	Yes													1.82723	5.28348	2.59349	12.8824	5.82961	0.272366	0.0493825	0.324041	0.608088
C2CD4B	0.194872	0.587664	0.287653	2.88716	1.48017	-0.963891	Yes
TSLP	1.82723	5.28348	2.59349	12.8824	5.82961	-1.14393	Yes
																				T3_24h_mean_log2RPKM	LPS_24h_mean_log2RPKM	T3_LPS_24h_mean_log2RPKM
																				#NUM!	#NUM!	#NUM!
																				#NUM!	#NUM!	#NUM!
																				#NUM!	#NUM!	#NUM!

## Sheet: 24-hour UP
24-hour LPS-upregulated genes (LPS vs RPMI and 0h or T3+LPS vs T3 and 0h) ranked by effect of T3 . Affected by T3+LPS: T3+LPS/LPS log2FC > 0.58 or <-0.58, all donors showing same direction of FC
Associated_Gene_Name	0h_mean_RPKM	RPMI_24h_mean_RPKM	T3_24h_mean_RPKM	LPS_24h_mean_RPKM	T3+LPS_24h_mean_RPKM	Affected by T3+LPS?
FAM186B	0.0880994	1.21547	1.05339	1.34656	2.47888	Yes
NDFIP2	1.62055	3.98316	3.1798	2.63338	4.82056	Yes
MT1M	0.11155	0.554338	0.361137	2.57117	4.35033
CSF2	94.8715	70.9534	103.404	297.49	454.583	Yes
IL23A	19.2945	31.351	44.0836	178.18	271.769	Yes
IL2RA	6.88584	18.6459	31.9204	53.665	79.1874
SGPP2	2.49786	28.2773	44.0829	62.6101	90.6585
TXN	68.4231	535.354	683.986	653.455	934.222
NEIL2	1.16398	3.77658	3.19749	2.94905	4.15433
BCL11A	2.85478	1.75458	1.90464	7.73016	10.8581
PDGFA	2.14726	5.78508	5.69031	8.28216	11.6015
UBAP1L	0.482063	1.05121	1.13034	1.15385	1.60262
EXTL2	0.449732	0.909066	0.789357	0.859418	1.18146
SBSN	0.522657	0.23119	0.317105	1.55751	2.12119
ROS1	0.0159249	0.360259	0.418277	0.991613	1.3352
TBC1D3F	2.15545	5.86727	4.36433	5.13879	6.91891
BMP6	7.55966	10.893	12.2284	18.9	25.1059
CD80	4.26662	4.58128	5.48587	11.4275	14.926
COL1A2	0.399525	0.558424	0.353073	0.895561	1.16226
IL20	0.492464	0.314571	0.377336	2.5002	3.21029
FBXL8	0.312775	0.957549	1.25229	1.57623	2.01644
IL36G	5.77231	343.083	435.317	934.168	1190.32
IDO1	1.60226	27.0087	30.6179	103.157	131.346
LAD1	0.120174	5.44553	5.46966	6.58237	8.2413
ASAP2	0.169926	3.3661	3.67819	5.19838	6.44809
MT1F	1.00394	20.1403	14.545	34.878	43.1533
HHLA2	0.411867	0.689731	1.51277	1.88746	2.3098
NEDD4L	18.8456	18.9317	25.4898	31.0291	37.6525
MMP3	0.0297068	0.896944	1.35304	2.01019	2.42611
ITGA1	0.509308	5.93342	7.00311	19.4297	22.99
MMP7	0.73138	16.0764	14.3791	29.4758	34.8689
CALD1	0.570603	0.688174	0.594128	1.13641	1.34318
ATP10B	0.087292	1.47239	1.13619	3.33137	3.91002
AGRN	1.61175	6.03911	6.44427	9.89623	11.3823
IL6	383.89	1612.69	1726.17	4407.83	5046.82
RP11-468E2.1	0.183224	7.39044	0.110573	3.67582	4.17643
IL12B	0.20122	2.55668	2.79795	16.2587	18.4061
CSF3	16.7984	37.0262	60.8628	177.641	201.09
MYO1B	0.283913	7.45624	7.30063	10.7398	12.152
ZDHHC17	15.9068	21.5576	19.5104	20.062	22.6808
WNT5A	0.380605	11.0411	11.8631	31.5011	35.3559
GRAMD1A	26.8029	40.5753	42.4366	82.3369	91.8623
PKIG	6.10289	13.3657	15.3697	41.997	46.7385
RFX8	1.80091	4.47841	4.51075	5.74025	6.36125
EHF	0.628674	1.63632	2.23837	4.57712	5.06534
IL24	20.567	220.428	226.11	667.927	737.768
MGLL	5.95371	23.566	25.956	36.8574	40.5306
DYRK3	1.88209	1.93859	2.17	5.1249	5.62274
MT2A	43.7542	99.6568	94.9384	311.434	341.464
OSGIN2	21.6671	62.002	62.723	76.4738	83.7167
IER5	43.368	78.1711	87.1805	111.733	120.79
EBI3	0.607164	47.2297	58.7831	190.415	205.736
FSD1L	0.769437	8.39905	7.14382	15.6117	16.8322
PTGIR	3.54532	12.1391	13.1509	21.0623	22.6581
P4HA2	0.676019	4.47487	3.55033	7.25685	7.80408
LAMP3	2.62487	29.8541	31.2321	44.9182	48.1512
DNAJC3	30.7831	61.1736	65.6905	85.9937	91.7846
TBC1D16	0.700026	1.88671	1.88754	3.16708	3.3795
DPP4	1.73284	3.56101	3.90492	5.24823	5.56665
EBF1	0.783604	3.94105	4.9171	8.40813	8.87628
HPD	0.0442707	19.4275	19.925	31.4079	33.1359
C17orf57	1.06935	1.38642	1.23789	1.82871	1.90444
CYP3A5	0.36406	13.4322	16.7594	54.2618	56.4771
IL17RB	0.486788	1.15277	1.27312	1.90154	1.97268
TNC	0.678238	1.41415	2.48493	2.36261	2.44846
GPR137B	14.9063	27.9844	34.0569	65.2148	67.4932
CPXM1	0.815705	0.626731	0.923673	5.3519	5.52258
MT1E	1.49641	5.02963	3.08817	12.8143	13.1821
RHOBTB3	2.46553	6.61124	7.37377	7.25398	7.46194
SERPINB7	0.305644	107.974	138.446	356.464	366.666
C15orf48	631.548	1044.98	915.408	1361.78	1397.15
RGL1	1.1183	7.93231	6.91732	8.88217	9.09334
DTNA	1.32686	2.4036	2.95487	3.25386	3.32155
RFTN1	19.5897	48.8663	47.5653	69.62	70.9691
DOCK4	4.59551	67.0586	62.9185	86.6498	87.9573
MARCKS	43.7272	59.952	56.1515	106.117	107.664
GDPD1	0.466404	0.705386	0.823104	1.05566	1.07015
PCID2	31.3907	58.7828	64.7688	83.2319	84.2583
SLC22A1	1.57218	5.88706	6.57567	11.0875	11.1773
TTC26	0.412426	1.2505	1.38285	1.46321	1.45883
C1QTNF1	1.5206	13.3345	16.8691	42.1203	41.2448
IGSF3	0.299322	1.85492	2.87716	5.43239	5.31407
DNHD1	3.45137	5.23972	6.78969	5.73351	5.58704
SLAMF1	7.74143	13.5592	13.6462	31.5135	30.4934
PIM2	21.9404	66.9639	72.6541	187.24	180.097
TRIM36	1.58274	27.4481	23.8935	37.7623	36.2612
DNAL4	1.81156	9.14423	7.74159	11.1537	10.7102
CD274	4.04308	85.4484	94.5629	189.777	181.528
BAALC	1.34166	3.28363	4.09622	7.15153	6.83698
C20orf112	8.5313	12.1516	10.1407	19.7257	18.8561
GCKR	0.39209	3.11833	1.38203	9.10091	8.69764
CEP135	3.57748	11.6764	11.0732	16.3306	15.5908
NEFH	0.189599	3.84994	5.12476	6.70554	6.37858
LIMK2	22.2792	63.0854	70.649	137.343	130.481
KIF3B	4.69153	15.1211	14.9615	20.3759	19.2208
PLEKHA5	2.02233	1.66328	1.57217	2.30627	2.17111
EPS15L1	11.6716	24.3652	26.6414	33.9045	31.8586
ATP13A3	311.573	587.314	508.767	735.991	689.709
MTHFS	14.6236	28.0209	23.3801	36.2388	33.9214
HPN	0.112512	0.139113	0.0749269	1.03244	0.959664
TBC1D9	7.31395	24.5531	22.3572	39.0819	36.2252
MAOA	0.290646	0.874996	1.09421	2.19208	2.03117
RP11-366L20.2	0.139248	2.38578	1.68353	2.97539	2.71333
JAK3	8.91946	22.0141	22.2054	34.0321	30.9506
CXCL3	760.848	1147.46	1139.46	2953.17	2649.56
HAS1	3.19378	12.8293	12.1286	77.1776	69.0477
PI3	5.49582	51.4441	72.1195	319.842	284.388
CXCL1	77.1855	1456.19	1441.9	4465.83	3933.08
C3orf52	0.402818	1.21782	1.37966	1.72877	1.52191
SLC39A14	1.91807	5.22125	5.48994	8.42243	7.40129
HS3ST3B1	8.93737	24.9471	21.9104	50.3726	43.8879
FAM65B	16.0573	40.6924	39.5082	73.3778	63.8179
SLC16A7	5.0016	8.57349	7.66909	15.3523	13.3098
HTR7	0.705537	7.01188	4.53007	8.87016	7.64058
ETV3L	0.116498	2.06615	2.38889	12.2474	10.3943
FAM18A	0.904992	2.08299	1.85173	2.85309	2.40131
SLC37A3	7.45461	9.47005	9.99173	13.2525	11.0823
MAPK11	0.717523	1.63547	2.21534	3.14781	2.62865
ST20	0.633592	9.11144	5.2584	10.5688	8.78355
PLAGL2	9.64254	21.5919	19.9369	37.5931	31.19
FAAH2	0.67264	5.49009	7.02261	7.84838	6.46921
APITD1	1.2667	7.82664	7.95497	11.1067	8.96111
NAV1	0.596104	6.88431	4.59116	11.5509	9.26566
LACC1	29.5004	57.7846	45.2704	80.9717	64.3986
AGPAT4	6.81702	10.6251	9.65963	21.7783	17.2385
FBXO44	4.05276	7.0472	9.74935	10.215	8.00977
RPGRIP1L	0.409666	0.862354	0.609199	1.05553	0.825898
LRTOMT	1.33164	3.56316	3.26835	3.91739	2.99445
CASP5	1.06852	0.97732	1.18465	7.94073	6.00868
GLIS3	3.62133	15.5656	13.3433	40.3264	30.2428
CXCL5	28.0676	5623.86	3970.61	9928.38	7445.67
IL7	5.4112	8.27807	9.11075	21.4007	15.8484
WDR54	2.9921	7.56123	8.33293	11.5941	8.56646
CCL19	0.112478	1.67154	1.26758	14.5641	10.7345
C1orf21	2.05586	10.5412	8.71218	21.5952	15.7371
PLA2G4A	5.7191	12.2231	11.6568	39.0375	28.2506
GTF2IRD2	3.65638	4.86511	4.66552	5.65757	4.09354
ACVR2B	0.181882	0.577061	0.797978	1.1943	0.860284
CHI3L2	1.68575	4.21157	3.80984	11.4655	8.24447
NPTXR	0.453874	0.91073	1.01183	1.29852	0.92869
APLF	0.0493543	0.739444	1.24402	1.15743	0.809636
MGAT5B	0.0301377	0.857777	0.95232	1.9787	1.37603
FAM126A	10.0547	15.0264	11.5679	20.6164	13.828
SERPINB4	0.0177081	1.62434	2.28586	9.44614	6.18884	YES
MMP8	0.294324	1.37356	0.639338	4.03341	2.58691	YES
SH3PXD2B	0.757958	2.19396	2.68179	7.82117	5.01323	YES
MCTP2	8.06121	9.83586	8.20357	27.8196	17.6889	YES
CXCL13	0.000808528	2.24455	1.15459	6.90523	4.37751	YES
CXCL6	0.240657	2.93279	1.99603	17.5534	11.0955	YES
JAKMIP1	0.126104	1.0119	1.19579	1.38046	0.835426	YES
TRPV1	0.319538	0.575539	0.304456	1.20736	0.666347	YES
RP11-1035H13.3	2.52e-05	1.83938	7.17142	5.21746	2.55261
RP11-96O20.4	0.000305094	0.00302398	0.218308	1.9506	0.787893
TBC1D3	0.541317	1.2137	2.25962	4.44407	1.32105	Yes
