# Supplementary material for: Triiodothyronine (T3) Induces Limited Transcriptional and DNA Methylation Reprogramming in Human Monocytes
Source: Biomedicines. 2022 Mar 4;10(3):608. doi: 10.3390/biomedicines10030608 (PMC8945024; doi:10.3390/biomedicines10030608)
Supplement: Supplementary file 1 [file biomedicines-10-00608-s001.zip › biomedicines-1585612-supplementary proof/Table_S1. T3-attenuated differentiation DEGs and T3-specific DEGs.xlsx]

## Sheet: T3-specific up
4hr or 24hr T3-specific upregulated genes (vs RPMI and 0hr)	0h_mean_RPKM	RPMI_4h_mean_RPKM	T3_4h_mean_RPKM	RPMI_24h_mean_RPKM	T3_24h_mean_RPKM
ABCB4	1.36529	1.22763	2.41222	0.577913	0.786454
AMZ1	1.86714	1.60566	1.76672	3.31278	5.26859
ANKRD26	0.760563	1.17063	1.79453	1.58018	1.64752
ARMC9	0.311347	1.92022	3.39059	2.35996	9.37441
BBC3	2.4548	4.25987	4.68978	10.2155	14.9728
CEP290	1.39483	1.87686	2.83526	2.45272	2.25146
CISH	3.77035	8.77883	14.5751	24.9525	35.2471
CPNE7	0.923816	2.62497	3.58653	0.957897	2.42016
DZIP3	0.963047	1.1691	1.67242	2.28528	1.70857
GFI1	5.05842	8.68791	14.5683	6.17388	7.5372
KIAA1407	0.434213	1.23056	1.97977	2.08028	1.85074
KLF9	6.65541	3.85373	12.9579	8.91456	17.47
LRRC8D	8.11708	18.53	26.2697	19.4041	30.7877
MEST	0.671969	1.18795	1.70665	1.49552	1.29607
MRC2	0.692785	0.947089	1.4378	1.54293	3.88354
NBPF16	3.44668	3.89745	7.18097	3.08057	2.82934
PHGDH	1.09219	4.93301	6.16257	9.80676	15.9604
PIBF1	1.92312	2.65544	4.87671	6.32514	6.13534
PSAT1	0.315085	5.2173	8.42634	5.99806	12.4399
PTGFRN	0.280452	0.369409	1.38	1.93024	3.78598
SERF1A	2.43377	3.83657	1.95923	3.55246	6.13384
ST6GALNAC3	0.13548	1.42587	0.994611	2.77679	4.14899
SUPT3H	0.866058	2.0405	3.80443	4.06427	3.85849
TM9SF1	11.1781	23.5812	25.6479	33.202	47.8737
TMEM25	1.59403	2.87083	2.97883	3.41489	4.32841
WDR18	3.47244	4.97043	3.95331	7.37019	9.68
ZNF611	4.44359	7.59498	9.48592	8.40946	9.08829
ZNF879	0.6577	1.66174	2.67737	2.69529	2.91851
Biological Process	Term	Enrichment	Genes in Term	Target Genes in Term	Gene Symbols
GO:0006564	L-serine biosynthetic process	4.16951e-05	7	2	PSAT1,PHGDH
GO:0006563	L-serine metabolic process	0.000108815	11	2	PSAT1,PHGDH
GO:0009070	serine family amino acid biosynthetic process	0.000236365	16	2	PSAT1,PHGDH
GO:0009069	serine family amino acid metabolic process	0.00143014	39	2	PSAT1,PHGDH
GO:0019216	regulation of lipid metabolic process	0.00263705	410	4	CISH,PIBF1,ABCB4,GFI1
GO:0051055	negative regulation of lipid biosynthetic process	0.00303168	57	2	PIBF1,GFI1
GO:1901607	alpha-amino acid biosynthetic process	0.00357622	62	2	PSAT1,PHGDH
GO:0008652	cellular amino acid biosynthetic process	0.00573996	79	2	PSAT1,PHGDH
GO:0045833	negative regulation of lipid metabolic process	0.00770974	92	2	PIBF1,GFI1
GO:0062014	negative regulation of small molecule metabolic process	0.00887961	99	2	GFI1,PIBF1
GO:0060271	cilium assembly	0.0120975	336	3	PIBF1,CEP290,ARMC9
GO:0044782	cilium organization	0.0141257	356	3	ARMC9,CEP290,PIBF1
GO:1905952	regulation of lipid localization	0.0213021	157	2	ABCB4,MEST
GO:0120031	plasma membrane bounded cell projection assembly	0.0235234	432	3	CEP290,ARMC9,PIBF1
GO:0030031	cell projection assembly	0.0255504	446	3	ARMC9,CEP290,PIBF1
GO:1901654	response to ketone	0.0309331	192	2	ABCB4,KLF9
GO:0046890	regulation of lipid biosynthetic process	0.0327297	198	2	PIBF1,GFI1
GO:1901605	alpha-amino acid metabolic process	0.0345668	204	2	PSAT1,PHGDH
GO:0071396	cellular response to lipid	0.0390891	527	3	ABCB4,GFI1,KLF9
GO:0022402	cell cycle process	0.0494786	978	4	GFI1,CEP290,PHGDH,PIBF1
KEGG	Term	Enrichment	Genes in Term	Target Genes in Term	Gene Symbols
M00020	Serine biosynthesis, glycerate-3P => serine	4.21002e-06	3	2	PHGDH,PSAT1
ko00260	Glycine, serine and threonine metabolism	0.00101574	39	2	PHGDH,PSAT1
ko01230	Biosynthesis of amino acids	0.0036188	74	2	PHGDH,PSAT1
ko01200	Carbon metabolism	0.00840703	114	2	PSAT1,PHGDH

## Sheet: T3-specific down
4hr or 24hr T3-specific downregulated genes (vs RPMI and 0hr)	0h_mean_RPKM	RPMI_4h_mean_RPKM	T3_4h_mean_RPKM	RPMI_24h_mean_RPKM	T3_24h_mean_RPKM
ANKRD39	3.9791	4.0054	1.69868	4.72905	3.18639
APOBEC3A	121.38	9.44725	11.9379	2.6607	1.74781
CCDC157	2.85834	1.69841	1.68318	1.32992	0.675471
CCNE1	1.20737	1.14686	0.560451	1.14605	1.11606
CNN3	3.06878	2.72226	1.54203	3.70004	3.796
EFNB1	1.94062	1.21099	0.808338	1.97723	2.1705
LHPP	3.39536	2.14592	1.38739	5.92963	4.9962
LMO2	20.3547	12.4945	12.171	13.6343	9.29315
LRRC4	3.09887	1.97698	2.11653	1.75357	1.13987
MIF	26.5879	23.6091	15.3816	38.964	47.3401
RABGEF1	107.885	46.3757	36.9003	16.8557	10.8708
RNASE2	12.8685	2.18476	1.56521	1.25079	0.147494
SIGIRR	43.8833	11.4877	9.19957	17.5028	17.9148
Biological Process	Term	Enrichment	Genes in Term	Target Genes in Term	Gene Symbols
GO:0031664	regulation of lipopolysaccharide-mediated signaling pathway	0.000120471	25	2	MIF,SIGIRR
GO:0002686	negative regulation of leukocyte migration	0.00046808	49	2	MIF,RABGEF1
GO:0001960	negative regulation of cytokine-mediated signaling pathway	0.00106519	74	2	SIGIRR,RABGEF1
GO:0060761	negative regulation of response to cytokine stimulus	0.00124345	80	2	RABGEF1,SIGIRR
GO:0032642	regulation of chemokine production	0.00130584	82	2	SIGIRR,MIF
GO:0032102	negative regulation of response to external stimulus	0.00201718	398	3	MIF,SIGIRR,RABGEF1
GO:0050671	positive regulation of lymphocyte proliferation	0.00323912	130	2	EFNB1,MIF
GO:0032946	positive regulation of mononuclear cell proliferation	0.00328813	131	2	EFNB1,MIF
GO:0070665	positive regulation of leukocyte proliferation	0.00369271	139	2	MIF,EFNB1
GO:0002694	regulation of leukocyte activation	0.00396407	505	3	RABGEF1,EFNB1,MIF
GO:0006935	chemotaxis	0.00476015	539	3	RNASE2,EFNB1,MIF
GO:0042330	taxis	0.0048098	541	3	MIF,EFNB1,RNASE2
GO:0050865	regulation of cell activation	0.00498609	548	3	MIF,EFNB1,RABGEF1
GO:0001959	regulation of cytokine-mediated signaling pathway	0.00584887	176	2	SIGIRR,RABGEF1
GO:0060759	regulation of response to cytokine stimulus	0.00671518	189	2	RABGEF1,SIGIRR
GO:0006952	defense response	0.00681593	1230	4	MIF,APOBEC3A,SIGIRR,RNASE2
GO:0051607	defense response to virus	0.00692296	192	2	RNASE2,APOBEC3A
GO:0002685	regulation of leukocyte migration	0.00727576	197	2	RABGEF1,MIF
GO:0050670	regulation of lymphocyte proliferation	0.00808029	208	2	MIF,EFNB1
GO:0032944	regulation of mononuclear cell proliferation	0.00815535	209	2	MIF,EFNB1
GO:0050707	regulation of cytokine secretion	0.00815535	209	2	MIF,RABGEF1
GO:0002699	positive regulation of immune effector process	0.00884519	218	2	RABGEF1,MIF
GO:0070663	regulation of leukocyte proliferation	0.00916	222	2	MIF,EFNB1
GO:0043901	negative regulation of multi-organism process	0.0100515	233	2	SIGIRR,APOBEC3A
GO:0001817	regulation of cytokine production	0.0104899	717	3	MIF,RABGEF1,SIGIRR
GO:0042221	response to chemical	0.0117984	4367	7	CCNE1,MIF,APOBEC3A,RNASE2,SIGIRR,EFNB1,LMO2
GO:0051251	positive regulation of lymphocyte activation	0.0128562	265	2	EFNB1,MIF
GO:0043900	regulation of multi-organism process	0.0132368	781	3	SIGIRR,APOBEC3A,MIF
GO:0009615	response to virus	0.0143735	281	2	APOBEC3A,RNASE2
GO:0002682	regulation of immune system process	0.0152514	1549	4	MIF,LMO2,EFNB1,RABGEF1
GO:0001818	negative regulation of cytokine production	0.0159656	297	2	RABGEF1,SIGIRR
GO:0098542	defense response to other organism	0.016212	842	3	RNASE2,APOBEC3A,MIF
GO:0002696	positive regulation of leukocyte activation	0.0174188	311	2	EFNB1,MIF
GO:0050867	positive regulation of cell activation	0.018927	325	2	EFNB1,MIF
GO:0030336	negative regulation of cell migration	0.0199252	334	2	RABGEF1,MIF
GO:0007155	cell adhesion	0.0203594	917	3	EFNB1,LRRC4,CNN3
GO:0022610	biological adhesion	0.0207744	924	3	LRRC4,EFNB1,CNN3
GO:2000146	negative regulation of cell motility	0.021638	349	2	MIF,RABGEF1
GO:0002252	immune effector process	0.021925	943	3	RNASE2,APOBEC3A,MIF
GO:0034655	nucleobase-containing compound catabolic process	0.0245032	373	2	RNASE2,APOBEC3A
KEGG	Term	Enrichment	Genes in Term	Target Genes in Term	Gene Symbols
hsa04360	Axon guidance	0.00825719	174	2	LRRC4,EFNB1

## Sheet: T3-attenuateddifferentiation-up
4hr or 24hr differentiation-upregulated genes attenuated with T3	0h_mean_RPKM	RPMI_4h_mean_RPKM	T3_4h_mean_RPKM	RPMI_24h_mean_RPKM	T3_24h_mean_RPKM
ABHD14A	1.61354	3.59448	2.05367	4.60032	4.84654
ARL3	1.86856	6.13741	4.32897	14.8655	13.6797
ATP8B4	1.3803	32.9681	33.037	3.85823	3.09657
C11orf83	0.572571	1.6815	0.945848	2.25855	2.64976
CCDC102A	0.897996	2.05097	1.07703	1.53454	1.81725
ECE2	0.98211	2.11231	1.27591	5.25476	4.95299
EVI5	3.97412	4.00581	4.03738	7.3485	6.01532
LTBP2	0.273297	1.01735	1.24843	7.39158	3.12845
MMP8	2.02047	4.53868	3.23394	8.75518	10.7277
NT5C3L	6.64488	10.1541	7.88956	14.6142	13.1626
PPP1R35	7.22574	16.2673	9.82572	10.5949	11.5647
RAB40C	2.02047	4.53868	3.23394	8.75518	10.7277
RGS19	10.0035	25.2506	17.2567	27.5997	24.9309
SLC5A3	4.19044	7.48051	7.52578	27.0368	18.023
TRO	0.456299	1.59826	0.873238	0.86358	0.946345
TRPT1	5.05709	9.70703	6.74762	8.51374	9.72292
WFS1	0.468595	1.02106	0.476524	1.97509	1.65863
Biological Process	Term	Enrichment	Genes in Term	Target Genes in Term	Gene Symbols
GO:0007264	small GTPase mediated signal transduction	0.00126196	310	3	RGS19,RAB40C,ARL3
GO:0071702	organic substance transport	0.00240382	2167	6	RAB40C,EVI5,SLC5A3,ARL3,ATP8B4,LTBP2
GO:0006886	intracellular protein transport	0.00400701	970	4	RAB40C,EVI5,ARL3,LTBP2
GO:0051604	protein maturation	0.0107384	222	2	ECE2,WFS1
GO:0001822	kidney development	0.0150478	265	2	WFS1,ARL3
GO:0072001	renal system development	0.0167012	280	2	WFS1,ARL3
GO:0015031	protein transport	0.0177918	1484	4	LTBP2,EVI5,RAB40C,ARL3
GO:0046907	intracellular transport	0.0177918	1484	4	ARL3,RAB40C,EVI5,LTBP2
GO:0006810	transport	0.0185246	4295	7	MMP8,RAB40C,EVI5,SLC5A3,ATP8B4,ARL3,LTBP2
GO:0015833	peptide transport	0.0187838	1508	4	ARL3,RAB40C,EVI5,LTBP2
GO:0042886	amide transport	0.0202934	1543	4	LTBP2,EVI5,RAB40C,ARL3
GO:0034613	cellular protein localization	0.0206938	1552	4	ARL3,EVI5,RAB40C,LTBP2
GO:0001655	urogenital system development	0.0207242	314	2	WFS1,ARL3
GO:0070727	cellular macromolecule localization	0.0210087	1559	4	ARL3,RAB40C,EVI5,LTBP2
GO:0045184	establishment of protein localization	0.0213723	1567	4	LTBP2,ARL3,RAB40C,EVI5
GO:0051234	establishment of localization	0.0217097	4422	7	SLC5A3,EVI5,RAB40C,MMP8,ARL3,ATP8B4,LTBP2
GO:0033036	macromolecule localization	0.0219442	2423	5	EVI5,RAB40C,ATP8B4,ARL3,LTBP2
GO:0032940	secretion by cell	0.0303804	981	3	ATP8B4,MMP8,LTBP2
GO:0016192	vesicle-mediated transport	0.0327487	1783	4	MMP8,EVI5,ARL3,ATP8B4
GO:0051649	establishment of localization in cell	0.0332293	1791	4	ARL3,EVI5,RAB40C,LTBP2
GO:0140352	export from cell	0.0335124	1019	3	LTBP2,MMP8,ATP8B4
GO:0071705	nitrogen compound transport	0.0340809	1805	4	ARL3,EVI5,RAB40C,LTBP2
GO:0031399	regulation of protein modification process	0.0382759	1871	4	PPP1R35,WFS1,TRPT1,MMP8
GO:0046903	secretion	0.0401873	1094	3	LTBP2,ATP8B4,MMP8
GO:0043312	neutrophil degranulation	0.0455046	481	2	ATP8B4,MMP8
GO:0002283	neutrophil activation involved in immune response	0.0461907	485	2	ATP8B4,MMP8
GO:0051301	cell division	0.0465352	487	2	EVI5,ARL3
GO:0002446	neutrophil mediated immunity	0.0472272	491	2	ATP8B4,MMP8
GO:0042119	neutrophil activation	0.0477487	494	2	MMP8,ATP8B4
GO:0036230	granulocyte activation	0.0482725	497	2	ATP8B4,MMP8
GO:0043299	leukocyte degranulation	0.0489743	501	2	MMP8,ATP8B4
GO:0065009	regulation of molecular function	0.0493831	2982	5	MMP8,EVI5,TRPT1,WFS1,PPP1R35
KEGG	Term	Enrichment	Genes in Term	Target Genes in Term	Gene Symbols
none	none	none	none	none	none

## Sheet: T3-attenuatedifferentiationdown
4hr or 24hr differentiation-downregulated genes attenuated with T3	d0_mean_RPKM	RPMI_4h_mean_RPKM	T3_4h_mean_RPKM	RPMI_24h_mean_RPKM	T3_24h_mean_RPKM
AKAP9	12.356	6.10813	10.123	9.28599	7.64508
ANKRD12	52.844	28.5612	45.4137	32.3161	22.9933
BANK1	2.54872	1.28971	1.97893	3.12085	3.34127
CHD9	11.7962	4.49729	7.16959	10.5898	10.6972
CHST12	3.8914	5.17695	3.85152	2.23407	3.50577
DIAPH2	3.49232	1.74738	2.82692	6.44595	5.99709
ENPP2	3.08039	1.02601	2.16861	1.46814	1.45845
FGFBP2	59.9928	52.7935	48.7015	18.2326	30.1017
GOLGA4	21.1455	12.4467	20.0226	20.2768	16.945
HR	1.174	0.311448	0.584055	0.16673	1.63005
KIR3DL1	4.09947	3.87426	5.87977	0.997135	1.84278
KIR3DL2	4.24325	2.17589	3.71015	0.638251	0.867964
LILRB4	49.2526	42.4875	84.58	72.8261	93.5434
MPEG1	72.0174	21.918	61.1188	34.6938	47.8818
MTMR1	19.7859	8.942	7.99324	8.88074	9.63116
MYOM2	19.9812	1.9298	1.75556	0.813848	2.10432
NIPAL4	16.2988	1.02464	3.08053	0.343117	1.03176
RGPD5	8.6981	2.77407	3.12969	1.78884	4.07731
SECTM1	61.5105	4.3057	6.99508	3.71202	5.3855
SLC24A4	4.97397	0.798166	1.11725	0.895082	0.983042
TLR4	79.4246	14.853	31.4827	11.7658	28.2742
TLR4	79.4246	14.853	31.4827	11.7658	28.2742
TP53INP2	52.8675	10.5323	18.65	8.92429	11.843
XCL2	14.1107	2.99293	6.95063	1.39249	2.20357
ZNF117	2.26757	1.09513	1.88536	5.05018	4.369
Biological Process	Term	Enrichment	Genes in Term	Target Genes in Term	Gene Symbols
GO:0045671	negative regulation of osteoclast differentiation	0.000534462	27	2	LILRB4,TLR4
GO:0002762	negative regulation of myeloid leukocyte differentiation	0.00168988	48	2	LILRB4,TLR4
GO:0032715	negative regulation of interleukin-6 production	0.00205644	53	2	TLR4,BANK1
GO:0006955	immune response	0.0023765	1544	7	LILRB4,ENPP2,MPEG1,SECTM1,XCL2,KIR3DL1,TLR4
GO:0045670	regulation of osteoclast differentiation	0.00298307	64	2	LILRB4,TLR4
GO:0050829	defense response to Gram-negative bacterium	0.00556022	88	2	MPEG1,TLR4
GO:0045638	negative regulation of myeloid cell differentiation	0.00593428	91	2	LILRB4,TLR4
GO:1902106	negative regulation of leukocyte differentiation	0.00754224	103	2	LILRB4,TLR4
GO:0001934	positive regulation of protein phosphorylation	0.00804427	1016	5	AKAP9,ENPP2,BANK1,XCL2,TLR4
GO:0002376	immune system process	0.00840465	2451	8	LILRB4,KIR3DL1,TLR4,MPEG1,XCL2,SECTM1,ENPP2,BANK1
GO:1903828	negative regulation of cellular protein localization	0.00886318	112	2	LILRB4,TP53INP2
GO:0045087	innate immune response	0.00919638	664	4	XCL2,MPEG1,KIR3DL1,TLR4
GO:0050864	regulation of B cell activation	0.00932495	115	2	BANK1,TLR4
GO:0002761	regulation of myeloid leukocyte differentiation	0.0096387	117	2	LILRB4,TLR4
GO:0042327	positive regulation of phosphorylation	0.00984557	1067	5	BANK1,ENPP2,AKAP9,TLR4,XCL2
GO:0002682	regulation of immune system process	0.0111503	1549	6	LILRB4,BANK1,KIR3DL2,XCL2,TLR4,KIR3DL1
GO:0045937	positive regulation of phosphate metabolic process	0.0127085	1136	5	ENPP2,BANK1,AKAP9,TLR4,XCL2
GO:0010562	positive regulation of phosphorus metabolic process	0.0127085	1136	5	AKAP9,BANK1,ENPP2,XCL2,TLR4
GO:0051249	regulation of lymphocyte activation	0.0152765	416	3	BANK1,LILRB4,TLR4
GO:0032675	regulation of interleukin-6 production	0.0156702	151	2	BANK1,TLR4
GO:0051707	response to other organism	0.0158896	1201	5	BANK1,TLR4,KIR3DL1,MPEG1,XCL2
GO:0043207	response to external biotic stimulus	0.0159953	1203	5	XCL2,MPEG1,TLR4,KIR3DL1,BANK1
GO:0042113	B cell activation	0.0162635	154	2	BANK1,TLR4
GO:1903707	negative regulation of hemopoiesis	0.0164635	155	2	TLR4,LILRB4
GO:0009607	response to biotic stimulus	0.0173015	1227	5	BANK1,KIR3DL1,TLR4,XCL2,MPEG1
GO:0006952	defense response	0.0174698	1230	5	MPEG1,XCL2,TLR4,KIR3DL1,KIR3DL2
GO:0071346	cellular response to interferon-gamma	0.017479	160	2	TLR4,XCL2
GO:0031401	positive regulation of protein modification process	0.0178095	1236	5	AKAP9,ENPP2,BANK1,XCL2,TLR4
GO:0097435	supramolecular fiber organization	0.018592	448	3	MYOM2,DIAPH2,AKAP9
GO:0002683	negative regulation of immune system process	0.0200455	461	3	BANK1,LILRB4,TLR4
GO:0098542	defense response to other organism	0.0204914	842	4	KIR3DL1,TLR4,MPEG1,XCL2
GO:0034341	response to interferon-gamma	0.0215741	179	2	TLR4,XCL2
GO:0043123	positive regulation of I-kappaB kinase/NF-kappaB signaling	0.0224827	183	2	SECTM1,TLR4
GO:0001894	tissue homeostasis	0.0227123	184	2	TLR4,TP53INP2
GO:0019220	regulation of phosphate metabolic process	0.0227873	1810	6	MTMR1,TLR4,XCL2,BANK1,ENPP2,AKAP9
GO:0051174	regulation of phosphorus metabolic process	0.0229001	1812	6	BANK1,ENPP2,AKAP9,MTMR1,TLR4,XCL2
GO:0050731	positive regulation of peptidyl-tyrosine phosphorylation	0.0245845	192	2	BANK1,ENPP2
GO:0002694	regulation of leukocyte activation	0.0254255	505	3	TLR4,LILRB4,BANK1
GO:0050707	regulation of cytokine secretion	0.0287656	209	2	TLR4,BANK1
GO:0070374	positive regulation of ERK1 and ERK2 cascade	0.0308259	217	2	TLR4,XCL2
KEGG	Term	Enrichment	Genes in Term	Target Genes in Term	Gene Symbols
hsa05332	Graft-versus-host disease	0.00203575	41	2	KIR3DL1,KIR3DL2
ko04612	Antigen processing and presentation	0.00702474	77	2	KIR3DL2,KIR3DL1
ko04650	Natural killer cell mediated cytotoxicity	0.019722	132	2	KIR3DL1,KIR3DL2
